# Supplementary material for: Transcriptional programming of lipid and amino acid metabolism by the skeletal muscle circadian clock
Source: PLoS Biol. 2018 Aug 10;16(8):e2005886. doi: 10.1371/journal.pbio.2005886 (PMC6105032; doi:10.1371/journal.pbio.2005886)
Supplement: S2 Data — (XLSX) [file pbio.2005886.s002.xlsx]

## Sheet: BMAL1_E-boxes
#Chr	start_peak	stop_peak	summit	Chr	start_motif	stop_motif	motif	location_motif	distance motif to summit	Factor	PeakID	Chr	Start	End	Strand	Peak_Score	Focus_Ratio/Region_Size	Annotation	Detailed_Annotation	Distance_to_TSS	Nearest_PromoterID	Entrez_ID	Nearest_Unigene	Nearest_Refseq	Nearest_Ensembl	Gene_Name	Gene_Alias	Gene_Description	Gene_Type	Factor	distance motif to summit	nearest 20bp
chr11	3184269	3188179	3186829	chr11	3185134	3185144	GAGCACATGT	865	-1695	Bhlhe40	1220	chr11	3184270	3188179	+	0	NA	intron_(NM_030207,_intron_3_of_32)	intron_(NM_030207,_intron_3_of_32)	7239	NM_030207	78887	Mm.394071	NM_030207	ENSMUSG00000023764	Sfi1	-	Sfi1_homolog,_spindle_assembly_associated_(yeast)	protein-coding	Bhlhe40	-1695	-1680
chr15	75085502	75087045	75086740	chr15	75085791	75085801	ATGCATGTGC	289	-949	Bhlhe40	3644	chr15	75085503	75087045	+	0	NA	Intergenic	B1_Mm|SINE|Alu	25675	NM_001099217	100041546	Mm.482110	NM_001099217	ENSMUSG00000022584	Ly6c2	Ly-6C.2|Ly-6C2	lymphocyte_antigen_6_complex,_locus_C2	protein-coding	Bhlhe40	-949	-940
chr15	75085502	75087045	75086740	chr15	75085793	75085803	GCATGTGCCA	291	-947	Bhlhe40	3654	chr15	75085503	75087045	+	0	NA	Intergenic	B1_Mm|SINE|Alu	25675	NM_001099217	100041546	Mm.482110	NM_001099217	ENSMUSG00000022584	Ly6c2	Ly-6C.2|Ly-6C2	lymphocyte_antigen_6_complex,_locus_C2	protein-coding	Bhlhe40	-947	-940
chr6	85273967	85275080	85275051	chr6	85274359	85274369	AAGCACATGA	392	-692	Bhlhe40	8215	chr6	85273968	85275080	+	0	NA	intron_(NM_178639,_intron_6_of_13)	intron_(NM_178639,_intron_6_of_13)	58898	NM_178639	94282	Mm.121485	NM_178639	ENSMUSG00000033720	Sfxn5	C230001H08Rik	sideroflexin_5	protein-coding	Bhlhe40	-692	-680
chr6	85273967	85275080	85275051	chr6	85274361	85274371	GCACATGAAT	394	-690	Bhlhe40	8218	chr6	85273968	85275080	+	0	NA	intron_(NM_178639,_intron_6_of_13)	intron_(NM_178639,_intron_6_of_13)	58898	NM_178639	94282	Mm.121485	NM_178639	ENSMUSG00000033720	Sfxn5	C230001H08Rik	sideroflexin_5	protein-coding	Bhlhe40	-690	-680			-600	13
chr7	102017275	102018085	102017957	chr7	102017282	102017292	CCACCTGCTG	7	-675	Bhlhe40	8747	chr7	102017276	102018085	+	0	NA	intron_(NM_010531,_intron_1_of_6)	intron_(NM_010531,_intron_1_of_6)	475	NM_010531	16068	Mm.422756	NM_010531	ENSMUSG00000070427	Il18bp	IL-18BP|Igifbp|MC54L	interleukin_18_binding_protein	protein-coding	Bhlhe40	-675	-660			-580	24
chr10	82224169	82225041	82224836	chr10	82224197	82224207	ACATATGCAC	28	-639	Bhlhe40	987	chr10	82224170	82225041	+	0	NA	TTS_(NM_001105557)	TTS_(NM_001105557)	16670	NM_001105557	237411	.	NM_172789	ENSMUSG00000062931	Zfp938	B230315N10Rik	zinc_finger_protein_938	protein-coding	Bhlhe40	-639	-620			-560	10
chr16	76341946	76342709	76342685	chr16	76342051	76342061	AGGCACATGT	105	-634	Bhlhe40	4208	chr16	76341947	76342709	+	0	NA	intron_(NM_173440,_intron_2_of_3)	RMER15-int|LTR|ERVL	30721	NM_173440	268903	Mm.74711	NM_173440	ENSMUSG00000048490	Nrip1	6030458L20Rik|8430438I05Rik|9630050P12|AA959574|AW456757|RIP140	nuclear_receptor_interacting_protein_1	protein-coding	Bhlhe40	-634	-620			-540	20
chr5	76112562	76113318	76113209	chr5	76112595	76112605	ACATATGCAC	33	-614	Bhlhe40	7618	chr5	76112563	76113318	+	0	NA	Intergenic	ORR1C2|LTR|ERVL-MaLR	-27333	NM_020611	57357	Mm.289446	NM_020611	ENSMUSG00000029233	Srd5a3	1110025P14Rik|A430076C09|AV364670|AW987574|D730040M03Rik|H5ar|S5AR_3|Srd5a2l	steroid_5_alpha-reductase_3	protein-coding	Bhlhe40	-614	-600			-520	10
chr10	85124342	85125455	85125295	chr10	85124684	85124694	GGTCATGTGA	342	-611	Bhlhe40	998	chr10	85124343	85125455	+	0	NA	intron_(NM_028832,_intron_2_of_2)	RSINE1|SINE|B4	3128	NM_028832	74238	Mm.255401	NM_028832	ENSMUSG00000049038	Mterf2	1700007D05Rik|Mterfd3	mitochondrial_transcription_termination_factor_2	protein-coding	Bhlhe40	-611	-600			-500	36
chr1	90814736	90815527	90815408	chr1	90814799	90814809	TGTCATGTGT	63	-609	Bhlhe40	328	chr1	90814737	90815527	+	0	NA	intron_(NM_001243008,_intron_5_of_43)	intron_(NM_001243008,_intron_5_of_43)	28839	NM_001243009	12835	Mm.7562	NM_009935	ENSMUSG00000048126	Col6a3	AI507288|Col6a-3	collagen,_type_VI,_alpha_3	protein-coding	Bhlhe40	-609	-600			-480	26
chr5	116427242	116428233	116427926	chr5	116427327	116427337	GTGCATGTGT	85	-599	Bhlhe40	7772	chr5	116427243	116428233	+	0	NA	Intergenic	Intergenic	-4874	NM_030704	80888	Mm.21549	NM_030704	ENSMUSG00000041548	Hspb8	AU018630|AW413033|Cryac|D5Ucla4|E2IG1|H11|H11K|HSP20-like|HSP22	heat_shock_protein_8	protein-coding	Bhlhe40	-599	-580			-460	45
chr13	59667692	59668411	59668333	chr13	59667737	59667747	AGGCAGGTGG	45	-596	Bhlhe40	2779	chr13	59667693	59668411	+	0	NA	intron_(NM_001035122,_intron_1_of_9)	intron_(NM_001035122,_intron_1_of_9)	7732	NM_027307	105348	Mm.171335	NM_027307	ENSMUSG00000021556	Golm1	2310001L02Rik|AW125446|D030064E01Rik|GP73|Golph2|PSEC0257	golgi_membrane_protein_1	protein-coding	Bhlhe40	-596	-580			-440	56
chr2	44883065	44884413	44883725	chr2	44883136	44883146	TTGCACATGC	71	-589	Bhlhe40	5543	chr2	44883066	44884413	+	0	NA	Intergenic	Intergenic	-22117	NM_172662	227835	Mm.314312	NM_172662	ENSMUSG00000036890	Gtdc1	E330008O22Rik	glycosyltransferase-like_domain_containing_1	protein-coding	Bhlhe40	-589	-580			-420	46
chr2	44883065	44884413	44883725	chr2	44883138	44883148	GCACATGCCA	73	-587	Bhlhe40	5541	chr2	44883066	44884413	+	0	NA	Intergenic	Intergenic	-22117	NM_172662	227835	Mm.314312	NM_172662	ENSMUSG00000036890	Gtdc1	E330008O22Rik	glycosyltransferase-like_domain_containing_1	protein-coding	Bhlhe40	-587	-580			-400	58
chr4	31414356	31415047	31415036	chr4	31414454	31414464	CCACATGCAC	98	-582	Bhlhe40	6860	chr4	31414357	31415047	+	0	NA	Intergenic	Intergenic	-549405	NM_009316	26409	Mm.258589	NM_009316	ENSMUSG00000028284	Map3k7	B430101B05|C87327|Tak1	mitogen-activated_protein_kinase_kinase_kinase_7	protein-coding	Bhlhe40	-582	-580			-380	58
chr4	31414356	31415047	31415036	chr4	31414458	31414468	ATGCACATGA	102	-578	Bhlhe40	6858	chr4	31414357	31415047	+	0	NA	Intergenic	Intergenic	-549405	NM_009316	26409	Mm.258589	NM_009316	ENSMUSG00000028284	Map3k7	B430101B05|C87327|Tak1	mitogen-activated_protein_kinase_kinase_kinase_7	protein-coding	Bhlhe40	-578	-560			-360	48
chr10	94049136	94049959	94049772	chr10	94049221	94049231	AAGCATGTGT	85	-551	Bhlhe40	1026	chr10	94049137	94049959	+	0	NA	intron_(NM_053072,_intron_2_of_20)	intron_(NM_053072,_intron_2_of_20)	13547	NM_053072	13998	Mm.269596	NM_053072	ENSMUSG00000020021	Fgd6	AA123052|Etohd4|ZFYVE24	FYVE,_RhoGEF_and_PH_domain_containing_6	protein-coding	Bhlhe40	-551	-540			-340	69
chr18	64530271	64530963	64530846	chr18	64530304	64530314	CATCACGTGA	33	-542	Bhlhe40	4962	chr18	64530272	64530963	+	0	NA	3'_UTR_(NM_001001488,_exon_28_of_28)	3'_UTR_(NM_001001488,_exon_28_of_28)	-14060	NM_027350	70223	Mm.29192	NM_027350	ENSMUSG00000024587	Nars	3010001M15Rik|AA960128|ASNRS|C78150	asparaginyl-tRNA_synthetase	protein-coding	Bhlhe40	-542	-540			-320	84
chr18	64530271	64530963	64530846	chr18	64530306	64530316	TCACGTGATG	35	-540	Bhlhe40	4964	chr18	64530272	64530963	+	0	NA	3'_UTR_(NM_001001488,_exon_28_of_28)	3'_UTR_(NM_001001488,_exon_28_of_28)	-14060	NM_027350	70223	Mm.29192	NM_027350	ENSMUSG00000024587	Nars	3010001M15Rik|AA960128|ASNRS|C78150	asparaginyl-tRNA_synthetase	protein-coding	Bhlhe40	-540	-540			-300	92
chr14	20000754	20001332	20001302	chr14	20000773	20000783	GTGCATGTGT	19	-529	Bhlhe40	3123	chr14	20000755	20001332	+	0	NA	Intergenic	Intergenic	-23794	NM_010315	14702	Mm.41737	NM_010315	ENSMUSG00000043004	Gng2	-	guanine_nucleotide_binding_protein_(G_protein),_gamma_2	protein-coding	Bhlhe40	-529	-520			-280	129
chr9	40832650	40833331	40833277	chr9	40832752	40832762	CCGCATGTGT	102	-525	Bhlhe40	9394	chr9	40832651	40833331	+	0	NA	Intergenic	L1MC4a|LINE|L1	31718	NM_031165	15481	Mm.290774	NM_031165	ENSMUSG00000015656	Hspa8	2410008N15Rik|Hsc70|Hsc71|Hsc73|Hsp73|Hspa10	heat_shock_protein_8	protein-coding	Bhlhe40	-525	-520			-260	132
chr5	3604777	3605451	3605373	chr5	3604856	3604866	CAGCAGATGA	79	-517	Bhlhe40	7350	chr5	3604778	3605451	+	0	NA	intron_(NM_001293806,_intron_3_of_23)	B1_Mus1|SINE|Alu	-8567	NM_172991	269623	Mm.38014	NM_172991	ENSMUSG00000040302	Rbm48	AW548102|C030048B08Rik	RNA_binding_motif_protein_48	protein-coding	Bhlhe40	-517	-500			-240	141
chr3	108230541	108231115	108231055	chr3	108230543	108230553	ATGCATGTGG	2	-512	Bhlhe40	6541	chr3	108230542	108231115	+	0	NA	Intergenic	Intergenic	-4229	NM_008596	17306	Mm.316885	NM_008596	.	Sypl2	AI552439|Mg29	synaptophysin-like_2	protein-coding	Bhlhe40	-512	-500			-220	185
chr17	29782365	29783065	29782924	chr17	29782414	29782424	CTGCACGTGG	49	-510	Bhlhe40	4439	chr17	29782366	29783065	+	0	NA	Intergenic	(TAAA)n|Simple_repeat|Simple_repeat	-65698	NM_026782	68597	Mm.390979	NM_026782	ENSMUSG00000024018	Ccdc167	1110021J02Rik	coiled-coil_domain_containing_167	protein-coding	Bhlhe40	-510	-500			-200	153
chr14	20000754	20001332	20001302	chr14	20000793	20000803	GTGCATGTGT	39	-509	Bhlhe40	3124	chr14	20000755	20001332	+	0	NA	Intergenic	Intergenic	-23794	NM_010315	14702	Mm.41737	NM_010315	ENSMUSG00000043004	Gng2	-	guanine_nucleotide_binding_protein_(G_protein),_gamma_2	protein-coding	Bhlhe40	-509	-500			-180	285
chr6	148854052	148854733	148854602	chr6	148854100	148854110	CCACCTGCCT	48	-502	Bhlhe40	8412	chr6	148854053	148854733	+	0	NA	intron_(NM_001301351,_intron_13_of_17)	RMER6A|LTR|ERVK	-22926	NM_001081113	320727	Mm.260105	NM_001081113	ENSMUSG00000040029	Ipo8	6230418K12Rik|Abcc10|C130009K11Rik|MRP7|OM-1|Om1|Ranbp8	importin_8	protein-coding	Bhlhe40	-502	-500			-160	227
chr17	71787763	71788382	71788262	chr17	71787775	71787785	ACATCTGCCT	12	-487	Bhlhe40	4582	chr17	71787764	71788382	+	0	NA	intron_(NM_030179,_intron_1_of_15)	intron_(NM_030179,_intron_1_of_15)	6126	NM_030179	78785	Mm.196382	NM_030179	ENSMUSG00000024059	Clip4	1700024K14Rik|1700074B05Rik|4833417L20Rik|5830409B12Rik|Rsnl2	CAP-GLY_domain_containing_linker_protein_family,_member_4	protein-coding	Bhlhe40	-487	-480			-140	280
chr10	94049136	94049959	94049772	chr10	94049290	94049300	CAGCACATGG	154	-482	Bhlhe40	1027	chr10	94049137	94049959	+	0	NA	intron_(NM_053072,_intron_2_of_20)	intron_(NM_053072,_intron_2_of_20)	13547	NM_053072	13998	Mm.269596	NM_053072	ENSMUSG00000020021	Fgd6	AA123052|Etohd4|ZFYVE24	FYVE,_RhoGEF_and_PH_domain_containing_6	protein-coding	Bhlhe40	-482	-480			-120	283
chr5	32037166	32037884	32037813	chr5	32037332	32037342	ATGCACATGT	166	-481	Bhlhe40	7448	chr5	32037167	32037884	+	0	NA	intron_(NM_181279,_intron_12_of_13)	intron_(NM_181279,_intron_12_of_13)	-98947	NM_008037	14284	Mm.24684	NM_008037	ENSMUSG00000029135	Fosl2	Fra-2	fos-like_antigen_2	protein-coding	Bhlhe40	-481	-480			-100	290
chr10	85124342	85125455	85125295	chr10	85124815	85124825	ATGCATGTGT	473	-480	Bhlhe40	994	chr10	85124343	85125455	+	0	NA	intron_(NM_028832,_intron_2_of_2)	RSINE1|SINE|B4	3128	NM_028832	74238	Mm.255401	NM_028832	ENSMUSG00000049038	Mterf2	1700007D05Rik|Mterfd3	mitochondrial_transcription_termination_factor_2	protein-coding	Bhlhe40	-480	-480			-80	329
chr3	21499881	21500551	21500413	chr3	21499938	21499948	GTGCAGGTGA	57	-475	Bhlhe40	6194	chr3	21499882	21500551	+	0	NA	Intergenic	RMER1A|Other|Other	-576436	NM_030732	81004	Mm.202966	NM_030732	ENSMUSG00000027630	Tbl1xr1	8030499H02Rik|A630076E03Rik|AW539987|C21|C230089I12Rik|DC42|Ira1|TBLR1	transducin_(beta)-like_1X-linked_receptor_1	protein-coding	Bhlhe40	-475	-460			-60	331
chr5	24083662	24084366	24084259	chr5	24083784	24083794	ACATGTGAAT	122	-475	Bhlhe40	7423	chr5	24083663	24084366	+	0	NA	intron_(NR_037304,_intron_1_of_4)	intron_(NR_037304,_intron_1_of_4)	-16576	NM_026448	52323	Mm.273768	NM_026448	ENSMUSG00000028986	Klhl7	2700038B03Rik|D5Ertd363e|SBBI26	kelch-like_7	protein-coding	Bhlhe40	-475	-460			-40	348
chr13	83492748	83493317	83493305	chr13	83492834	83492844	ATGCATGTGG	86	-471	Bhlhe40	2934	chr13	83492749	83493317	+	0	NA	Intergenic	Intergenic	-11001	NM_025282	17260	Mm.24001	NM_025282	ENSMUSG00000005583	Mef2c	5430401D19Rik|9930028G15Rik|AV011172|Mef2	myocyte_enhancer_factor_2C	protein-coding	Bhlhe40	-471	-460			-20	368
chr5	144248282	144248963	144248884	chr5	144248415	144248425	CCACGTGATG	133	-469	Bhlhe40	7856	chr5	144248283	144248963	+	0	NA	intron_(NM_001163709,_intron_1_of_2)	intron_(NM_001163709,_intron_1_of_2)	4186	NM_001163709	55950	Mm.38011	NM_018772	ENSMUSG00000047843	Bri3	I3	brain_protein_I3	protein-coding	Bhlhe40	-469	-460			0	733
chr14	20000754	20001332	20001302	chr14	20000835	20000845	GTGCATGTGT	81	-467	Bhlhe40	3125	chr14	20000755	20001332	+	0	NA	Intergenic	Intergenic	-23794	NM_010315	14702	Mm.41737	NM_010315	ENSMUSG00000043004	Gng2	-	guanine_nucleotide_binding_protein_(G_protein),_gamma_2	protein-coding	Bhlhe40	-467	-460			20	405
chr11	3162436	3163326	3163094	chr11	3162631	3162641	AAGCACGTGA	195	-463	Bhlhe40	1183	chr11	3162437	3163326	+	0	NA	intron_(NM_030207,_intron_9_of_32)	intron_(NM_030207,_intron_9_of_32)	30582	NM_030207	78887	Mm.394071	NM_030207	ENSMUSG00000023764	Sfi1	-	Sfi1_homolog,_spindle_assembly_associated_(yeast)	protein-coding	Bhlhe40	-463	-460			40	392
chr11	3162436	3163326	3163094	chr11	3162633	3162643	GCACGTGACA	197	-461	Bhlhe40	1189	chr11	3162437	3163326	+	0	NA	intron_(NM_030207,_intron_9_of_32)	intron_(NM_030207,_intron_9_of_32)	30582	NM_030207	78887	Mm.394071	NM_030207	ENSMUSG00000023764	Sfi1	-	Sfi1_homolog,_spindle_assembly_associated_(yeast)	protein-coding	Bhlhe40	-461	-460			60	305
chr1	155380713	155381312	155381284	chr1	155380825	155380835	GCACCTGCTG	112	-459	Bhlhe40	518	chr1	155380714	155381312	+	0	NA	intron_(NM_011273,_intron_2_of_14)	intron_(NM_011273,_intron_2_of_14)	36431	NM_011273	19775	Mm.266215	NM_011273	ENSMUSG00000026469	Xpr1	Rmc-1|Rmc1|Sxv|Syg1|XR	xenotropic_and_polytropic_retrovirus_receptor_1	protein-coding	Bhlhe40	-459	-440			80	334
chr15	96389972	96390870	96390733	chr15	96390279	96390289	TTTCATGTGA	307	-454	Bhlhe40	3849	chr15	96389973	96390870	+	0	NA	intron_(NM_175251,_intron_16_of_20)	intron_(NM_175251,_intron_16_of_20)	70422	NM_028148	72193	Mm.324474	NM_028148	ENSMUSG00000033228	Scaf11	1110061H03Rik|2610510E10Rik|AI462454|CASP11|SIP1|SRRP129|Sfrs2ip|Srsf2ip|mKIAA3013	SR-related_CTD-associated_factor_11	protein-coding	Bhlhe40	-454	-440			100	273
chr6	72179522	72180099	72179993	chr6	72179539	72179549	CCACCTGCCT	17	-454	Bhlhe40	8169	chr6	72179523	72180099	+	0	NA	Intergenic	Intergenic	55766	NM_153778	71093	Mm.87449	NM_153778	ENSMUSG00000037621	Atoh8	4933425C05Rik|Hath6|Math6|bHLHa21|okadin	atonal_homolog_8_(Drosophila)	protein-coding	Bhlhe40	-454	-440			120	263
chr8	24319710	24320544	24320278	chr8	24319825	24319835	GATCATGTGT	115	-453	Bhlhe40	8955	chr8	24319711	24320544	+	0	NA	Intergenic	Intergenic	118819	NM_026931	69068	Mm.25775	NM_026931	.	1810011O10Rik	1110065B09Rik|AW121743|AW321058	RIKEN_cDNA_1810011O10_gene	protein-coding	Bhlhe40	-453	-440			140	337
chr18	64530271	64530963	64530846	chr18	64530394	64530404	CAGCACATGT	123	-452	Bhlhe40	4961	chr18	64530272	64530963	+	0	NA	3'_UTR_(NM_001001488,_exon_28_of_28)	3'_UTR_(NM_001001488,_exon_28_of_28)	-14060	NM_027350	70223	Mm.29192	NM_027350	ENSMUSG00000024587	Nars	3010001M15Rik|AA960128|ASNRS|C78150	asparaginyl-tRNA_synthetase	protein-coding	Bhlhe40	-452	-440			160	295
chr4	40970953	40971492	40971421	chr4	40970971	40970981	ACACGTGACC	18	-450	Bhlhe40	6890	chr4	40970954	40971492	+	0	NA	intron_(NM_023739,_intron_1_of_23)	CpG	280	NM_023739	74164	Mm.247456	NM_023739	ENSMUSG00000028423	Nfx1	1300017N15Rik|3000003M19Rik|NFX.1|TEG-42|Tex42	nuclear_transcription_factor,_X-box_binding_1	protein-coding	Bhlhe40	-450	-440			180	311
chr14	20000754	20001332	20001302	chr14	20000859	20000869	GTGCATGTGT	105	-443	Bhlhe40	3120	chr14	20000755	20001332	+	0	NA	Intergenic	Intergenic	-23794	NM_010315	14702	Mm.41737	NM_010315	ENSMUSG00000043004	Gng2	-	guanine_nucleotide_binding_protein_(G_protein),_gamma_2	protein-coding	Bhlhe40	-443	-440			200	195
chr16	16518120	16518703	16518587	chr16	16518145	16518155	TAGCATGTGA	25	-442	Bhlhe40	3950	chr16	16518121	16518703	+	0	NA	intron_(NM_001301817,_intron_1_of_16)	L1MA5|LINE|L1	8999	NM_001301818	224014	Mm.256131	NM_139232	ENSMUSG00000022788	Fgd4	9030023J02Rik|9330209B17Rik|Frabp|ZFYVE6	FYVE,_RhoGEF_and_PH_domain_containing_4	protein-coding	Bhlhe40	-442	-440			220	173
chr1	164436754	164437508	164437395	chr1	164436955	164436965	TGGCAGGTGG	201	-440	Bhlhe40	569	chr1	164436755	164437508	+	0	NA	TTS_(NM_009721)	TTS_(NM_009721)	21224	NM_009721	11931	Mm.4550	NM_009721	ENSMUSG00000026576	Atp1b1	Atp4b|Atpb|Atpb-1|NKbeta1	ATPase,_Na+/K+_transporting,_beta_1_polypeptide	protein-coding	Bhlhe40	-440	-440			240	184
chr16	16518120	16518703	16518587	chr16	16518147	16518157	GCATGTGACC	27	-440	Bhlhe40	3946	chr16	16518121	16518703	+	0	NA	intron_(NM_001301817,_intron_1_of_16)	L1MA5|LINE|L1	8999	NM_001301818	224014	Mm.256131	NM_139232	ENSMUSG00000022788	Fgd4	9030023J02Rik|9330209B17Rik|Frabp|ZFYVE6	FYVE,_RhoGEF_and_PH_domain_containing_4	protein-coding	Bhlhe40	-440	-440			260	177
chr15	83350833	83351529	83351432	chr15	83351002	83351012	GAGCAGGTGC	169	-430	Bhlhe40	3776	chr15	83350834	83351529	+	0	NA	promoter-TSS_(NM_025445)	promoter-TSS_(NM_025445)	-934	NM_025445	66251	Mm.258910	NM_025445	ENSMUSG00000054277	Arfgap3	0610009H19Rik|1810004P07Rik|1810035F16Rik|9130416J18Rik|Arfgap1	ADP-ribosylation_factor_GTPase_activating_protein_3	protein-coding	Bhlhe40	-430	-420			280	156
chr13	9899360	9899970	9899888	chr13	9899462	9899472	TGGCACATGC	102	-426	Bhlhe40	2626	chr13	9899361	9899970	+	0	NA	intron_(NM_033269,_intron_4_of_4)	RLTR20C1_MM|LTR|ERVK	-134351	NM_144516	66505	Mm.397307	NM_144516	ENSMUSG00000021156	Zmynd11	2210402G22Rik|BS69	zinc_finger,_MYND_domain_containing_11	protein-coding	Bhlhe40	-426	-420			+300	134
chr3	36886424	36887178	36886967	chr3	36886541	36886551	ATGCATATGA	117	-426	Bhlhe40	6240	chr3	36886425	36887178	+	0	NA	intron_(NM_172679,_intron_7_of_85)	intron_(NM_172679,_intron_7_of_85)	23695	NM_172679	229227	Mm.207907	NM_172679	ENSMUSG00000037270	4932438A13Rik	4732443H21|B830039D19Rik|D630029K19Rik|FSA|Kiaa1109|Tweek	RIKEN_cDNA_4932438A13_gene	protein-coding	Bhlhe40	-426	-420			320	125
chr13	9899360	9899970	9899888	chr13	9899464	9899474	GCACATGCTT	104	-424	Bhlhe40	2625	chr13	9899361	9899970	+	0	NA	intron_(NM_033269,_intron_4_of_4)	RLTR20C1_MM|LTR|ERVK	-134351	NM_144516	66505	Mm.397307	NM_144516	ENSMUSG00000021156	Zmynd11	2210402G22Rik|BS69	zinc_finger,_MYND_domain_containing_11	protein-coding	Bhlhe40	-424	-420			340	139
chr1	164289622	164290506	164290313	chr1	164289890	164289900	CTGCATATGT	268	-423	Bhlhe40	556	chr1	164289623	164290506	+	0	NA	3'_UTR_(NM_025505,_exon_9_of_9)	3'_UTR_(NM_025505,_exon_9_of_9)	14466	NM_029115	74895	Mm.167258	NM_029115	ENSMUSG00000026578	Ccdc181	4930455F23Rik|AI427889	coiled-coil_domain_containing_181	protein-coding	Bhlhe40	-423	-420			360	98
chr9	63266276	63266956	63266742	chr9	63266319	63266329	GTGCACATGG	43	-423	Bhlhe40	9521	chr9	63266277	63266956	+	0	NA	intron_(NM_011840,_intron_13_of_21)	URR1A|DNA|hAT-Charlie	111236	NM_011840	23938	Mm.325746	NM_011840	ENSMUSG00000058444	Map2k5	AI324775|AI428457|MEK5|Mapkk5|Prkmk5	mitogen-activated_protein_kinase_kinase_5	protein-coding	Bhlhe40	-423	-420			380	87
chr14	20000754	20001332	20001302	chr14	20000882	20000892	GTGCATGTGT	128	-420	Bhlhe40	3121	chr14	20000755	20001332	+	0	NA	Intergenic	Intergenic	-23794	NM_010315	14702	Mm.41737	NM_010315	ENSMUSG00000043004	Gng2	-	guanine_nucleotide_binding_protein_(G_protein),_gamma_2	protein-coding	Bhlhe40	-420	-420			400	54
chr12	70018339	70019016	70018955	chr12	70018537	70018547	GTTCAGGTGT	198	-418	Bhlhe40	2312	chr12	70018340	70019016	+	0	NA	TTS_(NR_104398)	TTS_(NR_104398)	-31676	NM_022028	64010	Mm.390480	NM_022028	ENSMUSG00000021067	Sav1	1700040G09Rik|Salv|Sav|WW45|Wwp3|Wwp4	salvador_homolog_1_(Drosophila)	protein-coding	Bhlhe40	-418	-400			420	61
chr5	72278725	72279310	72279269	chr5	72278852	72278862	CCACATGCCT	127	-417	Bhlhe40	7590	chr5	72278726	72279310	+	0	NA	intron_(NR_003966,_intron_16_of_22)	MTD|LTR|ERVL-MaLR	75675	NM_153389	231287	Mm.32775	NM_153389	ENSMUSG00000046808	Atp10d	9830145H18Rik|ATPVD|D5Buc24e	ATPase,_class_V,_type_10D	protein-coding	Bhlhe40	-417	-400			440	55
chr19	21707133	21707689	21707578	chr19	21707164	21707174	ACACCTGAAA	31	-414	Bhlhe40	5118	chr19	21707134	21707689	+	0	NA	Intergenic	L1VL4|LINE|L1	54102	NM_146096	226016	Mm.28796	NM_146096	ENSMUSG00000047368	Abhd17b	5730446C15Rik|Cgi67|Fam108b|Fam108b1	abhydrolase_domain_containing_17B	protein-coding	Bhlhe40	-414	-400			460	43
chr13	49509684	49510274	49510097	chr13	49509697	49509707	AAGCATGTGA	13	-400	Bhlhe40	2733	chr13	49509685	49510274	+	0	NA	intron_(NM_001012324,_intron_1_of_9)	B1_Mus1|SINE|Alu	5169	NM_001012324	407800	Mm.386931	NM_001012324	ENSMUSG00000043631	Ecm2	9030618O22Rik|BC065151|tenonectin	extracellular_matrix_protein_2,_female_organ_and_adipocyte_specific	protein-coding	Bhlhe40	-400	-400			480	29
chr4	71419441	71420653	71420053	chr4	71419654	71419664	GATCACATGA	213	-399	Bhlhe40	7027	chr4	71419442	71420653	+	0	NA	Intergenic	RLTR19|LTR|ERVK	780846	NM_001285530	21885	Mm.278444	NM_011599	ENSMUSG00000008305	Tle1	C230057C06Rik|Estm14|Grg-1|Grg1|Tle4l	transducin-like_enhancer_of_split_1,_homolog_of_Drosophila_E(spl)	protein-coding	Bhlhe40	-399	-380			500	36
chr14	20000754	20001332	20001302	chr14	20000905	20000915	GTGCATGTGT	151	-397	Bhlhe40	3122	chr14	20000755	20001332	+	0	NA	Intergenic	Intergenic	-23794	NM_010315	14702	Mm.41737	NM_010315	ENSMUSG00000043004	Gng2	-	guanine_nucleotide_binding_protein_(G_protein),_gamma_2	protein-coding	Bhlhe40	-397	-380			520	31
chr4	71419441	71420653	71420053	chr4	71419656	71419666	TCACATGAAA	215	-397	Bhlhe40	7031	chr4	71419442	71420653	+	0	NA	Intergenic	RLTR19|LTR|ERVK	780846	NM_001285530	21885	Mm.278444	NM_011599	ENSMUSG00000008305	Tle1	C230057C06Rik|Estm14|Grg-1|Grg1|Tle4l	transducin-like_enhancer_of_split_1,_homolog_of_Drosophila_E(spl)	protein-coding	Bhlhe40	-397	-380			540	24
chr10	11885767	11886471	11886310	chr10	11885914	11885924	TTGCATGTGA	147	-396	Bhlhe40	715	chr10	11885768	11886471	+	0	NA	Intergenic	Intergenic	276895	NM_013898	30058	Mm.214504	NM_013898	ENSMUSG00000048007	Timm8a1	DXHXS1274E|Ddp1|Fci-12|Tim8a|Timm8a	translocase_of_inner_mitochondrial_membrane_8A1	protein-coding	Bhlhe40	-396	-380			560	15
chr11	59125945	59126831	59126667	chr11	59126271	59126281	ACATGTGCTG	326	-396	Bhlhe40	1557	chr11	59125946	59126831	+	0	NA	intron_(NM_199152,_intron_8_of_89)	L1M4|LINE|L1	9987	NM_199152	380698	Mm.339542	NM_199152	ENSMUSG00000061462	Obscn	BC046431|Gm878|OTTMUSG00000005786|UNC89	obscurin,_cytoskeletal_calmodulin_and_titin-interacting_RhoGEF	protein-coding	Bhlhe40	-396	-380			580	25
chr16	16518120	16518703	16518587	chr16	16518191	16518201	GTGCATGTGC	71	-396	Bhlhe40	3949	chr16	16518121	16518703	+	0	NA	intron_(NM_001301817,_intron_1_of_16)	L1MA5|LINE|L1	8999	NM_001301818	224014	Mm.256131	NM_139232	ENSMUSG00000022788	Fgd4	9030023J02Rik|9330209B17Rik|Frabp|ZFYVE6	FYVE,_RhoGEF_and_PH_domain_containing_4	protein-coding	Bhlhe40	-396	-380			+600	13
chr16	16518120	16518703	16518587	chr16	16518193	16518203	GCATGTGCAT	73	-394	Bhlhe40	3948	chr16	16518121	16518703	+	0	NA	intron_(NM_001301817,_intron_1_of_16)	L1MA5|LINE|L1	8999	NM_001301818	224014	Mm.256131	NM_139232	ENSMUSG00000022788	Fgd4	9030023J02Rik|9330209B17Rik|Frabp|ZFYVE6	FYVE,_RhoGEF_and_PH_domain_containing_4	protein-coding	Bhlhe40	-394	-380
chr12	78791569	78792055	78792016	chr12	78791627	78791637	AGTCATGTGT	58	-389	Bhlhe40	2372	chr12	78791570	78792055	+	0	NA	intron_(NM_019579,_intron_1_of_14)	ID_B1|SINE|B4	42865	NM_019579	56217	Mm.425777	NM_019579	ENSMUSG00000021112	Mpp5	3830420B02Rik|AI255216|AI644496|Pals1	membrane_protein,_palmitoylated_5_(MAGUK_p55_subfamily_member_5)	protein-coding	Bhlhe40	-389	-380
chr7	79253889	79254500	79254310	chr7	79253922	79253932	ATGCATGTGA	33	-388	Bhlhe40	8664	chr7	79253890	79254500	+	0	NA	Intergenic	Intergenic	-19071	NM_018811	54608	Mm.365490	NM_018811	.	Abhd2	2210009N18Rik|LABH2|Labh-2	abhydrolase_domain_containing_2	protein-coding	Bhlhe40	-388	-380
chr1	88000218	88000842	88000653	chr1	88000272	88000282	CCACCTGCCC	54	-381	Bhlhe40	297	chr1	88000219	88000842	+	0	NA	intron_(NM_001033291,_intron_4_of_27)	intron_(NM_001033291,_intron_4_of_27)	8021	NM_001033291	227334	Mm.80484	NM_001033291	ENSMUSG00000005501	Usp40	B230215L03Rik|C730029K03	ubiquitin_specific_peptidase_40	protein-coding	Bhlhe40	-381	-380
chr3	146511691	146512365	146512333	chr3	146511952	146511962	GCACCTGCCT	261	-381	Bhlhe40	6738	chr3	146511692	146512365	+	0	NA	3'_UTR_(NM_027332,_exon_5_of_5)	3'_UTR_(NM_027332,_exon_5_of_5)	9395	NM_027332	70285	Mm.28128	NM_027332	ENSMUSG00000028187	Rpf1	2210420E24Rik|2310066N05Rik|Bxdc5	ribosome_production_factor_1_homolog_(S._cerevisiae)	protein-coding	Bhlhe40	-381	-380
chr11	44825990	44826498	44826375	chr11	44825995	44826005	TCACCTGCCA	5	-380	Bhlhe40	1446	chr11	44825991	44826498	+	0	NA	intron_(NM_001290709,_intron_6_of_15)	intron_(NM_001290709,_intron_6_of_15)	208144	NM_001290711	13591	Mm.439662	NM_007897	ENSMUSG00000057098	Ebf1	Ebf|O/E-1|OE-1|Olf-1|Olf1	early_B_cell_factor_1	protein-coding	Bhlhe40	-380	-380
chr9	63266276	63266956	63266742	chr9	63266369	63266379	CTTCAGGTGC	93	-373	Bhlhe40	9520	chr9	63266277	63266956	+	0	NA	intron_(NM_011840,_intron_13_of_21)	URR1A|DNA|hAT-Charlie	111236	NM_011840	23938	Mm.325746	NM_011840	ENSMUSG00000058444	Map2k5	AI324775|AI428457|MEK5|Mapkk5|Prkmk5	mitogen-activated_protein_kinase_kinase_5	protein-coding	Bhlhe40	-373	-360
chr11	70547750	70548545	70548427	chr11	70548056	70548066	GCATGTGCAC	306	-371	Bhlhe40	1653	chr11	70547751	70548545	+	0	NA	intron_(NM_001302475,_intron_10_of_24)	Lx3B|LINE|L1	7876	NM_008876	18806	Mm.260177	NM_008876	ENSMUSG00000020828	Pld2	PLD1C	phospholipase_D2	protein-coding	Bhlhe40	-371	-360
chr1	85615482	85616747	85616488	chr1	85616119	85616129	AAGCATGTGA	637	-369	Bhlhe40	238	chr1	85615483	85616747	+	0	NA	intron_(NM_001013817,_intron_5_of_16)	intron_(NM_001013817,_intron_5_of_16)	-12224	NM_175397	109032	Mm.335802	NM_030194	ENSMUSG00000070034	Sp110	5031415C07Rik|52kDa|5830484A20Rik|ENSMUSG00000075603|Ifi75|Ipr1	Sp110_nuclear_body_protein	protein-coding	Bhlhe40	-369	-360
chr1	85615482	85616747	85616488	chr1	85616121	85616131	GCATGTGAAT	639	-367	Bhlhe40	240	chr1	85615483	85616747	+	0	NA	intron_(NM_001013817,_intron_5_of_16)	intron_(NM_001013817,_intron_5_of_16)	-12224	NM_175397	109032	Mm.335802	NM_030194	ENSMUSG00000070034	Sp110	5031415C07Rik|52kDa|5830484A20Rik|ENSMUSG00000075603|Ifi75|Ipr1	Sp110_nuclear_body_protein	protein-coding	Bhlhe40	-367	-360
chr11	70547750	70548545	70548427	chr11	70548060	70548070	GTGCACGTGT	310	-367	Bhlhe40	1654	chr11	70547751	70548545	+	0	NA	intron_(NM_001302475,_intron_10_of_24)	Lx3B|LINE|L1	7876	NM_008876	18806	Mm.260177	NM_008876	ENSMUSG00000020828	Pld2	PLD1C	phospholipase_D2	protein-coding	Bhlhe40	-367	-360
chr9	32021853	32022518	32022438	chr9	32022074	32022084	TCACATGCCT	221	-364	Bhlhe40	9370	chr9	32021854	32022518	+	0	NA	Intergenic	Intergenic	-93950	NM_001195632	330914	Mm.46683	NM_177379	ENSMUSG00000041444	Arhgap32	3426406O18Rik|Gc-gap|Grit|Px-rics|Rics|mKIAA0712|p200Rhogap|p250Gap	Rho_GTPase_activating_protein_32	protein-coding	Bhlhe40	-364	-360
chr11	12857847	12858498	12858372	chr11	12858009	12858019	AGTCATGTGA	162	-363	Bhlhe40	1292	chr11	12857848	12858498	+	0	NA	Intergenic	Intergenic	-393213	NM_001282993	12808	Mm.22847	NM_172496	ENSMUSG00000020173	Cobl	-	cordon-bleu_WH2_repeat	protein-coding	Bhlhe40	-363	-360
chr7	67880362	67880765	67880739	chr7	67880377	67880387	ATGCATGTGG	15	-362	Bhlhe40	8629	chr7	67880363	67880765	+	0	NA	Intergenic	Intergenic	-71693	NM_010513	16001	Mm.275742	NM_010513	.	Igf1r	A330103N21Rik|CD221|D930020L01|IGF-1R|hyft	insulin-like_growth_factor_I_receptor	protein-coding	Bhlhe40	-362	-360
chr11	12857847	12858498	12858372	chr11	12858011	12858021	TCATGTGATG	164	-361	Bhlhe40	1298	chr11	12857848	12858498	+	0	NA	Intergenic	Intergenic	-393213	NM_001282993	12808	Mm.22847	NM_172496	ENSMUSG00000020173	Cobl	-	cordon-bleu_WH2_repeat	protein-coding	Bhlhe40	-361	-360
chr13	4880178	4880651	4880570	chr13	4880209	4880219	ACACATGAAC	31	-361	Bhlhe40	2497	chr13	4880179	4880651	+	0	NA	Intergenic	Intergenic	-271251	NM_018859	56043	Mm.251908	NM_018859	ENSMUSG00000045410	Akr1e1	1810061I10Rik|Akr1e2	aldo-keto_reductase_family_1,_member_E1	protein-coding	Bhlhe40	-361	-360
chr15	43640933	43641712	43641305	chr15	43640944	43640954	CCACATGCAT	11	-361	Bhlhe40	3528	chr15	43640934	43641712	+	0	NA	Intergenic	MLT1H|LTR|ERVL-MaLR	164094	NM_025736	66736	Mm.244512	NM_025736	ENSMUSG00000022337	Emc2	4921531G14Rik|AV060620|AW209495|Ttc35	ER_membrane_protein_complex_subunit_2	protein-coding	Bhlhe40	-361	-360
chr13	51926843	51927403	51927278	chr13	51926919	51926929	AGGCAGGTGA	76	-359	Bhlhe40	2742	chr13	51926844	51927403	+	0	NA	Intergenic	Intergenic	80448	NM_011817	23882	Mm.281298	NM_011817	ENSMUSG00000021453	Gadd45g	AI327420|C86281|CR6|DDIT2|OIG37	growth_arrest_and_DNA-damage-inducible_45_gamma	protein-coding	Bhlhe40	-359	-340
chr14	20000754	20001332	20001302	chr14	20000943	20000953	GCGCATGTGT	189	-359	Bhlhe40	3119	chr14	20000755	20001332	+	0	NA	Intergenic	Intergenic	-23794	NM_010315	14702	Mm.41737	NM_010315	ENSMUSG00000043004	Gng2	-	guanine_nucleotide_binding_protein_(G_protein),_gamma_2	protein-coding	Bhlhe40	-359	-340
chr17	83443116	83443823	83443539	chr17	83443186	83443196	TCATGTGACT	70	-353	Bhlhe40	4669	chr17	83443117	83443823	+	0	NA	intron_(NM_001286567,_intron_9_of_23)	B4A|SINE|B4	70863	NM_001159529	20463	Mm.30072	NM_009187	ENSMUSG00000024248	Cox7a2l	COX7AR|COX7RP|EB1|SIG-81|SIG81|Silg81	cytochrome_c_oxidase_subunit_VIIa_polypeptide_2-like	protein-coding	Bhlhe40	-353	-340
chr8	11611352	11612024	11611752	chr8	11611402	11611412	CTTCATGTGA	50	-350	Bhlhe40	8929	chr8	11611353	11612024	+	0	NA	3'_UTR_(NM_133971,_exon_6_of_6)	3'_UTR_(NM_133971,_exon_6_of_6)	23348	NR_030781	102334	Mm.12459	NM_133971	ENSMUSG00000031508	Ankrd10	4833425P12Rik|AW549277	ankyrin_repeat_domain_10	protein-coding	Bhlhe40	-350	-340
chr12	50314010	50315001	50314948	chr12	50314599	50314609	ACATCTGCCC	589	-349	Bhlhe40	2225	chr12	50314011	50315001	+	0	NA	Intergenic	Intergenic	334717	NM_008858	18760	Mm.133719	NM_008858	ENSMUSG00000002688	Prkd1	PKD|PKD1|Pkcm|Prkcm	protein_kinase_D1	protein-coding	Bhlhe40	-349	-340
chr3	19210232	19210723	19210623	chr3	19210279	19210289	ACACATGACA	47	-344	Bhlhe40	6165	chr3	19210233	19210723	+	0	NA	intron_(NR_045575,_intron_4_of_8)	intron_(NR_045575,_intron_4_of_8)	22257	NR_045575	67472	Mm.45125	NM_026182	ENSMUSG00000027601	Mtfr1	1300002C08Rik|1700080D04Rik|2810026O10Rik|4930579E05Rik|Chppr|Fam54a2	mitochondrial_fission_regulator_1	protein-coding	Bhlhe40	-344	-340
chr17	60191246	60191648	60191625	chr17	60191284	60191294	ACACATGAAC	38	-341	Bhlhe40	4510	chr17	60191247	60191648	+	0	NA	Intergenic	Intergenic	-1178125	NM_026497	67993	Mm.36507	NM_026497	.	Nudt12	0610016O18Rik	nudix_(nucleoside_diphosphate_linked_moiety_X)-type_motif_12	protein-coding	Bhlhe40	-341	-340
chr13	29437311	29437709	29437663	chr13	29437323	29437333	GATCATGTGC	12	-340	Bhlhe40	2656	chr13	29437312	29437709	+	0	NA	intron_(NR_131896,_intron_13_of_16)	intron_(NR_131896,_intron_13_of_16)	418163	NR_131896	68916	Mm.212227	NM_144536	ENSMUSG00000006191	Cdkal1	1190005B03Rik|6620401C13Rik	CDK5_regulatory_subunit_associated_protein_1-like_1	protein-coding	Bhlhe40	-340	-340
chr13	29437311	29437709	29437663	chr13	29437325	29437335	TCATGTGCTG	14	-338	Bhlhe40	2657	chr13	29437312	29437709	+	0	NA	intron_(NR_131896,_intron_13_of_16)	intron_(NR_131896,_intron_13_of_16)	418163	NR_131896	68916	Mm.212227	NM_144536	ENSMUSG00000006191	Cdkal1	1190005B03Rik|6620401C13Rik	CDK5_regulatory_subunit_associated_protein_1-like_1	protein-coding	Bhlhe40	-338	-320
chr6	95851985	95852550	95852331	chr6	95851993	95852003	CCACGTGAAT	8	-338	Bhlhe40	8285	chr6	95851986	95852550	+	0	NA	Intergenic	L1Md_F2|LINE|L1	-133422	NM_011507	20917	Mm.371585	NM_011507	ENSMUSG00000061838	Suclg2	AF171077|AW556404|D6Wsu120e|SCS-betaG	succinate-Coenzyme_A_ligase,_GDP-forming,_beta_subunit	protein-coding	Bhlhe40	-338	-320
chr1	172309464	172310248	172310116	chr1	172309780	172309790	ACACATGCCA	316	-336	Bhlhe40	589	chr1	172309465	172310248	+	0	NA	Intergenic	Intergenic	-2511	NM_080419	140559	Mm.271717	NM_080419	ENSMUSG00000038034	Igsf8	ESTM34|EWI-2|KCT-4|PGRL	immunoglobulin_superfamily,_member_8	protein-coding	Bhlhe40	-336	-320
chr10	72688017	72688798	72688645	chr10	72688309	72688319	ACACATGACT	292	-336	Bhlhe40	971	chr10	72688018	72688798	+	0	NA	Intergenic	B4|SINE|B4	33562	NM_001293683	52696	Mm.62876	NM_025635	ENSMUSG00000019923	Zwint	2010007E07Rik|2600001N01Rik|D10Ertd749e|Zwint-1	ZW10_interactor	protein-coding	Bhlhe40	-336	-320
chr7	90490578	90491060	90490918	chr7	90490582	90490592	ACACATGATT	4	-336	Bhlhe40	8701	chr7	90490579	90491060	+	0	NA	Intergenic	L1_Mus3|LINE|L1	-14824	NM_026734	68472	Mm.289791	NM_026734	.	Tmem126b	1110001A23Rik	transmembrane_protein_126B	protein-coding	Bhlhe40	-336	-320
chr14	30996186	30996660	30996544	chr14	30996218	30996228	TCACCTGCTT	32	-326	Bhlhe40	3152	chr14	30996187	30996660	+	0	NA	Intergenic	Lx2B2|LINE|L1	-4970	NM_001165930	76485	Mm.8766	NM_029626	ENSMUSG00000021916	Glt8d1	2410004H05Rik|5430414N14Rik|AI450005	glycosyltransferase_8_domain_containing_1	protein-coding	Bhlhe40	-326	-320
chr2	180416677	180417304	180417208	chr2	180416882	180416892	TTTCATGTGT	205	-326	Bhlhe40	6110	chr2	180416678	180417304	+	0	NA	Intergenic	RLTR20A4|LTR|ERVK	18612	NR_029901	723954	.	NR_029901	ENSMUSG00000065460	Mir133a-2	Mirn133a-2|mir-133a-2	microRNA_133a-2	ncRNA	Bhlhe40	-326	-320
chr7	139251685	139252205	139252035	chr7	139251709	139251719	TCACCTGACT	24	-326	Bhlhe40	8882	chr7	139251686	139252205	+	0	NA	intron_(NM_001033206,_intron_1_of_2)	intron_(NM_001033206,_intron_1_of_2)	3463	NM_001098636	101631	Mm.334300	NM_001033206	ENSMUSG00000060260	Pwwp2b	AI594893|D7Ertd517e|D930023J19Rik|Pwwp2	PWWP_domain_containing_2B	protein-coding	Bhlhe40	-326	-320
chr19	47463819	47464231	47464170	chr19	47463846	47463856	ACACATGACT	27	-324	Bhlhe40	5232	chr19	47463820	47464231	+	0	NA	intron_(NM_008018,_intron_1_of_14)	CpG	386	NM_001164717	14218	Mm.127560	NM_008018	ENSMUSG00000053617	Sh3pxd2a	2310014D11Rik|AA589508|AI256723|AI413738|C230050L11|EG329070|Fish|Gm5098|Sh3md1|TSK5|Tks5	SH3_and_PX_domains_2A	protein-coding	Bhlhe40	-324	-320
chr6	129249690	129250356	129250089	chr6	129249765	129249775	AGTCATGTGC	75	-324	Bhlhe40	8373	chr6	129249691	129250356	+	0	NA	Intergenic	Intergenic	-11541	NR_040268	76432	Mm.261738	NR_040265	ENSMUSG00000097354	2310001H17Rik	AI646108	RIKEN_cDNA_2310001H17_gene	ncRNA	Bhlhe40	-324	-320
chr7	63937530	63938051	63937982	chr7	63937658	63937668	GCACCTGCCC	128	-324	Bhlhe40	8627	chr7	63937531	63938051	+	0	NA	intron_(NM_021366,_intron_1_of_1)	CpG	1124	NM_021366	50794	Mm.240473	NM_021366	ENSMUSG00000052040	Klf13	0610043C13Rik|9430029L20Rik|Bteb3|FKLF-2|FKLF2|NSLP1|RFLAT-1|RFLAT1	Kruppel-like_factor_13	protein-coding	Bhlhe40	-324	-320
chr4	76797105	76797654	76797435	chr4	76797112	76797122	ATGCAGGTGA	7	-323	Bhlhe40	7078	chr4	76797106	76797654	+	0	NA	intron_(NM_011211,_intron_8_of_39)	intron_(NM_011211,_intron_8_of_39)	1414515	NM_011211	19266	Mm.184021	NM_011211	ENSMUSG00000028399	Ptprd	1110002J03Rik|3000002J10Rik|B230219D21Rik|R-PTP-delta	protein_tyrosine_phosphatase,_receptor_type,_D	protein-coding	Bhlhe40	-323	-320
chr6	129249690	129250356	129250089	chr6	129249767	129249777	TCATGTGCCA	77	-322	Bhlhe40	8378	chr6	129249691	129250356	+	0	NA	Intergenic	Intergenic	-11541	NR_040268	76432	Mm.261738	NR_040265	ENSMUSG00000097354	2310001H17Rik	AI646108	RIKEN_cDNA_2310001H17_gene	ncRNA	Bhlhe40	-322	-320
chr2	25549046	25549629	25549582	chr2	25549261	25549271	ATGCAGGTGT	215	-321	Bhlhe40	5380	chr2	25549047	25549629	+	0	NA	Intergenic	Intergenic	-2398	NM_009422	22030	Mm.3399	NM_009422	ENSMUSG00000026942	Traf2	AI325259	TNF_receptor-associated_factor_2	protein-coding	Bhlhe40	-321	-320
chr10	43480550	43481084	43481032	chr10	43480712	43480722	TTTCATGTGT	162	-320	Bhlhe40	893	chr10	43480551	43481084	+	0	NA	intron_(NM_199028,_intron_1_of_3)	ID_B1|SINE|B4	1677	NM_199028	331623	Mm.490388	NM_199028	ENSMUSG00000038214	Bend3	mKIAA1553	BEN_domain_containing_3	protein-coding	Bhlhe40	-320	-320
chr1	43970849	43971373	43971342	chr1	43971023	43971033	CCACATGCTG	174	-319	Bhlhe40	130	chr1	43970850	43971373	+	0	NA	intron_(NM_001310540,_intron_12_of_28)	intron_(NM_001310540,_intron_12_of_28)	37117	NM_001310540	22019	Mm.401675	NM_009418	ENSMUSG00000041763	Tpp2	TPP-2|TppII	tripeptidyl_peptidase_II	protein-coding	Bhlhe40	-319	-300
chr4	19617447	19618061	19617766	chr4	19617451	19617461	CTGCACATGT	4	-315	Bhlhe40	6841	chr4	19617448	19618061	+	0	NA	intron_(NM_001276292,_intron_23_of_23)	intron_(NM_001276292,_intron_23_of_23)	42688	NM_025476	66302	Mm.440686	NM_025476	ENSMUSG00000028229	Rmdn1	Fam82b|RMD-1	regulator_of_microtubule_dynamics_1	protein-coding	Bhlhe40	-315	-300
chr12	50314010	50315001	50314948	chr12	50314637	50314647	TAGCATGTGC	627	-311	Bhlhe40	2231	chr12	50314011	50315001	+	0	NA	Intergenic	Intergenic	334717	NM_008858	18760	Mm.133719	NM_008858	ENSMUSG00000002688	Prkd1	PKD|PKD1|Pkcm|Prkcm	protein_kinase_D1	protein-coding	Bhlhe40	-311	-300
chr12	50314010	50315001	50314948	chr12	50314639	50314649	GCATGTGCCC	629	-309	Bhlhe40	2229	chr12	50314011	50315001	+	0	NA	Intergenic	Intergenic	334717	NM_008858	18760	Mm.133719	NM_008858	ENSMUSG00000002688	Prkd1	PKD|PKD1|Pkcm|Prkcm	protein_kinase_D1	protein-coding	Bhlhe40	-309	-300
chr12	85363408	85363972	85363931	chr12	85363622	85363632	AGGCAGGTGA	214	-309	Bhlhe40	2396	chr12	85363409	85363972	+	0	NA	intron_(NM_026775,_intron_1_of_4)	B1_Mus1|SINE|Alu	11027	NM_026775	68581	Mm.379159	NM_026775	ENSMUSG00000021248	Tmed10	1110014C03Rik|Tmp21|p23|p24delta1	transmembrane_emp24-like_trafficking_protein_10_(yeast)	protein-coding	Bhlhe40	-309	-300
chr5	25420525	25421164	25421106	chr5	25420799	25420809	TGGCACATGT	274	-307	Bhlhe40	7437	chr5	25420526	25421164	+	0	NA	intron_(NM_001081383,_intron_2_of_58)	intron_(NM_001081383,_intron_2_of_58)	77938	NM_001081383	231051	Mm.332268	NM_001081383	ENSMUSG00000038056	Kmt2c	E330008K23Rik|HALR|Mll3|mKIAA1506	lysine_(K)-specific_methyltransferase_2C	protein-coding	Bhlhe40	-307	-300
chr11	30168425	30168807	30168787	chr11	30168484	30168494	GCACCTGCAC	59	-303	Bhlhe40	1376	chr11	30168426	30168807	+	0	NA	intron_(NM_175836,_intron_1_of_34)	intron_(NM_175836,_intron_1_of_34)	29641	NM_009260	20742	Mm.123110	NM_009260	ENSMUSG00000020315	Sptbn1	9930031C03Rik|AL033301|SPTB2|Spnb-2|Spnb2|elf1|elf3|mKIAA4049	spectrin_beta,_non-erythrocytic_1	protein-coding	Bhlhe40	-303	-300
chr5	25420525	25421164	25421106	chr5	25420803	25420813	ACATGTGCCA	278	-303	Bhlhe40	7433	chr5	25420526	25421164	+	0	NA	intron_(NM_001081383,_intron_2_of_58)	intron_(NM_001081383,_intron_2_of_58)	77938	NM_001081383	231051	Mm.332268	NM_001081383	ENSMUSG00000038056	Kmt2c	E330008K23Rik|HALR|Mll3|mKIAA1506	lysine_(K)-specific_methyltransferase_2C	protein-coding	Bhlhe40	-303	-300
chr2	80135353	80135766	80135680	chr2	80135378	80135388	AGGCATGTGG	25	-302	Bhlhe40	5779	chr2	80135354	80135766	+	0	NA	Intergenic	L1M2|LINE|L1	-6148	NM_001159582	18573	Mm.40678	NM_016744	ENSMUSG00000059173	Pde1a	AI987702|AW125737	phosphodiesterase_1A,_calmodulin-dependent	protein-coding	Bhlhe40	-302	-300
chr2	170852809	170853191	170853127	chr2	170852825	170852835	ACACATGCAA	16	-302	Bhlhe40	6075	chr2	170852810	170853191	+	0	NA	intron_(NM_001163686,_intron_6_of_7)	B4A|SINE|B4	121193	NM_029761	76829	Mm.41633	NM_029761	ENSMUSG00000027560	Dok5	2700055C10Rik	docking_protein_5	protein-coding	Bhlhe40	-302	-300
chr8	95820383	95820885	95820759	chr8	95820458	95820468	TAGCATGTGT	75	-301	Bhlhe40	9211	chr8	95820384	95820885	+	0	NA	intron_(NR_015574,_intron_3_of_3)	B2_Mm2|SINE|B2	-13172	NM_153164	234594	Mm.259220	NM_153164	ENSMUSG00000036550	Cnot1	6030411K04Rik|AA815922|D830048B13	CCR4-NOT_transcription_complex,_subunit_1	protein-coding	Bhlhe40	-301	-300
chr13	51926843	51927403	51927278	chr13	51926978	51926988	AGTCACGTGA	135	-300	Bhlhe40	2743	chr13	51926844	51927403	+	0	NA	Intergenic	Intergenic	80448	NM_011817	23882	Mm.281298	NM_011817	ENSMUSG00000021453	Gadd45g	AI327420|C86281|CR6|DDIT2|OIG37	growth_arrest_and_DNA-damage-inducible_45_gamma	protein-coding	Bhlhe40	-300	-300
chr2	119873024	119873439	119873336	chr2	119873036	119873046	CGTCACGTGC	12	-300	Bhlhe40	5873	chr2	119873025	119873439	+	0	NA	Intergenic	CpG	-23996	NM_013720	29808	Mm.87532	NM_013720	ENSMUSG00000033943	Mga	AV312082|C130042M01Rik|C80739|D030062C11Rik|Mad5	MAX_gene_associated	protein-coding	Bhlhe40	-300	-300
chr15	97463293	97463730	97463612	chr15	97463313	97463323	TTGCACATGT	20	-299	Bhlhe40	3857	chr15	97463294	97463730	+	0	NA	Intergenic	B4|SINE|B4	-216225	NM_001164602	105827	Mm.24005	NM_178114	ENSMUSG00000048218	Amigo2	AI415330|AMIGO-2|AW208913|Ali1	adhesion_molecule_with_Ig_like_domain_2	protein-coding	Bhlhe40	-299	-280
chr13	51926843	51927403	51927278	chr13	51926980	51926990	TCACGTGAGC	137	-298	Bhlhe40	2755	chr13	51926844	51927403	+	0	NA	Intergenic	Intergenic	80448	NM_011817	23882	Mm.281298	NM_011817	ENSMUSG00000021453	Gadd45g	AI327420|C86281|CR6|DDIT2|OIG37	growth_arrest_and_DNA-damage-inducible_45_gamma	protein-coding	Bhlhe40	-298	-280
chr2	119873024	119873439	119873336	chr2	119873038	119873048	TCACGTGCGC	14	-298	Bhlhe40	5882	chr2	119873025	119873439	+	0	NA	Intergenic	CpG	-23996	NM_013720	29808	Mm.87532	NM_013720	ENSMUSG00000033943	Mga	AV312082|C130042M01Rik|C80739|D030062C11Rik|Mad5	MAX_gene_associated	protein-coding	Bhlhe40	-298	-280
chr2	70926486	70927155	70926857	chr2	70926560	70926570	ACACATGCAT	74	-297	Bhlhe40	5643	chr2	70926487	70927155	+	0	NA	Intergenic	A-rich|Low_complexity|Low_complexity	91553	NM_001110512	228019	Mm.490343	NM_145524	ENSMUSG00000041975	Mettl8	BC004636|Tip	methyltransferase_like_8	protein-coding	Bhlhe40	-297	-280
chr6	14364775	14365417	14365242	chr6	14364945	14364955	ATGCAGGTGG	170	-297	Bhlhe40	7935	chr6	14364776	14365417	+	0	NA	Intergenic	ORR1A4|LTR|ERVL-MaLR	390178	NM_080464	140491	Mm.209429	NM_080464	ENSMUSG00000042717	Ppp1r3a	GM|RG1|RGL	protein_phosphatase_1,_regulatory_(inhibitor)_subunit_3A	protein-coding	Bhlhe40	-297	-280
chr1	57828989	57829522	57829357	chr1	57829061	57829071	CATCACATGA	72	-296	Bhlhe40	185	chr1	57828990	57829522	+	0	NA	intron_(NM_144882,_intron_2_of_13)	intron_(NM_144882,_intron_2_of_13)	-16315	NM_001164566	67198	Mm.159989	NM_144882	ENSMUSG00000038305	Spats2l	2810022L02Rik|A230104H11Rik|AA987173|AI480531|AI842453|AW413586	spermatogenesis_associated,_serine-rich_2-like	protein-coding	Bhlhe40	-296	-280
chr1	164436754	164437508	164437395	chr1	164437099	164437109	ACACGTGAGG	345	-296	Bhlhe40	561	chr1	164436755	164437508	+	0	NA	TTS_(NM_009721)	TTS_(NM_009721)	21224	NM_009721	11931	Mm.4550	NM_009721	ENSMUSG00000026576	Atp1b1	Atp4b|Atpb|Atpb-1|NKbeta1	ATPase,_Na+/K+_transporting,_beta_1_polypeptide	protein-coding	Bhlhe40	-296	-280
chr11	115934525	115935057	115934999	chr11	115934704	115934714	TTGCATGTGA	179	-295	Bhlhe40	1976	chr11	115934526	115935057	+	0	NA	intron_(NM_020483,_intron_1_of_10)	B3A|SINE|B2	1132	NM_020483	57230	Mm.267810	NM_020483	.	Sap30bp	2700016D05Rik|Hcngp	SAP30_binding_protein	protein-coding	Bhlhe40	-295	-280
chr1	57828989	57829522	57829357	chr1	57829063	57829073	TCACATGATG	74	-294	Bhlhe40	186	chr1	57828990	57829522	+	0	NA	intron_(NM_144882,_intron_2_of_13)	intron_(NM_144882,_intron_2_of_13)	-16315	NM_001164566	67198	Mm.159989	NM_144882	ENSMUSG00000038305	Spats2l	2810022L02Rik|A230104H11Rik|AA987173|AI480531|AI842453|AW413586	spermatogenesis_associated,_serine-rich_2-like	protein-coding	Bhlhe40	-294	-280
chr4	67593814	67594240	67594110	chr4	67593817	67593827	ACATATGCAC	3	-293	Bhlhe40	6986	chr4	67593815	67594240	+	0	NA	Intergenic	Intergenic	766476	NM_021297	21898	Mm.38049	NM_021297	ENSMUSG00000039005	Tlr4	Lps|Ly87|Ran/M1|Rasl2-8	toll-like_receptor_4	protein-coding	Bhlhe40	-293	-280
chr6	50310257	50310791	50310588	chr6	50310299	50310309	AGGCAGGTGA	42	-289	Bhlhe40	8100	chr6	50310258	50310791	+	0	NA	intron_(NM_001163645,_intron_16_of_21)	intron_(NM_001163645,_intron_16_of_21)	-48755	NM_018769	54722	Mm.248361	NM_018769	ENSMUSG00000029821	Dfna5	2310037D07Rik|4932441K13Rik|Dfna5h|EG14210|Fin15	deafness,_autosomal_dominant_5_(human)	protein-coding	Bhlhe40	-289	-280
chr1	173306484	173306905	173306897	chr1	173306609	173306619	CAGCATATGA	125	-288	Bhlhe40	601	chr1	173306485	173306905	+	0	NA	Intergenic	Intergenic	26808	NM_010045	13349	Mm.6393	NM_010045	ENSMUSG00000037872	Ackr1	AA162249|CCBP1|CD234|Darc|Dfy|ESTM35|FY|GPD	atypical_chemokine_receptor_1_(Duffy_blood_group)	protein-coding	Bhlhe40	-288	-280
chr8	111282071	111282686	111282587	chr8	111282299	111282309	AGGCATGTGC	228	-288	Bhlhe40	9245	chr8	111282072	111282686	+	0	NA	intron_(NM_146218,_intron_8_of_12)	intron_(NM_146218,_intron_8_of_12)	17843	NM_146218	234736	Mm.334816	NM_146218	ENSMUSG00000033596	Rfwd3	BC027246	ring_finger_and_WD_repeat_domain_3	protein-coding	Bhlhe40	-288	-280
chr1	15721728	15722165	15722038	chr1	15721751	15721761	TGTCATGTGT	23	-287	Bhlhe40	46	chr1	15721729	15722165	+	0	NA	Intergenic	Intergenic	-83699	NM_009352	21749	Mm.4306	NM_009352	ENSMUSG00000025925	Terf1	Pin2|Trbf1|Trf1	telomeric_repeat_binding_factor_1	protein-coding	Bhlhe40	-287	-280
chr8	111282071	111282686	111282587	chr8	111282301	111282311	GCATGTGCCA	230	-286	Bhlhe40	9249	chr8	111282072	111282686	+	0	NA	intron_(NM_146218,_intron_8_of_12)	intron_(NM_146218,_intron_8_of_12)	17843	NM_146218	234736	Mm.334816	NM_146218	ENSMUSG00000033596	Rfwd3	BC027246	ring_finger_and_WD_repeat_domain_3	protein-coding	Bhlhe40	-286	-280
chr19	23134314	23136029	23134952	chr19	23134668	23134678	GGGCACATGG	354	-284	Bhlhe40	5129	chr19	23134315	23136029	+	0	NA	Intergenic	CpG	-6054	NM_010638	16601	Mm.291595	NM_010638	ENSMUSG00000033863	Klf9	2310051E17Rik|AA589643|BTEB-1|Bteb1|ENSMUSG00000055440|Gm9971	Kruppel-like_factor_9	protein-coding	Bhlhe40	-284	-280
chr6	18792286	18792877	18792672	chr6	18792388	18792398	ACACATGATG	102	-284	Bhlhe40	7964	chr6	18792287	18792877	+	0	NA	Intergenic	L1M2|LINE|L1	-56053	NM_133939	76522	Mm.275158	NM_133939	ENSMUSG00000044155	Lsm8	2010003I05Rik|AW214405|Naa38	LSM8_homolog,_U6_small_nuclear_RNA_associated_(S._cerevisiae)	protein-coding	Bhlhe40	-284	-280
chr4	34562515	34562925	34562809	chr4	34562526	34562536	GCACCTGCTT	11	-283	Bhlhe40	6873	chr4	34562516	34562925	+	0	NA	intron_(NM_001007589,_intron_2_of_4)	B3|SINE|B2	12105	NM_001007589	433693	Mm.389532	NM_026019	ENSMUSG00000028291	Akirin2	2700059D21Rik|AA114675|AA522011|AU019887|Akirin-2	akirin_2	protein-coding	Bhlhe40	-283	-280
chr16	57577810	57578501	57578109	chr16	57577827	57577837	TGGCAGGTGG	17	-282	Bhlhe40	4182	chr16	57577811	57578501	+	0	NA	intron_(NM_025599,_intron_1_of_9)	intron_(NM_025599,_intron_1_of_9)	28711	NM_025599	66497	Mm.425976	NM_025599	.	Cmss1	1110001A06Rik|2610528E23Rik|4930572F24Rik|AV099812|AV122629	cms_small_ribosomal_subunit_1	protein-coding	Bhlhe40	-282	-280
chr5	123543515	123545193	123544134	chr5	123543852	123543862	ATGCACATGT	337	-282	Bhlhe40	7794	chr5	123543516	123545193	+	0	NA	intron_(NM_029929,_intron_8_of_12)	ETnERV3-int|LTR|ERVK	-20190	NM_023232	66593	Mm.46716	NM_023232	ENSMUSG00000029433	Diablo	0610041G12Rik|1700006L01Rik|AU040403|Smac	diablo_homolog_(Drosophila)	protein-coding	Bhlhe40	-282	-280
chr12	69654177	69654870	69654716	chr12	69654436	69654446	TTTCATGTGC	259	-280	Bhlhe40	2307	chr12	69654178	69654870	+	0	NA	intron_(NM_001135559,_intron_2_of_22)	intron_(NM_001135559,_intron_2_of_22)	27328	NM_001135559	20663	Mm.3770	NM_001135559	ENSMUSG00000034801	Sos2	SOS-2|mSOS-2	son_of_sevenless_homolog_2_(Drosophila)	protein-coding	Bhlhe40	-280	-280
chr5	85743674	85744068	85744019	chr5	85743739	85743749	CAGCAGGTGT	65	-280	Bhlhe40	7656	chr5	85743675	85744068	+	0	NA	Intergenic	Intergenic	321712	NM_007683	12617	Mm.4649	NM_007683	ENSMUSG00000029253	Cenpc1	CENP-C|Cenpc	centromere_protein_C1	protein-coding	Bhlhe40	-280	-280
chr11	8954884	8955471	8955215	chr11	8954936	8954946	CTGCATATGT	52	-279	Bhlhe40	1290	chr11	8954885	8955471	+	0	NA	Intergenic	Intergenic	56013	NM_008316	15574	Mm.42201	NM_008316	ENSMUSG00000020413	Hus1	-	Hus1_homolog_(S._pombe)	protein-coding	Bhlhe40	-279	-260
chr12	69654177	69654870	69654716	chr12	69654438	69654448	TCATGTGCTT	261	-278	Bhlhe40	2306	chr12	69654178	69654870	+	0	NA	intron_(NM_001135559,_intron_2_of_22)	intron_(NM_001135559,_intron_2_of_22)	27328	NM_001135559	20663	Mm.3770	NM_001135559	ENSMUSG00000034801	Sos2	SOS-2|mSOS-2	son_of_sevenless_homolog_2_(Drosophila)	protein-coding	Bhlhe40	-278	-260
chr17	17030341	17031142	17030870	chr17	17030594	17030604	ATTCAGGTGA	253	-276	Bhlhe40	4372	chr17	17030342	17031142	+	0	NA	Intergenic	L1Md_F2|LINE|L1	-33361	NM_001005358	449000	Mm.483718	NM_001005358	ENSMUSG00000096696	Zfp960	-	zinc_finger_protein_960	protein-coding	Bhlhe40	-276	-260
chr9	72055589	72056002	72055962	chr9	72055686	72055696	ATGCACATGA	97	-276	Bhlhe40	9581	chr9	72055590	72056002	+	0	NA	intron_(NM_011544,_intron_3_of_20)	intron_(NM_011544,_intron_3_of_20)	55405	NM_001253862	21406	Mm.171615	NM_011544	ENSMUSG00000032228	Tcf12	A130037E08Rik|ALF1|HEB|HEBAlt|HTF-4|HTF4|ME1|REB|bHLHb20	transcription_factor_12	protein-coding	Bhlhe40	-276	-260
chr1	165934726	165935239	165935025	chr1	165934750	165934760	ACACATGCTA	24	-275	Bhlhe40	572	chr1	165934727	165935239	+	0	NA	promoter-TSS_(NM_198933)	promoter-TSS_(NM_198933)	-35	NM_198933	18986	Mm.245261	NM_011137	ENSMUSG00000026565	Pou2f1	2810482H01Rik|NF-A1|Oct-1|Oct1|Otf-1|Otf1	POU_domain,_class_2,_transcription_factor_1	protein-coding	Bhlhe40	-275	-260
chr11	5405054	5405451	5405385	chr11	5405111	5405121	CCACCTGCCT	57	-274	Bhlhe40	1258	chr11	5405055	5405451	+	0	NA	intron_(NM_001080924,_intron_1_of_8)	ORR1A3-int|LTR|ERVL-MaLR	-23513	NM_001290501	407821	Mm.216313	NM_001080924	ENSMUSG00000041961	Znrf3	Gm1167	zinc_and_ring_finger_3	protein-coding	Bhlhe40	-274	-260
chr13	51926843	51927403	51927278	chr13	51927004	51927014	GCACCTGCTA	161	-274	Bhlhe40	2749	chr13	51926844	51927403	+	0	NA	Intergenic	Intergenic	80448	NM_011817	23882	Mm.281298	NM_011817	ENSMUSG00000021453	Gadd45g	AI327420|C86281|CR6|DDIT2|OIG37	growth_arrest_and_DNA-damage-inducible_45_gamma	protein-coding	Bhlhe40	-274	-260
chr16	22084155	22084550	22084468	chr16	22084194	22084204	AGGCATGTGC	39	-274	Bhlhe40	3968	chr16	22084156	22084550	+	0	NA	intron_(NM_183029,_intron_4_of_15)	intron_(NM_183029,_intron_4_of_15)	74869	NR_027488	75826	Mm.297431	NM_029457	ENSMUSG00000022855	Senp2	2310007L05Rik|4930538C18Rik|AI646780|AW554757|Smt3ip2|SuPr-1|mKIAA1331	SUMO/sentrin_specific_peptidase_2	protein-coding	Bhlhe40	-274	-260
chr3	137273383	137274089	137273658	chr3	137273384	137273394	TCATGTGATG	1	-274	Bhlhe40	6691	chr3	137273384	137274089	+	0	NA	Intergenic	Intergenic	-67342	NM_001163522	59308	Mm.27343	NM_016885	ENSMUSG00000054690	Emcn	0610012K22Rik|AI315669|Muc14	endomucin	protein-coding	Bhlhe40	-274	-260
chr9	20787553	20788073	20787907	chr9	20787634	20787644	TTGCATGTGT	81	-273	Bhlhe40	9357	chr9	20787554	20788073	+	0	NA	intron_(NM_016919,_intron_32_of_66)	MTD-int|LTR|ERVL-MaLR	27221	NM_016919	53867	Mm.334994	NM_016919	ENSMUSG00000004098	Col5a3	-	collagen,_type_V,_alpha_3	protein-coding	Bhlhe40	-273	-260
chr16	22084155	22084550	22084468	chr16	22084196	22084206	GCATGTGCCA	41	-272	Bhlhe40	3973	chr16	22084156	22084550	+	0	NA	intron_(NM_183029,_intron_4_of_15)	intron_(NM_183029,_intron_4_of_15)	74869	NR_027488	75826	Mm.297431	NM_029457	ENSMUSG00000022855	Senp2	2310007L05Rik|4930538C18Rik|AI646780|AW554757|Smt3ip2|SuPr-1|mKIAA1331	SUMO/sentrin_specific_peptidase_2	protein-coding	Bhlhe40	-272	-260
chr12	73242028	73242563	73242439	chr12	73242170	73242180	ACACATGCAG	142	-269	Bhlhe40	2330	chr12	73242029	73242563	+	0	NA	intron_(NM_008612,_intron_7_of_7)	intron_(NM_008612,_intron_7_of_7)	44415	NM_029580	76357	Mm.311344	NM_029580	ENSMUSG00000034442	Trmt5	2610027O18Rik|mKIAA1393	TRM5_tRNA_methyltransferase_5	protein-coding	Bhlhe40	-269	-260
chr18	32276976	32277594	32277494	chr18	32277225	32277235	ACACATGCTC	249	-269	Bhlhe40	4824	chr18	32276977	32277594	+	0	NA	Intergenic	Intergenic	36954	NM_133658	13872	Mm.282335	NM_133658	ENSMUSG00000024382	Ercc3	BTF2_p89|Ercc-3|XPB	excision_repair_cross-complementing_rodent_repair_deficiency,_complementation_group_3	protein-coding	Bhlhe40	-269	-260
chr10	36898143	36898865	36898411	chr10	36898144	36898154	GTGCAGATGA	1	-267	Bhlhe40	853	chr10	36898144	36898865	+	0	NA	Intergenic	Intergenic	-76040	NM_008229	15182	Mm.19806	NM_008229	ENSMUSG00000019777	Hdac2	D10Wsu179e|YAF1|Yy1bp|mRPD3	histone_deacetylase_2	protein-coding	Bhlhe40	-267	-260
chr17	17030341	17031142	17030870	chr17	17030604	17030614	CAGCACATGC	263	-266	Bhlhe40	4373	chr17	17030342	17031142	+	0	NA	Intergenic	L1Md_F2|LINE|L1	-33361	NM_001005358	449000	Mm.483718	NM_001005358	ENSMUSG00000096696	Zfp960	-	zinc_finger_protein_960	protein-coding	Bhlhe40	-266	-260
chr17	17030341	17031142	17030870	chr17	17030606	17030616	GCACATGCTG	265	-264	Bhlhe40	4374	chr17	17030342	17031142	+	0	NA	Intergenic	L1Md_F2|LINE|L1	-33361	NM_001005358	449000	Mm.483718	NM_001005358	ENSMUSG00000096696	Zfp960	-	zinc_finger_protein_960	protein-coding	Bhlhe40	-264	-260
chr4	97530252	97531128	97530964	chr4	97530700	97530710	TAGCAGGTGA	448	-264	Bhlhe40	7173	chr4	97530253	97531128	+	0	NA	Intergenic	RMER12C|LTR|ERVK	-51253	NM_001122952	18027	Mm.31274	NM_010905	ENSMUSG00000028565	Nfia	1110047K16Rik|9430022M17Rik|CTF|NF1-A|NF1A	nuclear_factor_I/A	protein-coding	Bhlhe40	-264	-260
chr6	97327039	97327467	97327328	chr6	97327064	97327074	TCACATGACG	25	-264	Bhlhe40	8290	chr6	97327040	97327467	+	0	NA	intron_(NM_145148,_intron_10_of_23)	B1F1|SINE|Alu	-74473	NM_001081157	320502	Mm.68163	NM_001081157	ENSMUSG00000044086	Lmod3	5430424A14Rik	leiomodin_3_(fetal)	protein-coding	Bhlhe40	-264	-260
chr1	161854046	161854464	161854413	chr1	161854150	161854160	TTTCAGGTGT	104	-263	Bhlhe40	540	chr1	161854047	161854464	+	0	NA	intron_(NM_172645,_intron_6_of_23)	intron_(NM_172645,_intron_6_of_23)	22406	NM_172645	226551	Mm.170002	NM_172645	ENSMUSG00000040297	Suco	4732491B11|AI848100|AU016931|Opt	SUN_domain_containing_ossification_factor	protein-coding	Bhlhe40	-263	-260
chr3	108230541	108231115	108231055	chr3	108230793	108230803	ACACATGCAA	252	-262	Bhlhe40	6540	chr3	108230542	108231115	+	0	NA	Intergenic	Intergenic	-4229	NM_008596	17306	Mm.316885	NM_008596	.	Sypl2	AI552439|Mg29	synaptophysin-like_2	protein-coding	Bhlhe40	-262	-260
chr18	32276976	32277594	32277494	chr18	32277233	32277243	TCATGTGAAG	257	-261	Bhlhe40	4828	chr18	32276977	32277594	+	0	NA	Intergenic	Intergenic	36954	NM_133658	13872	Mm.282335	NM_133658	ENSMUSG00000024382	Ercc3	BTF2_p89|Ercc-3|XPB	excision_repair_cross-complementing_rodent_repair_deficiency,_complementation_group_3	protein-coding	Bhlhe40	-261	-260
chr3	89468614	89468997	89468875	chr3	89468616	89468626	GCACCTGCTG	2	-259	Bhlhe40	6433	chr3	89468615	89468997	+	0	NA	3'_UTR_(NM_026784,_exon_5_of_5)	3'_UTR_(NM_026784,_exon_5_of_5)	9235	NM_027348	68603	Mm.34242	NM_026784	ENSMUSG00000027952	Pmvk	1110011E12Rik|2900002L22Rik|AV001327|PMK|PMKA|PMKASE	phosphomevalonate_kinase	protein-coding	Bhlhe40	-259	-240
chr9	90336413	90337063	90336798	chr9	90336539	90336549	TCACATGACT	126	-259	Bhlhe40	9668	chr9	90336414	90337063	+	0	NA	Intergenic	Intergenic	-65969	NM_194334	67016	Mm.335347	NM_194334	ENSMUSG00000037410	Tbc1d2b	1810061M12Rik|AI480956|AV021536|AV023399|AW491493|mKIAA1055	TBC1_domain_family,_member_2B	protein-coding	Bhlhe40	-259	-240
chr1	143916335	143916762	143916608	chr1	143916350	143916360	TGTCAGGTGC	15	-258	Bhlhe40	480	chr1	143916336	143916762	+	0	NA	Intergenic	Intergenic	87600	NM_009061	19735	Mm.28262	NM_009061	ENSMUSG00000026360	Rgs2	GOS8	regulator_of_G-protein_signaling_2	protein-coding	Bhlhe40	-258	-240
chr18	12486123	12486656	12486555	chr18	12486297	12486307	CCATGTGCCC	174	-258	Bhlhe40	4769	chr18	12486124	12486656	+	0	NA	intron_(NM_010680,_intron_32_of_74)	RMER17B|LTR|ERVK	152366	NM_010680	16774	Mm.42012	NM_010680	ENSMUSG00000024421	Lama3	Lama3B|[a]3B	laminin,_alpha_3	protein-coding	Bhlhe40	-258	-240
chr9	50818726	50819142	50819045	chr9	50818787	50818797	TCACCTGCAT	61	-258	Bhlhe40	9457	chr9	50818727	50819142	+	0	NA	intron_(NM_133981,_intron_13_of_14)	intron_(NM_133981,_intron_13_of_14)	-37990	NM_028614	73699	Mm.7726	NM_028614	ENSMUSG00000032058	Ppp2r1b	2410091N08Rik|AI790395	protein_phosphatase_2,_regulatory_subunit_A,_beta	protein-coding	Bhlhe40	-258	-240
chr9	72191550	72192202	72191955	chr9	72191697	72191707	GGTCATGTGA	147	-258	Bhlhe40	9582	chr9	72191551	72192202	+	0	NA	Intergenic	Intergenic	-80057	NM_001253865	21406	Mm.171615	NM_011544	ENSMUSG00000032228	Tcf12	A130037E08Rik|ALF1|HEB|HEBAlt|HTF-4|HTF4|ME1|REB|bHLHb20	transcription_factor_12	protein-coding	Bhlhe40	-258	-240
chr15	81450610	81451121	81450924	chr15	81450668	81450678	ACACATGCAC	58	-256	Bhlhe40	3749	chr15	81450611	81451121	+	0	NA	intron_(NM_177310,_intron_7_of_8)	intron_(NM_177310,_intron_7_of_8)	-15450	NM_019712	56438	Mm.29405	NM_019712	ENSMUSG00000022400	Rbx1	1500002P15Rik|AA517855|ROC1	ring-box_1	protein-coding	Bhlhe40	-256	-240
chr13	9899360	9899970	9899888	chr13	9899633	9899643	ACACATGCAC	273	-255	Bhlhe40	2619	chr13	9899361	9899970	+	0	NA	intron_(NM_033269,_intron_4_of_4)	RLTR20C1_MM|LTR|ERVK	-134351	NM_144516	66505	Mm.397307	NM_144516	ENSMUSG00000021156	Zmynd11	2210402G22Rik|BS69	zinc_finger,_MYND_domain_containing_11	protein-coding	Bhlhe40	-255	-240
chr17	56911040	56911466	56911440	chr17	56911187	56911197	CAGCAGGTGA	147	-253	Bhlhe40	4483	chr17	56911041	56911466	+	0	NA	intron_(NM_022328,_intron_3_of_11)	B3|SINE|B2	24135	NM_022328	64144	Mm.148748	NM_022328	ENSMUSG00000024212	Mllt1	AA407901|BAM11|ENL|LTG19	myeloid/lymphoid_or_mixed-lineage_leukemia_(trithorax_homolog,_Drosophila);_translocated_to,_1	protein-coding	Bhlhe40	-253	-240
chr2	91552177	91552609	91552533	chr2	91552280	91552290	AGGCATGTGC	103	-253	Bhlhe40	5808	chr2	91552178	91552609	+	0	NA	intron_(NM_029437,_intron_3_of_42)	intron_(NM_029437,_intron_3_of_42)	6071	NM_029437	75786	Mm.168478	NM_029437	ENSMUSG00000040549	Ckap5	3110043H24Rik|4930432B04Rik|D730027C18Rik|T25636|mKIAA0097	cytoskeleton_associated_protein_5	protein-coding	Bhlhe40	-253	-240
chr5	96238521	96239246	96239136	chr5	96238883	96238893	CGGCACATGA	362	-253	Bhlhe40	7682	chr5	96238522	96239246	+	0	NA	exon_(NM_001039084,_exon_7_of_7)	exon_(NM_001039084,_exon_7_of_7)	28769	NM_053158	94061	Mm.295499	NM_053158	ENSMUSG00000029486	Mrpl1	2410002L03Rik|5830418D04Rik|AI462572|L1mt	mitochondrial_ribosomal_protein_L1	protein-coding	Bhlhe40	-253	-240
chr12	70489289	70489726	70489646	chr12	70489395	70489405	GAGCATGTGG	106	-251	Bhlhe40	2313	chr12	70489290	70489726	+	0	NA	intron_(NR_037248,_intron_2_of_4)	RLTR13B2|LTR|ERVK	36354	NM_028339	72736	Mm.204670	NM_028339	ENSMUSG00000021072	Tmx1	2810425A04Rik|AI465319|Txndc1	thioredoxin-related_transmembrane_protein_1	protein-coding	Bhlhe40	-251	-240
chr2	91552177	91552609	91552533	chr2	91552282	91552292	GCATGTGCCA	105	-251	Bhlhe40	5812	chr2	91552178	91552609	+	0	NA	intron_(NM_029437,_intron_3_of_42)	intron_(NM_029437,_intron_3_of_42)	6071	NM_029437	75786	Mm.168478	NM_029437	ENSMUSG00000040549	Ckap5	3110043H24Rik|4930432B04Rik|D730027C18Rik|T25636|mKIAA0097	cytoskeleton_associated_protein_5	protein-coding	Bhlhe40	-251	-240
chr3	104464426	104465021	104464819	chr3	104464568	104464578	ACACATGCCA	142	-251	Bhlhe40	6534	chr3	104464427	104465021	+	0	NA	intron_(NM_001310698,_intron_14_of_17)	intron_(NM_001310698,_intron_14_of_17)	47194	NM_001310698	269473	Mm.34855	NM_001025067	ENSMUSG00000032913	Lrig2	4632419I10Rik|BB096938|LIG-2	leucine-rich_repeats_and_immunoglobulin-like_domains_2	protein-coding	Bhlhe40	-251	-240
chr5	96238521	96239246	96239136	chr5	96238885	96238895	GCACATGAAA	364	-251	Bhlhe40	7684	chr5	96238522	96239246	+	0	NA	exon_(NM_001039084,_exon_7_of_7)	exon_(NM_001039084,_exon_7_of_7)	28769	NM_053158	94061	Mm.295499	NM_053158	ENSMUSG00000029486	Mrpl1	2410002L03Rik|5830418D04Rik|AI462572|L1mt	mitochondrial_ribosomal_protein_L1	protein-coding	Bhlhe40	-251	-240
chr13	29437311	29437709	29437663	chr13	29437413	29437423	ACATGTGAAT	102	-250	Bhlhe40	2653	chr13	29437312	29437709	+	0	NA	intron_(NR_131896,_intron_13_of_16)	intron_(NR_131896,_intron_13_of_16)	418163	NR_131896	68916	Mm.212227	NM_144536	ENSMUSG00000006191	Cdkal1	1190005B03Rik|6620401C13Rik	CDK5_regulatory_subunit_associated_protein_1-like_1	protein-coding	Bhlhe40	-250	-240
chr15	78205096	78205687	78205490	chr15	78205240	78205250	GGTCATGTGT	144	-250	Bhlhe40	3719	chr15	78205097	78205687	+	0	NA	intron_(NM_013645,_intron_1_of_4)	intron_(NM_013645,_intron_1_of_4)	959	NM_013645	19293	Mm.2766	NM_013645	ENSMUSG00000005716	Pvalb	PV|Parv|Pva	parvalbumin	protein-coding	Bhlhe40	-250	-240
chr6	88784700	88785224	88784981	chr6	88784733	88784743	CCGCACGTGT	33	-248	Bhlhe40	8261	chr6	88784701	88785224	+	0	NA	intron_(NM_001166251,_intron_3_of_7)	intron_(NM_001166251,_intron_3_of_7)	56973	NM_030251	80283	Mm.166858	NM_030251	ENSMUSG00000030083	Abtb1	AI847549|BC003234|BPOZ|EF1ABP	ankyrin_repeat_and_BTB_(POZ)_domain_containing_1	protein-coding	Bhlhe40	-248	-240
chr4	26509746	26510203	26509997	chr4	26509752	26509762	GAGCATGTGT	6	-245	Bhlhe40	6855	chr4	26509747	26510203	+	0	NA	Intergenic	L1_Mus3|LINE|L1	-163323	NM_172865	242362	Mm.245602	NM_172865	ENSMUSG00000040520	Manea	4932703L02Rik	mannosidase,_endo-alpha	protein-coding	Bhlhe40	-245	-240
chr9	114837070	114837595	114837367	chr9	114837122	114837132	AGGCATGTGC	52	-245	Bhlhe40	9763	chr9	114837071	114837595	+	0	NA	intron_(NM_027294,_intron_1_of_3)	B3|SINE|B2	6819	NM_027294	70031	Mm.150064	NM_027294	ENSMUSG00000041012	Cmtm8	2700018N07Rik|AA408515|Cklfsf8	CKLF-like_MARVEL_transmembrane_domain_containing_8	protein-coding	Bhlhe40	-245	-240
chr9	114837070	114837595	114837367	chr9	114837124	114837134	GCATGTGCCA	54	-243	Bhlhe40	9774	chr9	114837071	114837595	+	0	NA	intron_(NM_027294,_intron_1_of_3)	B3|SINE|B2	6819	NM_027294	70031	Mm.150064	NM_027294	ENSMUSG00000041012	Cmtm8	2700018N07Rik|AA408515|Cklfsf8	CKLF-like_MARVEL_transmembrane_domain_containing_8	protein-coding	Bhlhe40	-243	-240
chr6	39350287	39350803	39350529	chr6	39350287	39350297	GCATGTGACT	0	-242	Bhlhe40	8074	chr6	39350288	39350803	+	0	NA	intron_(NM_028123,_intron_7_of_14)	intron_(NM_028123,_intron_7_of_14)	27162	NM_028123	72144	Mm.482167	NM_028123	ENSMUSG00000029924	Slc37a3	2610507O21Rik|AU044904	solute_carrier_family_37_(glycerol-3-phosphate_transporter),_member_3	protein-coding	Bhlhe40	-242	-240
chr1	80860752	80861198	80861168	chr1	80860927	80860937	ACACCTGCAC	175	-241	Bhlhe40	227	chr1	80860753	80861198	+	0	NA	Intergenic	Intergenic	-102422	NM_175291	210293	Mm.133473	NM_175291	ENSMUSG00000038608	Dock10	9330153B10Rik|A630054M16Rik|Jr4|Jr5|R75174|ZIZ3|Zizimin3|mKIAA0694	dedicator_of_cytokinesis_10	protein-coding	Bhlhe40	-241	-240
chr11	104443722	104444130	104444117	chr11	104443877	104443887	TTGCATGTGT	155	-240	Bhlhe40	1906	chr11	104443723	104444130	+	0	NA	Intergenic	Intergenic	-1635	NM_001081045	76719	Mm.136418	NM_001081045	ENSMUSG00000018412	Kansl1	1700081L11Rik|9430041J06Rik|mKIAA1267	KAT8_regulatory_NSL_complex_subunit_1	protein-coding	Bhlhe40	-240	-240
chr14	123663651	123664125	123663941	chr14	123663703	123663713	TTGCACATGA	52	-238	Bhlhe40	3433	chr14	123663652	123664125	+	0	NA	intron_(NM_145467,_intron_2_of_10)	intron_(NM_145467,_intron_2_of_10)	3748	NM_145467	223272	Mm.383176	NM_145467	.	Itgbl1	B930011D01Rik	integrin,_beta-like_1	protein-coding	Bhlhe40	-238	-220
chr14	123663651	123664125	123663941	chr14	123663705	123663715	GCACATGAAG	54	-236	Bhlhe40	3432	chr14	123663652	123664125	+	0	NA	intron_(NM_145467,_intron_2_of_10)	intron_(NM_145467,_intron_2_of_10)	3748	NM_145467	223272	Mm.383176	NM_145467	.	Itgbl1	B930011D01Rik	integrin,_beta-like_1	protein-coding	Bhlhe40	-236	-220
chr19	27218535	27219066	27218950	chr19	27218714	27218724	GAGCAGGTGA	179	-236	Bhlhe40	5137	chr19	27218536	27219066	+	0	NA	intron_(NM_013703,_intron_1_of_18)	intron_(NM_013703,_intron_1_of_18)	1781	NM_001161420	22359	Mm.4141	NM_013703	ENSMUSG00000024924	Vldlr	AA408956|AI451093|AW047288	very_low_density_lipoprotein_receptor	protein-coding	Bhlhe40	-236	-220
chr9	106772068	106772686	106772398	chr9	106772162	106772172	AGGCATGTGC	94	-236	Bhlhe40	9733	chr9	106772069	106772686	+	0	NA	intron_(NM_030730,_intron_1_of_21)	intron_(NM_030730,_intron_1_of_21)	16836	NM_030730	81000	Mm.246689	NM_030730	ENSMUSG00000040661	Rad54l2	Arip4|D130058C05|G630026H09Rik|Srisnf2l	RAD54_like_2_(S._cerevisiae)	protein-coding	Bhlhe40	-236	-220
chr13	68997545	68997955	68997824	chr13	68997589	68997599	TCACCTGCTC	44	-235	Bhlhe40	2814	chr13	68997546	68997955	+	0	NA	intron_(NM_153534,_intron_1_of_24)	intron_(NM_153534,_intron_1_of_24)	1791	NM_153534	210044	Mm.390617	NM_153534	ENSMUSG00000021536	Adcy2	mKIAA1060	adenylate_cyclase_2	protein-coding	Bhlhe40	-235	-220
chr17	24144415	24145069	24144677	chr17	24144442	24144452	ACATGTGCCA	27	-235	Bhlhe40	4393	chr17	24144416	24145069	+	0	NA	intron_(NM_001286662,_intron_1_of_13)	(GA)n|Simple_repeat|Simple_repeat	-3148	NM_011062	18607	Mm.10504	NM_011062	ENSMUSG00000024122	Pdpk1	Pdk1	3-phosphoinositide_dependent_protein_kinase_1	protein-coding	Bhlhe40	-235	-220
chr2	70926486	70927155	70926857	chr2	70926622	70926632	ACACATGCAT	136	-235	Bhlhe40	5642	chr2	70926487	70927155	+	0	NA	Intergenic	A-rich|Low_complexity|Low_complexity	91553	NM_001110512	228019	Mm.490343	NM_145524	ENSMUSG00000041975	Mettl8	BC004636|Tip	methyltransferase_like_8	protein-coding	Bhlhe40	-235	-220
chr7	142516358	142517349	142516986	chr7	142516751	142516761	GAGCACATGT	393	-235	Bhlhe40	8906	chr7	142516359	142517349	+	0	NA	TTS_(NM_001163668)	TTS_(NM_001163668)	-10083	NR_033261	677289	Mm.350054	NR_033261	ENSMUSG00000043795	Prr33	ENSMUSG00000043795|Gm14492|OTTMUSG00000016823	proline_rich_33	ncRNA	Bhlhe40	-235	-220
chr8	31148928	31149485	31149173	chr8	31148938	31148948	GGGCACATGC	10	-235	Bhlhe40	8973	chr8	31148929	31149485	+	0	NA	Intergenic	MIR|SINE|MIR	-1109	NR_103719	234138	Mm.349800	NM_144927	ENSMUSG00000031577	Tti2	-	TELO2_interacting_protein_2	protein-coding	Bhlhe40	-235	-220
chr9	106772068	106772686	106772398	chr9	106772164	106772174	GCATGTGCTG	96	-234	Bhlhe40	9736	chr9	106772069	106772686	+	0	NA	intron_(NM_030730,_intron_1_of_21)	intron_(NM_030730,_intron_1_of_21)	16836	NM_030730	81000	Mm.246689	NM_030730	ENSMUSG00000040661	Rad54l2	Arip4|D130058C05|G630026H09Rik|Srisnf2l	RAD54_like_2_(S._cerevisiae)	protein-coding	Bhlhe40	-234	-220
chr8	31148928	31149485	31149173	chr8	31148940	31148950	GCACATGCTA	12	-233	Bhlhe40	8972	chr8	31148929	31149485	+	0	NA	Intergenic	MIR|SINE|MIR	-1109	NR_103719	234138	Mm.349800	NM_144927	ENSMUSG00000031577	Tti2	-	TELO2_interacting_protein_2	protein-coding	Bhlhe40	-233	-220
chr10	20624608	20625434	20625287	chr10	20625055	20625065	TCACATGATC	447	-232	Bhlhe40	767	chr10	20624609	20625434	+	0	NA	intron_(NM_013875,_intron_1_of_12)	L1MA8|LINE|L1	100047	NM_013875	29863	Mm.425617	NM_013875	ENSMUSG00000019990	Pde7b	-	phosphodiesterase_7B	protein-coding	Bhlhe40	-232	-220
chr11	55038908	55039384	55039144	chr11	55038912	55038922	CAGCACATGG	4	-232	Bhlhe40	1508	chr11	55038909	55039384	+	0	NA	Intergenic	(CAGAGA)n|Simple_repeat|Simple_repeat	-5675	NM_001110211	11749	Mm.265347	NM_013472	ENSMUSG00000018340	Anxa6	AW107198|Anx6|AnxVI|Cabm|Camb	annexin_A6	protein-coding	Bhlhe40	-232	-220
chr2	91552177	91552609	91552533	chr2	91552302	91552312	CAGCATGTGT	125	-231	Bhlhe40	5809	chr2	91552178	91552609	+	0	NA	intron_(NM_029437,_intron_3_of_42)	intron_(NM_029437,_intron_3_of_42)	6071	NM_029437	75786	Mm.168478	NM_029437	ENSMUSG00000040549	Ckap5	3110043H24Rik|4930432B04Rik|D730027C18Rik|T25636|mKIAA0097	cytoskeleton_associated_protein_5	protein-coding	Bhlhe40	-231	-220
chr5	70113530	70114119	70114043	chr5	70113812	70113822	CTTCACATGT	282	-231	Bhlhe40	7586	chr5	70113531	70114119	+	0	NA	Intergenic	L1MC3|LINE|L1	-521540	NM_001038015	67980	Mm.33830	NM_027681	ENSMUSG00000029209	Gnpda2	4921523I18Rik|4933412A11Rik|BB189630|GNPDA|Gnp2|Sb52|mKIAA4008	glucosamine-6-phosphate_deaminase_2	protein-coding	Bhlhe40	-231	-220
chr10	110050183	110050598	110050460	chr10	110050230	110050240	ACACATGCAT	47	-230	Bhlhe40	1071	chr10	110050184	110050598	+	0	NA	Intergenic	Intergenic	-50172	NM_001081035	260315	Mm.225050	NM_177797	ENSMUSG00000020181	Nav3	4732483H20Rik|9630020C08Rik|POMFIL1|Pomfil1p|mKIAA0938|unc53H3	neuron_navigator_3	protein-coding	Bhlhe40	-230	-220
chr2	48347464	48348096	48347795	chr2	48347565	48347575	AATCACGTGA	101	-230	Bhlhe40	5553	chr2	48347465	48348096	+	0	NA	Intergenic	Intergenic	-466329	NM_007396	11480	Mm.314338	NM_007396	ENSMUSG00000052155	Acvr2a	ActrIIa|Acvr2|TactrII	activin_receptor_IIA	protein-coding	Bhlhe40	-230	-220
chr16	18693881	18694270	18694144	chr16	18693915	18693925	AGGCAGGTGG	34	-229	Bhlhe40	3954	chr16	18693882	18694270	+	0	NA	Intergenic	ID_B1|SINE|B4	-64138	NM_213614	18951	Mm.20365	NM_213614	ENSMUSG00000072214	2017-09-05	Cdcrel-1|Cdcrel1|Pnutl1	septin_5	protein-coding	Bhlhe40	-229	-220
chr16	77153846	77154496	77154307	chr16	77154078	77154088	CTTCAGGTGA	232	-229	Bhlhe40	4215	chr16	77153847	77154496	+	0	NA	Intergenic	Intergenic	140102	NM_013918	30940	Mm.40986	NM_013918	ENSMUSG00000022867	Usp25	-	ubiquitin_specific_peptidase_25	protein-coding	Bhlhe40	-229	-220
chr17	28431461	28431916	28431864	chr17	28431635	28431645	ATGCAGGTGA	174	-229	Bhlhe40	4429	chr17	28431462	28431916	+	0	NA	intron_(NM_010220,_intron_3_of_10)	intron_(NM_010220,_intron_3_of_10)	54460	NM_010220	14229	Mm.276405	NM_010220	ENSMUSG00000024222	Fkbp5	D17Ertd592e|Dit1|FKBP-5|FKBP51	FK506_binding_protein_5	protein-coding	Bhlhe40	-229	-220
chr6	81932926	81933435	81933239	chr6	81933010	81933020	GTGCATGTGT	84	-229	Bhlhe40	8179	chr6	81932927	81933435	+	0	NA	intron_(NM_177884,_intron_4_of_16)	MER119|DNA|hAT-Charlie	9512	NM_177884	330361	Mm.474487	NM_177884	ENSMUSG00000035125	Gcfc2	A130099G21|AW146020|GCF2|Tcf9	GC-rich_sequence_DNA_binding_factor_2	protein-coding	Bhlhe40	-229	-220
chr2	48347464	48348096	48347795	chr2	48347567	48347577	TCACGTGACT	103	-228	Bhlhe40	5557	chr2	48347465	48348096	+	0	NA	Intergenic	Intergenic	-466329	NM_007396	11480	Mm.314338	NM_007396	ENSMUSG00000052155	Acvr2a	ActrIIa|Acvr2|TactrII	activin_receptor_IIA	protein-coding	Bhlhe40	-228	-220
chr5	53971039	53971707	53971532	chr5	53971304	53971314	ATTCATGTGA	265	-228	Bhlhe40	7546	chr5	53971040	53971707	+	0	NA	Intergenic	Intergenic	-27150	NM_001081103	116873	Mm.265985	NM_054083	ENSMUSG00000039156	Stim2	-	stromal_interaction_molecule_2	protein-coding	Bhlhe40	-228	-220
chr15	97463293	97463730	97463612	chr15	97463385	97463395	AGGCATGTGT	92	-227	Bhlhe40	3854	chr15	97463294	97463730	+	0	NA	Intergenic	B4|SINE|B4	-216225	NM_001164602	105827	Mm.24005	NM_178114	ENSMUSG00000048218	Amigo2	AI415330|AMIGO-2|AW208913|Ali1	adhesion_molecule_with_Ig_like_domain_2	protein-coding	Bhlhe40	-227	-220
chr4	75405576	75406265	75406076	chr4	75405850	75405860	ACATATGCAG	274	-226	Bhlhe40	7058	chr4	75405577	75406265	+	0	NA	Intergenic	L1_Mus3|LINE|L1	-127635	NM_025849	66928	Mm.24332	NM_025849	ENSMUSG00000028398	Tmem261	1700027K24Rik|3110001D03Rik	transmembrane_protein_261	protein-coding	Bhlhe40	-226	-220
chr5	53971039	53971707	53971532	chr5	53971306	53971316	TCATGTGATC	267	-226	Bhlhe40	7548	chr5	53971040	53971707	+	0	NA	Intergenic	Intergenic	-27150	NM_001081103	116873	Mm.265985	NM_054083	ENSMUSG00000039156	Stim2	-	stromal_interaction_molecule_2	protein-coding	Bhlhe40	-226	-220
chr11	28832954	28833347	28833221	chr11	28832996	28833006	ATGCACATGG	42	-225	Bhlhe40	1355	chr11	28832955	28833347	+	0	NA	Intergenic	AT_rich|Low_complexity|Low_complexity	-20054	NM_146015	216616	Mm.44176	NM_146015	ENSMUSG00000020467	Efemp1	-	epidermal_growth_factor-containing_fibulin-like_extracellular_matrix_protein_1	protein-coding	Bhlhe40	-225	-220
chr18	62167494	62167925	62167727	chr18	62167502	62167512	AGGCACATGC	8	-225	Bhlhe40	4937	chr18	62167495	62167925	+	0	NA	Intergenic	Intergenic	12271	NM_007420	11555	Mm.5598	NM_007420	ENSMUSG00000045730	Adrb2	Adrb-2|Badm|Gpcr7	adrenergic_receptor,_beta_2	protein-coding	Bhlhe40	-225	-220
chr2	180416677	180417304	180417208	chr2	180416983	180416993	TTGCACATGC	306	-225	Bhlhe40	6109	chr2	180416678	180417304	+	0	NA	Intergenic	RLTR20A4|LTR|ERVK	18612	NR_029901	723954	.	NR_029901	ENSMUSG00000065460	Mir133a-2	Mirn133a-2|mir-133a-2	microRNA_133a-2	ncRNA	Bhlhe40	-225	-220
chr1	177568550	177569406	177568868	chr1	177568644	177568654	CCACATGCCT	94	-224	Bhlhe40	603	chr1	177568551	177569406	+	0	NA	Intergenic	B2_Mm2|SINE|B2	73965	NR_037994	75589	Mm.86666	NR_037994	ENSMUSG00000101746	2310043L19Rik	-	RIKEN_cDNA_2310043L19_gene	ncRNA	Bhlhe40	-224	-220
chr1	185118275	185118665	185118519	chr1	185118295	185118305	CTGCATGTGC	20	-224	Bhlhe40	632	chr1	185118276	185118665	+	0	NA	Intergenic	Intergenic	-85698	NM_001163754	98732	Mm.275841	NM_172649	ENSMUSG00000039318	Rab3gap2	1110059F07Rik|2010002H18Rik|5830469C09|AI851069|AW743433|RAB3-GAP150|mKIAA0839	RAB3_GTPase_activating_protein_subunit_2	protein-coding	Bhlhe40	-224	-220
chr18	62167494	62167925	62167727	chr18	62167504	62167514	GCACATGCAT	10	-223	Bhlhe40	4938	chr18	62167495	62167925	+	0	NA	Intergenic	Intergenic	12271	NM_007420	11555	Mm.5598	NM_007420	ENSMUSG00000045730	Adrb2	Adrb-2|Badm|Gpcr7	adrenergic_receptor,_beta_2	protein-coding	Bhlhe40	-223	-220
chr2	180416677	180417304	180417208	chr2	180416985	180416995	GCACATGCAT	308	-223	Bhlhe40	6103	chr2	180416678	180417304	+	0	NA	Intergenic	RLTR20A4|LTR|ERVK	18612	NR_029901	723954	.	NR_029901	ENSMUSG00000065460	Mir133a-2	Mirn133a-2|mir-133a-2	microRNA_133a-2	ncRNA	Bhlhe40	-223	-220
chr6	86526249	86526903	86526620	chr6	86526397	86526407	GAGCACGTGT	148	-223	Bhlhe40	8232	chr6	86526250	86526903	+	0	NA	promoter-TSS_(NM_011865)	promoter-TSS_(NM_011865)	-411	NM_011865	23983	Mm.274146	NM_011865	ENSMUSG00000051695	Pcbp1	WBP17|[a]CP-1|alphaCP-1	poly(rC)_binding_protein_1	protein-coding	Bhlhe40	-223	-220
chr1	185118275	185118665	185118519	chr1	185118297	185118307	GCATGTGCCC	22	-222	Bhlhe40	633	chr1	185118276	185118665	+	0	NA	Intergenic	Intergenic	-85698	NM_001163754	98732	Mm.275841	NM_172649	ENSMUSG00000039318	Rab3gap2	1110059F07Rik|2010002H18Rik|5830469C09|AI851069|AW743433|RAB3-GAP150|mKIAA0839	RAB3_GTPase_activating_protein_subunit_2	protein-coding	Bhlhe40	-222	-220
chr13	119383275	119383986	119383851	chr13	119383629	119383639	ATGCATGTGC	354	-222	Bhlhe40	3034	chr13	119383276	119383986	+	0	NA	intron_(NM_001308506,_intron_6_of_16)	Lx7|LINE|L1	25380	NM_008710	18115	Mm.132584	NM_008710	ENSMUSG00000025453	Nnt	4930423F13Rik|AI323702|BB168308	nicotinamide_nucleotide_transhydrogenase	protein-coding	Bhlhe40	-222	-220
chr6	16216960	16217410	16217228	chr6	16217007	16217017	ACACATGCAT	47	-221	Bhlhe40	7954	chr6	16216961	16217410	+	0	NA	Intergenic	(CAAAA)n|Simple_repeat|Simple_repeat	496524	NM_175088	16543	Mm.1314	NM_175088	ENSMUSG00000041390	Mdfic	Kdt1|Mdfid	MyoD_family_inhibitor_domain_containing	protein-coding	Bhlhe40	-221	-220
chr13	119383275	119383986	119383851	chr13	119383631	119383641	GCATGTGCAT	356	-220	Bhlhe40	3036	chr13	119383276	119383986	+	0	NA	intron_(NM_001308506,_intron_6_of_16)	Lx7|LINE|L1	25380	NM_008710	18115	Mm.132584	NM_008710	ENSMUSG00000025453	Nnt	4930423F13Rik|AI323702|BB168308	nicotinamide_nucleotide_transhydrogenase	protein-coding	Bhlhe40	-220	-220
chr2	45336466	45337253	45336830	chr2	45336610	45336620	TGTCATGTGA	144	-220	Bhlhe40	5546	chr2	45336467	45337253	+	0	NA	Intergenic	Intergenic	-223581	NM_015753	24136	Mm.440702	NM_015753	ENSMUSG00000026872	Zeb2	9130203F04Rik|D130016B08Rik|SIP1|Zfhx1b|Zfx1b|Zfxh1b	zinc_finger_E-box_binding_homeobox_2	protein-coding	Bhlhe40	-220	-220
chr12	101971482	101971908	101971705	chr12	101971486	101971496	ACATGTGAAT	4	-219	Bhlhe40	2470	chr12	101971483	101971908	+	0	NA	Intergenic	Intergenic	-4279	NM_016856	51786	Mm.716	NM_016856	ENSMUSG00000041781	Cpsf2	100kDa|2610024B04Rik|AI662483|Cpsf|MCPSF|mKIAA1367	cleavage_and_polyadenylation_specific_factor_2	protein-coding	Bhlhe40	-219	-200
chr2	49289967	49290353	49290187	chr2	49289968	49289978	TCACCTGCTC	1	-219	Bhlhe40	5570	chr2	49289968	49290353	+	0	NA	intron_(NM_001290656,_intron_7_of_9)	intron_(NM_001290656,_intron_7_of_9)	44260	NM_001290656	109241	Mm.440436	NM_029924	ENSMUSG00000036792	Mbd5	9430004D19Rik|AA536666|AI426407|C030040A15Rik|Gm1630|OTTMUSG00000012483	methyl-CpG_binding_domain_protein_5	protein-coding	Bhlhe40	-219	-200
chr2	65238301	65238768	65238530	chr2	65238311	65238321	GGGCAGGTGA	10	-219	Bhlhe40	5612	chr2	65238302	65238768	+	0	NA	promoter-TSS_(NM_027225)	promoter-TSS_(NM_027225)	91	NM_027225	319876	Mm.34159	NM_027225	ENSMUSG00000034903	Cobll1	1810047P18Rik|Coblr1|D430044D16Rik	Cobl-like_1	protein-coding	Bhlhe40	-219	-200
chr6	85273967	85275080	85275051	chr6	85274832	85274842	ACATGTGCAT	865	-219	Bhlhe40	8217	chr6	85273968	85275080	+	0	NA	intron_(NM_178639,_intron_6_of_13)	intron_(NM_178639,_intron_6_of_13)	58898	NM_178639	94282	Mm.121485	NM_178639	ENSMUSG00000033720	Sfxn5	C230001H08Rik	sideroflexin_5	protein-coding	Bhlhe40	-219	-200
chr11	106487166	106487720	106487525	chr11	106487309	106487319	GGGCAGGTGG	143	-216	Bhlhe40	1937	chr11	106487167	106487720	+	0	NA	intron_(NM_023913,_intron_1_of_21)	CpG	353	NM_023913	78943	Mm.340943	NM_023913	.	Ern1	9030414B18Rik|AI225830|C85377|Ire1a|Ire1alpha|Ire1p	endoplasmic_reticulum_(ER)_to_nucleus_signalling_1	protein-coding	Bhlhe40	-216	-200
chr11	3142355	3142835	3142638	chr11	3142423	3142433	GGTCAGGTGA	68	-215	Bhlhe40	1179	chr11	3142356	3142835	+	0	NA	intron_(NM_030207,_intron_20_of_32)	intron_(NM_030207,_intron_20_of_32)	18574	NR_003517	236604	Mm.247625	NM_001004146	.	Pisd-ps1	-	phosphatidylserine_decarboxylase,_pseudogene_1	pseudo	Bhlhe40	-215	-200
chr17	59337364	59337937	59337685	chr17	59337470	59337480	TTGCATGTGC	106	-215	Bhlhe40	4504	chr17	59337365	59337937	+	0	NA	Intergenic	Intergenic	-324329	NM_026497	67993	Mm.36507	NM_026497	.	Nudt12	0610016O18Rik	nudix_(nucleoside_diphosphate_linked_moiety_X)-type_motif_12	protein-coding	Bhlhe40	-215	-200
chr17	59337364	59337937	59337685	chr17	59337472	59337482	GCATGTGCTT	108	-213	Bhlhe40	4498	chr17	59337365	59337937	+	0	NA	Intergenic	Intergenic	-324329	NM_026497	67993	Mm.36507	NM_026497	.	Nudt12	0610016O18Rik	nudix_(nucleoside_diphosphate_linked_moiety_X)-type_motif_12	protein-coding	Bhlhe40	-213	-200
chr2	102312620	102313056	102312906	chr2	102312693	102312703	TCACCTGACC	73	-213	Bhlhe40	5828	chr2	102312621	102313056	+	0	NA	intron_(NM_020267,_intron_4_of_4)	A-rich|Low_complexity|Low_complexity	88062	NM_020267	80985	Mm.315002	NM_020267	ENSMUSG00000027189	Trim44	Dipb|Mc7	tripartite_motif-containing_44	protein-coding	Bhlhe40	-213	-200
chr6	129236145	129236741	129236516	chr6	129236303	129236313	CAGCATGTGC	158	-213	Bhlhe40	8365	chr6	129236146	129236741	+	0	NA	intron_(NR_040265,_intron_1_of_2)	intron_(NR_040265,_intron_1_of_2)	1602	NR_040265	76432	Mm.261738	NR_040265	ENSMUSG00000097354	2310001H17Rik	AI646108	RIKEN_cDNA_2310001H17_gene	ncRNA	Bhlhe40	-213	-200
chr3	88500814	88501405	88501303	chr3	88501091	88501101	AGGCAGGTGG	277	-212	Bhlhe40	6413	chr3	88500815	88501405	+	0	NA	intron_(NM_001002011,_intron_1_of_11)	intron_(NM_001002011,_intron_1_of_11)	2242	NM_001002011	16905	Mm.243014	NM_019390	ENSMUSG00000028063	Lmna	Dhe	lamin_A	protein-coding	Bhlhe40	-212	-200
chr2	13143293	13143865	13143711	chr2	13143500	13143510	ACACATGCTA	207	-211	Bhlhe40	5321	chr2	13143294	13143865	+	0	NA	intron_(NM_009105,_intron_8_of_8)	intron_(NM_009105,_intron_8_of_8)	127836	NM_009105	20163	Mm.905	NM_009105	ENSMUSG00000026727	Rsu1	RsuI|rsp-1	Ras_suppressor_protein_1	protein-coding	Bhlhe40	-211	-200
chr6	129236145	129236741	129236516	chr6	129236305	129236315	GCATGTGCTC	160	-211	Bhlhe40	8369	chr6	129236146	129236741	+	0	NA	intron_(NR_040265,_intron_1_of_2)	intron_(NR_040265,_intron_1_of_2)	1602	NR_040265	76432	Mm.261738	NR_040265	ENSMUSG00000097354	2310001H17Rik	AI646108	RIKEN_cDNA_2310001H17_gene	ncRNA	Bhlhe40	-211	-200
chr13	83492748	83493317	83493305	chr13	83493095	83493105	GAGCATATGA	347	-210	Bhlhe40	2935	chr13	83492749	83493317	+	0	NA	Intergenic	Intergenic	-11001	NM_025282	17260	Mm.24001	NM_025282	ENSMUSG00000005583	Mef2c	5430401D19Rik|9930028G15Rik|AV011172|Mef2	myocyte_enhancer_factor_2C	protein-coding	Bhlhe40	-210	-200
chr16	64820388	64820771	64820754	chr16	64820544	64820554	ATGCATGTGT	156	-210	Bhlhe40	4193	chr16	64820389	64820771	+	0	NA	Intergenic	L1MEf|LINE|L1	-31505	NM_178647	106143	Mm.10160	NM_178647	ENSMUSG00000054604	Cggbp1	AA960172|AL023996|AW045841	CGG_triplet_repeat_binding_protein_1	protein-coding	Bhlhe40	-210	-200
chr7	142441960	142442378	142442229	chr7	142442019	142442029	ACATGTGCTA	59	-210	Bhlhe40	8892	chr7	142441961	142442378	+	0	NA	promoter-TSS_(NM_009405)	promoter-TSS_(NM_009405)	-299	NM_009405	21953	Mm.39469	NM_009405	ENSMUSG00000031097	Tnni2	-	troponin_I,_skeletal,_fast_2	protein-coding	Bhlhe40	-210	-200
chr11	100903788	100904281	100904131	chr11	100903922	100903932	CTTCACATGT	134	-209	Bhlhe40	1886	chr11	100903789	100904281	+	0	NA	intron_(NM_213659,_intron_8_of_23)	intron_(NM_213659,_intron_8_of_23)	35505	NM_213659	20848	Mm.249934	NM_011486	ENSMUSG00000004040	Stat3	1110034C02Rik|AW109958|Aprf	signal_transducer_and_activator_of_transcription_3	protein-coding	Bhlhe40	-209	-200
chr15	81450610	81451121	81450924	chr15	81450716	81450726	ACACATGCAC	106	-208	Bhlhe40	3748	chr15	81450611	81451121	+	0	NA	intron_(NM_177310,_intron_7_of_8)	intron_(NM_177310,_intron_7_of_8)	-15450	NM_019712	56438	Mm.29405	NM_019712	ENSMUSG00000022400	Rbx1	1500002P15Rik|AA517855|ROC1	ring-box_1	protein-coding	Bhlhe40	-208	-200
chr9	95502243	95502769	95502745	chr9	95502537	95502547	ACATGTGCAT	294	-208	Bhlhe40	9696	chr9	95502244	95502769	+	0	NA	intron_(NM_001114977,_intron_2_of_27)	intron_(NM_001114977,_intron_2_of_27)	9490	NM_026476	67958	Mm.292742	NM_026476	ENSMUSG00000032407	U2surp	2610101N10Rik|AU023006|Sr140	U2_snRNP-associated_SURP_domain_containing	protein-coding	Bhlhe40	-208	-200
chr8	73330595	73331002	73330930	chr8	73330723	73330733	CCATGTGCCT	128	-207	Bhlhe40	9109	chr8	73330596	73331002	+	0	NA	intron_(NM_010687,_intron_1_of_14)	intron_(NM_010687,_intron_1_of_14)	21757	NM_010687	16795	Mm.324371	NM_010687	ENSMUSG00000004383	Large	BPFD#36|Gyltl1a|Mbp-1|Mbp1|enr|fg|froggy|mKIAA0609|myd	like-glycosyltransferase	protein-coding	Bhlhe40	-207	-200
chr18	24242532	24242980	24242823	chr18	24242617	24242627	CTTCAGGTGA	85	-206	Bhlhe40	4798	chr18	24242533	24242980	+	0	NA	intron_(NM_001160404,_intron_3_of_12)	intron_(NM_001160404,_intron_3_of_12)	36762	NM_001160404	14423	Mm.30249	NM_013814	ENSMUSG00000000420	Galnt1	-	UDP-N-acetyl-alpha-D-galactosamine:polypeptide_N-acetylgalactosaminyltransferase_1	protein-coding	Bhlhe40	-206	-200
chr11	29454740	29455313	29455003	chr11	29454798	29454808	GATCATGTGT	58	-205	Bhlhe40	1368	chr11	29454741	29455313	+	0	NA	intron_(NM_176841,_intron_10_of_31)	intron_(NM_176841,_intron_10_of_31)	60006	NM_001163454	67939	Mm.251087	NM_026465	ENSMUSG00000032673	Prorsd1	2010316F05Rik|Ncrna00117|Prdxdd1	prolyl-tRNA_synthetase_domain_containing_1	protein-coding	Bhlhe40	-205	-200
chr5	116427242	116428233	116427926	chr5	116427721	116427731	TCACCTGCCT	479	-205	Bhlhe40	7773	chr5	116427243	116428233	+	0	NA	Intergenic	Intergenic	-4874	NM_030704	80888	Mm.21549	NM_030704	ENSMUSG00000041548	Hspb8	AU018630|AW413033|Cryac|D5Ucla4|E2IG1|H11|H11K|HSP20-like|HSP22	heat_shock_protein_8	protein-coding	Bhlhe40	-205	-200
chr6	85273967	85275080	85275051	chr6	85274846	85274856	ACATGTGCAC	879	-205	Bhlhe40	8216	chr6	85273968	85275080	+	0	NA	intron_(NM_178639,_intron_6_of_13)	intron_(NM_178639,_intron_6_of_13)	58898	NM_178639	94282	Mm.121485	NM_178639	ENSMUSG00000033720	Sfxn5	C230001H08Rik	sideroflexin_5	protein-coding	Bhlhe40	-205	-200
chr11	110297580	110298279	110298193	chr11	110297989	110297999	TCACCTGAAA	409	-204	Bhlhe40	1952	chr11	110297581	110298279	+	0	NA	intron_(NM_147219,_intron_19_of_38)	intron_(NM_147219,_intron_19_of_38)	39786	NM_147219	217265	Mm.41942	NM_147219	ENSMUSG00000018800	Abca5	ABC13|B930033A02Rik|mKIAA1888	ATP-binding_cassette,_sub-family_A_(ABC1),_member_5	protein-coding	Bhlhe40	-204	-200
chr15	78205096	78205687	78205490	chr15	78205286	78205296	AGGCAGGTGG	190	-204	Bhlhe40	3707	chr15	78205097	78205687	+	0	NA	intron_(NM_013645,_intron_1_of_4)	intron_(NM_013645,_intron_1_of_4)	959	NM_013645	19293	Mm.2766	NM_013645	ENSMUSG00000005716	Pvalb	PV|Parv|Pva	parvalbumin	protein-coding	Bhlhe40	-204	-200
chr6	21911132	21911625	21911366	chr6	21911163	21911173	GCGCATGTGT	31	-203	Bhlhe40	7971	chr6	21911133	21911625	+	0	NA	Intergenic	Intergenic	-38192	NM_001311061	71777	Mm.39999	NM_023626	ENSMUSG00000029670	Ing3	1300013A07Rik|P47ING3	inhibitor_of_growth_family,_member_3	protein-coding	Bhlhe40	-203	-200
chr9	40832650	40833331	40833277	chr9	40833074	40833084	ATTCATGTGT	424	-203	Bhlhe40	9392	chr9	40832651	40833331	+	0	NA	Intergenic	L1MC4a|LINE|L1	31718	NM_031165	15481	Mm.290774	NM_031165	ENSMUSG00000015656	Hspa8	2410008N15Rik|Hsc70|Hsc71|Hsc73|Hsp73|Hspa10	heat_shock_protein_8	protein-coding	Bhlhe40	-203	-200
chr14	98289647	98290060	98289863	chr14	98289661	98289671	TTTCATGTGT	14	-202	Bhlhe40	3362	chr14	98289648	98290060	+	0	NA	Intergenic	Intergenic	-120089	NM_001038610	13134	Mm.320593	NM_007826	ENSMUSG00000055639	Dach1	Dac|Dach	dachshund_1_(Drosophila)	protein-coding	Bhlhe40	-202	-200
chr16	86650140	86650534	86650489	chr16	86650288	86650298	TAGCAGGTGT	148	-201	Bhlhe40	4241	chr16	86650141	86650534	+	0	NA	Intergenic	Intergenic	-703848	NM_001159331	67768	Mm.296532	NM_026366	ENSMUSG00000044442	N6amt1	5830445C04Rik|Hemk2|Pred28	N-6_adenine-specific_DNA_methyltransferase_1_(putative)	protein-coding	Bhlhe40	-201	-200
chr2	80639046	80639677	80639283	chr2	80639082	80639092	TCACCTGCCC	36	-201	Bhlhe40	5785	chr2	80639047	80639677	+	0	NA	promoter-TSS_(NM_001190179)	promoter-TSS_(NM_001190179)	98	NM_001190179	69482	Mm.29200	NM_027091	.	Nup35	2310006I24Rik|35kDa|5330402E05Rik|MP44|NO44	nucleoporin_35	protein-coding	Bhlhe40	-201	-200
chr6	16216960	16217410	16217228	chr6	16217027	16217037	TCATATGCAT	67	-201	Bhlhe40	7955	chr6	16216961	16217410	+	0	NA	Intergenic	(CAAAA)n|Simple_repeat|Simple_repeat	496524	NM_175088	16543	Mm.1314	NM_175088	ENSMUSG00000041390	Mdfic	Kdt1|Mdfid	MyoD_family_inhibitor_domain_containing	protein-coding	Bhlhe40	-201	-200
chr8	75030948	75031424	75031248	chr8	75031047	75031057	GAGCATGTGG	99	-201	Bhlhe40	9118	chr8	75030949	75031424	+	0	NA	3'_UTR_(NM_001316753,_exon_12_of_12)	3'_UTR_(NM_001316753,_exon_12_of_12)	-2500	NM_011622	21968	Mm.1967	NM_011622	ENSMUSG00000042870	Tom1	-	target_of_myb1_homolog_(chicken)	protein-coding	Bhlhe40	-201	-200
chr2	180416677	180417304	180417208	chr2	180417008	180417018	CCACGTGCAC	331	-200	Bhlhe40	6100	chr2	180416678	180417304	+	0	NA	Intergenic	RLTR20A4|LTR|ERVK	18612	NR_029901	723954	.	NR_029901	ENSMUSG00000065460	Mir133a-2	Mirn133a-2|mir-133a-2	microRNA_133a-2	ncRNA	Bhlhe40	-200	-200
chr4	31414356	31415047	31415036	chr4	31414836	31414846	TCATATGCCC	480	-200	Bhlhe40	6864	chr4	31414357	31415047	+	0	NA	Intergenic	Intergenic	-549405	NM_009316	26409	Mm.258589	NM_009316	ENSMUSG00000028284	Map3k7	B430101B05|C87327|Tak1	mitogen-activated_protein_kinase_kinase_kinase_7	protein-coding	Bhlhe40	-200	-200
chr6	90686341	90686778	90686709	chr6	90686509	90686519	TCACATGCAT	168	-200	Bhlhe40	8269	chr6	90686342	90686778	+	0	NA	intron_(NM_001134383,_intron_3_of_13)	intron_(NM_001134383,_intron_3_of_13)	29969	NM_001134383	232227	Mm.196943	NM_182784	ENSMUSG00000034312	Iqsec1	AW561907|BC026481|BRAG2|D6Ertd349e|cI-43	IQ_motif_and_Sec7_domain_1	protein-coding	Bhlhe40	-200	-200
chr13	9563437	9563832	9563638	chr13	9563439	9563449	CTGCAGGTGT	2	-199	Bhlhe40	2612	chr13	9563438	9563832	+	0	NA	intron_(NM_001081426,_intron_10_of_36)	intron_(NM_001081426,_intron_10_of_36)	201679	NM_001199141	66505	Mm.397307	NM_144516	ENSMUSG00000021156	Zmynd11	2210402G22Rik|BS69	zinc_finger,_MYND_domain_containing_11	protein-coding	Bhlhe40	-199	-180
chr10	85184826	85185523	85185305	chr10	85185107	85185117	CCACGTGACC	281	-198	Bhlhe40	1004	chr10	85184827	85185523	+	0	NA	promoter-TSS_(NM_007771)	promoter-TSS_(NM_007771)	-121	NM_007771	12952	Mm.26237	NM_007771	ENSMUSG00000020038	Cry1	AU020726|AU021000|Phll1	cryptochrome_1_(photolyase-like)	protein-coding	Bhlhe40	-198	-180
chr18	61397888	61398329	61398302	chr18	61398104	61398114	TATCACGTGA	216	-198	Bhlhe40	4928	chr18	61397889	61398329	+	0	NA	intron_(NM_133249,_intron_1_of_11)	intron_(NM_133249,_intron_1_of_11)	2322	NM_133249	170826	Mm.415302	NM_133249	ENSMUSG00000033871	Ppargc1b	4631412G21Rik|Perc	peroxisome_proliferative_activated_receptor,_gamma,_coactivator_1_beta	protein-coding	Bhlhe40	-198	-180
chr7	30161637	30162261	30162118	chr7	30161921	30161931	TCACATGCAC	284	-197	Bhlhe40	8484	chr7	30161638	30162261	+	0	NA	exon_(NM_011980,_exon_2_of_2)	exon_(NM_011980,_exon_2_of_2)	7778	NM_011980	26465	Mm.446516	NM_011980	ENSMUSG00000037029	Zfp146	OZF|Znf146	zinc_finger_protein_146	protein-coding	Bhlhe40	-197	-180
chr1	95564644	95565151	95564958	chr1	95564762	95564772	TCATATGCTG	118	-196	Bhlhe40	354	chr1	95564645	95565151	+	0	NA	Intergenic	Lx10|LINE|L1	102696	NM_001159745	20452	Mm.306228	NM_009183	ENSMUSG00000040710	St8sia4	PST|PST-1|SIAT8-D|ST8SiaIV|Siat8d	ST8_alpha-N-acetyl-neuraminide_alpha-2,8-sialyltransferase_4	protein-coding	Bhlhe40	-196	-180
chr18	61397888	61398329	61398302	chr18	61398106	61398116	TCACGTGATT	218	-196	Bhlhe40	4929	chr18	61397889	61398329	+	0	NA	intron_(NM_133249,_intron_1_of_11)	intron_(NM_133249,_intron_1_of_11)	2322	NM_133249	170826	Mm.415302	NM_133249	ENSMUSG00000033871	Ppargc1b	4631412G21Rik|Perc	peroxisome_proliferative_activated_receptor,_gamma,_coactivator_1_beta	protein-coding	Bhlhe40	-196	-180
chr2	180416677	180417304	180417208	chr2	180417012	180417022	GTGCACGTGT	335	-196	Bhlhe40	6106	chr2	180416678	180417304	+	0	NA	Intergenic	RLTR20A4|LTR|ERVK	18612	NR_029901	723954	.	NR_029901	ENSMUSG00000065460	Mir133a-2	Mirn133a-2|mir-133a-2	microRNA_133a-2	ncRNA	Bhlhe40	-196	-180
chr1	51840994	51841593	51841201	chr1	51841006	51841016	AGTCAGGTGT	12	-195	Bhlhe40	151	chr1	51840995	51841593	+	0	NA	intron_(NM_001290982,_intron_3_of_28)	(TTAA)n|Simple_repeat|Simple_repeat	74684	NM_001290982	17912	Mm.3390	NM_010863	ENSMUSG00000018417	Myo1b	AA406997|MIH-L|MMIa	myosin_IB	protein-coding	Bhlhe40	-195	-180
chr10	45370184	45370760	45370677	chr10	45370482	45370492	TCATCTGCTC	298	-195	Bhlhe40	900	chr10	45370185	45370760	+	0	NA	TTS_(NM_024285)	TTS_(NM_024285)	34710	NM_024285	23828	Mm.332793	NM_024285	ENSMUSG00000071317	Bves	Pop1|Popdc1|mBVES	blood_vessel_epicardial_substance	protein-coding	Bhlhe40	-195	-180
chr3	137364903	137365612	137365503	chr3	137365308	137365318	TCATATGCTC	405	-195	Bhlhe40	6696	chr3	137364904	137365612	+	0	NA	intron_(NM_016885,_intron_1_of_10)	intron_(NM_016885,_intron_1_of_10)	24180	NM_016885	59308	Mm.27343	NM_016885	ENSMUSG00000054690	Emcn	0610012K22Rik|AI315669|Muc14	endomucin	protein-coding	Bhlhe40	-195	-180
chr12	8969183	8969857	8969752	chr12	8969558	8969568	TTTCATGTGC	375	-194	Bhlhe40	2102	chr12	8969184	8969857	+	0	NA	intron_(NM_010770,_intron_7_of_7)	intron_(NM_010770,_intron_7_of_7)	-4481	NM_001159527	74682	Mm.87389	NM_172470	ENSMUSG00000066643	Wdr35	4930459M12Rik|4931430C06|mKIAA1336	WD_repeat_domain_35	protein-coding	Bhlhe40	-194	-180
chr5	54033793	54034369	54034308	chr5	54034115	54034125	TTTCATGTGA	322	-193	Bhlhe40	7557	chr5	54033794	54034369	+	0	NA	intron_(NM_001081103,_intron_1_of_11)	intron_(NM_001081103,_intron_1_of_11)	35558	NM_001081103	116873	Mm.265985	NM_054083	ENSMUSG00000039156	Stim2	-	stromal_interaction_molecule_2	protein-coding	Bhlhe40	-193	-180
chr11	104500650	104501327	104500874	chr11	104500682	104500692	GTGCACGTGC	32	-192	Bhlhe40	1920	chr11	104500651	104501327	+	0	NA	Intergenic	Intergenic	49631	NM_001285990	217232	Mm.89845	NM_145436	ENSMUSG00000020687	Cdc27	AI452358|APC3|BC023187	cell_division_cycle_27	protein-coding	Bhlhe40	-192	-180
chr12	8969183	8969857	8969752	chr12	8969560	8969570	TCATGTGCAT	377	-192	Bhlhe40	2100	chr12	8969184	8969857	+	0	NA	intron_(NM_010770,_intron_7_of_7)	intron_(NM_010770,_intron_7_of_7)	-4481	NM_001159527	74682	Mm.87389	NM_172470	ENSMUSG00000066643	Wdr35	4930459M12Rik|4931430C06|mKIAA1336	WD_repeat_domain_35	protein-coding	Bhlhe40	-192	-180
chr5	54033793	54034369	54034308	chr5	54034117	54034127	TCATGTGATG	324	-191	Bhlhe40	7556	chr5	54033794	54034369	+	0	NA	intron_(NM_001081103,_intron_1_of_11)	intron_(NM_001081103,_intron_1_of_11)	35558	NM_001081103	116873	Mm.265985	NM_054083	ENSMUSG00000039156	Stim2	-	stromal_interaction_molecule_2	protein-coding	Bhlhe40	-191	-180
chr11	104500650	104501327	104500874	chr11	104500684	104500694	GCACGTGCAA	34	-190	Bhlhe40	1918	chr11	104500651	104501327	+	0	NA	Intergenic	Intergenic	49631	NM_001285990	217232	Mm.89845	NM_145436	ENSMUSG00000020687	Cdc27	AI452358|APC3|BC023187	cell_division_cycle_27	protein-coding	Bhlhe40	-190	-180
chr1	108669557	108670166	108669829	chr1	108669641	108669651	CCATGTGCCC	84	-188	Bhlhe40	363	chr1	108669558	108670166	+	0	NA	Intergenic	Intergenic	752603	NR_102306	319596	Mm.136054	NR_102306	ENSMUSG00000100457	D830032E09Rik	-	RIKEN_cDNA_D830032E09_gene	ncRNA	Bhlhe40	-188	-180
chr18	38420833	38421293	38421215	chr18	38421027	38421037	GTGCATGTGC	194	-188	Bhlhe40	4861	chr18	38420834	38421293	+	0	NA	intron_(NM_022996,_intron_1_of_7)	MIRb|SINE|MIR	2088	NM_022996	65113	Mm.102496	NM_022996	ENSMUSG00000024425	Ndfip1	0610010M22Rik|N4wbp5	Nedd4_family_interacting_protein_1	protein-coding	Bhlhe40	-188	-180
chr5	102616794	102617293	102616995	chr5	102616807	102616817	AAGCACATGA	13	-188	Bhlhe40	7711	chr5	102616795	102617293	+	0	NA	intron_(NM_029270,_intron_2_of_9)	L1_Mus3|LINE|L1	135653	NM_146161	231532	Mm.440191	NM_029270	ENSMUSG00000057315	Arhgap24	0610025G21Rik	Rho_GTPase_activating_protein_24	protein-coding	Bhlhe40	-188	-180
chr4	73050864	73051549	73051450	chr4	73051263	73051273	TCACCTGAAT	399	-187	Bhlhe40	7049	chr4	73050865	73051549	+	0	NA	Intergenic	Intergenic	-198573	NM_001199270	353204	Mm.317892	NM_001199270	ENSMUSG00000059343	Aldoart1	4921524E03Rik|Aldo1-ps|Aldo1-ps2|Aldoa-ps2	aldolase_1_A,_retrogene_1	protein-coding	Bhlhe40	-187	-180
chr18	38420833	38421293	38421215	chr18	38421029	38421039	GCATGTGCAC	196	-186	Bhlhe40	4860	chr18	38420834	38421293	+	0	NA	intron_(NM_022996,_intron_1_of_7)	MIRb|SINE|MIR	2088	NM_022996	65113	Mm.102496	NM_022996	ENSMUSG00000024425	Ndfip1	0610010M22Rik|N4wbp5	Nedd4_family_interacting_protein_1	protein-coding	Bhlhe40	-186	-180
chr4	108730002	108730409	108730350	chr4	108730164	108730174	CTTCACATGT	162	-186	Bhlhe40	7200	chr4	108730003	108730409	+	0	NA	intron_(NM_001254730,_intron_3_of_3)	intron_(NM_001254730,_intron_3_of_3)	-6330	NM_183300	230597	Mm.196776	NM_183300	ENSMUSG00000034557	Zfyve9	E030027L17|Madhip|NSP|SARA|SMADIP	zinc_finger,_FYVE_domain_containing_9	protein-coding	Bhlhe40	-186	-180
chr5	102616794	102617293	102616995	chr5	102616809	102616819	GCACATGAAA	15	-186	Bhlhe40	7716	chr5	102616795	102617293	+	0	NA	intron_(NM_029270,_intron_2_of_9)	L1_Mus3|LINE|L1	135653	NM_146161	231532	Mm.440191	NM_029270	ENSMUSG00000057315	Arhgap24	0610025G21Rik	Rho_GTPase_activating_protein_24	protein-coding	Bhlhe40	-186	-180
chr10	68238151	68238844	68238799	chr10	68238614	68238624	CATCACGTGG	463	-185	Bhlhe40	956	chr10	68238152	68238844	+	0	NA	intron_(NM_023598,_intron_3_of_9)	intron_(NM_023598,_intron_3_of_9)	40228	NM_023598	71371	Mm.440357	NM_023598	ENSMUSG00000019947	Arid5b	4930580B11|5430435G07Rik|AI467247|Desrt|Mrf2|Mrf2alpha|Mrf2beta	AT_rich_interactive_domain_5B_(MRF1-like)	protein-coding	Bhlhe40	-185	-180
chr12	73242028	73242563	73242439	chr12	73242254	73242264	ACACGTGCCC	226	-185	Bhlhe40	2331	chr12	73242029	73242563	+	0	NA	intron_(NM_008612,_intron_7_of_7)	intron_(NM_008612,_intron_7_of_7)	44415	NM_029580	76357	Mm.311344	NM_029580	ENSMUSG00000034442	Trmt5	2610027O18Rik|mKIAA1393	TRM5_tRNA_methyltransferase_5	protein-coding	Bhlhe40	-185	-180
chr5	151089841	151090618	151090050	chr5	151089865	151089875	TAGCATGTGT	24	-185	Bhlhe40	7897	chr5	151089842	151090618	+	0	NA	intron_(NM_146258,_intron_3_of_13)	L1ME1|LINE|L1	99963	NM_001163493	243362	Mm.209272	NM_146258	ENSMUSG00000016128	Stard13	DLC2|GT650	StAR-related_lipid_transfer_(START)_domain_containing_13	protein-coding	Bhlhe40	-185	-180
chr11	20819479	20819881	20819776	chr11	20819592	20819602	CTTCATGTGA	113	-184	Bhlhe40	1310	chr11	20819480	20819881	+	0	NA	Intergenic	Intergenic	11428	NM_173752	216551	Mm.76694	NM_173752	ENSMUSG00000042363	Lgalsl	1110067D22Rik|A530071M23|Grpa|Hspc159|Lgalsla	lectin,_galactoside_binding-like	protein-coding	Bhlhe40	-184	-180
chr1	4663670	4664324	4663885	chr1	4663702	4663712	CTGCATATGT	32	-183	Bhlhe40	8	chr1	4663671	4664324	+	0	NA	Intergenic	L1_Mus3|LINE|L1	121729	NR_033530	27395	Mm.182927	NM_025300	ENSMUSG00000033845	Mrpl15	HSPC145|MRP-L7|Rpml7	mitochondrial_ribosomal_protein_L15	protein-coding	Bhlhe40	-183	-180
chr11	12857847	12858498	12858372	chr11	12858189	12858199	GGTCATGTGC	342	-183	Bhlhe40	1297	chr11	12857848	12858498	+	0	NA	Intergenic	Intergenic	-393213	NM_001282993	12808	Mm.22847	NM_172496	ENSMUSG00000020173	Cobl	-	cordon-bleu_WH2_repeat	protein-coding	Bhlhe40	-183	-180
chr3	65524543	65525008	65524958	chr3	65524775	65524785	CATCAGGTGA	232	-183	Bhlhe40	6338	chr3	65524544	65525008	+	0	NA	Intergenic	Intergenic	-3671	NM_178892	99929	Mm.246398	NM_178892	ENSMUSG00000034640	Tiparp	ARTD14|AW558171|PARP7	TCDD-inducible_poly(ADP-ribose)_polymerase	protein-coding	Bhlhe40	-183	-180
chr7	41499503	41500093	41499699	chr7	41499516	41499526	GTGCAGATGA	13	-183	Bhlhe40	8504	chr7	41499504	41500093	+	0	NA	promoter-TSS_(NM_001033530)	promoter-TSS_(NM_001033530)	92	NM_001033530	101835	Mm.370336	NM_001033530	ENSMUSG00000074166	AW146154	AI451288	expressed_sequence_AW146154	protein-coding	Bhlhe40	-183	-180
chr2	180416677	180417304	180417208	chr2	180417026	180417036	CCACATGCAC	349	-182	Bhlhe40	6099	chr2	180416678	180417304	+	0	NA	Intergenic	RLTR20A4|LTR|ERVK	18612	NR_029901	723954	.	NR_029901	ENSMUSG00000065460	Mir133a-2	Mirn133a-2|mir-133a-2	microRNA_133a-2	ncRNA	Bhlhe40	-182	-180
chr11	12857847	12858498	12858372	chr11	12858191	12858201	TCATGTGCCT	344	-181	Bhlhe40	1299	chr11	12857848	12858498	+	0	NA	Intergenic	Intergenic	-393213	NM_001282993	12808	Mm.22847	NM_172496	ENSMUSG00000020173	Cobl	-	cordon-bleu_WH2_repeat	protein-coding	Bhlhe40	-181	-180
chr6	120820308	120820699	120820538	chr6	120820358	120820368	GAGCATGTGA	50	-180	Bhlhe40	8349	chr6	120820309	120820699	+	0	NA	intron_(NM_007510,_intron_1_of_8)	intron_(NM_007510,_intron_1_of_8)	2181	NM_007510	11973	Mm.29045	NM_007510	ENSMUSG00000019210	Atp6v1e1	2410029D23Rik|Atp6e|Atp6e2|Atp6v1e|D6Ertd385e|E2|P31|Vma4	ATPase,_H+_transporting,_lysosomal_V1_subunit_E1	protein-coding	Bhlhe40	-180	-180
chr2	25549046	25549629	25549582	chr2	25549404	25549414	ACACCTGCTG	358	-178	Bhlhe40	5379	chr2	25549047	25549629	+	0	NA	Intergenic	Intergenic	-2398	NM_009422	22030	Mm.3399	NM_009422	ENSMUSG00000026942	Traf2	AI325259	TNF_receptor-associated_factor_2	protein-coding	Bhlhe40	-178	-160
chr17	71312282	71312979	71312911	chr17	71312734	71312744	CAGCATGTGT	452	-177	Bhlhe40	4576	chr17	71312283	71312979	+	0	NA	Intergenic	Intergenic	-1666	NM_145158	246707	Mm.23462	NM_145158	ENSMUSG00000024053	Emilin2	FOAP-10	elastin_microfibril_interfacer_2	protein-coding	Bhlhe40	-177	-160
chr8	48003149	48003889	48003442	chr8	48003265	48003275	ACATGTGCAG	116	-177	Bhlhe40	9013	chr8	48003150	48003889	+	0	NA	Intergenic	B2_Mm2|SINE|B2	-12968	NM_133791	52357	Mm.235074	NM_133791	.	Wwc2	5330431C14Rik|AU022508|C85457|D8Ertd594e	WW,_C2_and_coiled-coil_domain_containing_2	protein-coding	Bhlhe40	-177	-160
chr7	16806614	16807164	16807018	chr7	16806845	16806855	TCACCTGCAA	231	-173	Bhlhe40	8438	chr7	16806615	16807164	+	0	NA	Intergenic	Intergenic	-9000	NM_001039878	97387	Mm.21612	NM_133789	ENSMUSG00000030374	Strn4	C80611|ZIN|zinedin	striatin,_calmodulin_binding_protein_4	protein-coding	Bhlhe40	-173	-160
chr10	72663202	72663666	72663472	chr10	72663301	72663311	TTTCATGTGT	99	-171	Bhlhe40	970	chr10	72663203	72663666	+	0	NA	intron_(NM_001293683,_intron_7_of_7)	intron_(NM_001293683,_intron_7_of_7)	8588	NM_001293683	52696	Mm.62876	NM_025635	ENSMUSG00000019923	Zwint	2010007E07Rik|2600001N01Rik|D10Ertd749e|Zwint-1	ZW10_interactor	protein-coding	Bhlhe40	-171	-160
chr6	39400586	39401009	39400763	chr6	39400592	39400602	AGGCACATGA	6	-171	Bhlhe40	8076	chr6	39400587	39401009	+	0	NA	intron_(NM_018810,_intron_5_of_7)	intron_(NM_018810,_intron_5_of_7)	18978	NM_001311109	54484	Mm.270484	NM_018810	ENSMUSG00000029922	Mkrn1	RFP	makorin,_ring_finger_protein,_1	protein-coding	Bhlhe40	-171	-160
chr12	4080003	4080392	4080294	chr12	4080124	4080134	ACACATGAAA	121	-170	Bhlhe40	2066	chr12	4080004	4080392	+	0	NA	Intergenic	Intergenic	-2376	NM_153082	217378	Mm.271656	NM_153082	ENSMUSG00000020657	Dnajc27	AI639580|C330021A05Rik|Rabj|Rbj	DnaJ_(Hsp40)_homolog,_subfamily_C,_member_27	protein-coding	Bhlhe40	-170	-160
chr3	142336115	142336518	142336297	chr3	142336127	142336137	ACATGTGAAT	12	-170	Bhlhe40	6709	chr3	142336116	142336518	+	0	NA	intron_(NM_019808,_intron_3_of_12)	L1MA8|LINE|L1	55533	NM_001190857	56376	Mm.117709	NM_019808	ENSMUSG00000028273	Pdlim5	1110001A05Rik|AI987914|C87059|Enh|Enh1|Enh2|Enh3|LIM	PDZ_and_LIM_domain_5	protein-coding	Bhlhe40	-170	-160
chr17	83443116	83443823	83443539	chr17	83443370	83443380	CTTCACATGC	254	-169	Bhlhe40	4666	chr17	83443117	83443823	+	0	NA	intron_(NM_001286567,_intron_9_of_23)	B4A|SINE|B4	70863	NM_001159529	20463	Mm.30072	NM_009187	ENSMUSG00000024248	Cox7a2l	COX7AR|COX7RP|EB1|SIG-81|SIG81|Silg81	cytochrome_c_oxidase_subunit_VIIa_polypeptide_2-like	protein-coding	Bhlhe40	-169	-160
chr18	56050461	56051130	56051060	chr18	56050891	56050901	GAGCATGTGC	430	-169	Bhlhe40	4923	chr18	56050462	56051130	+	0	NA	Intergenic	Intergenic	-381336	NM_026240	107022	Mm.24356	NM_026240	ENSMUSG00000001700	Gramd3	9030613F08Rik|9130427A09Rik|AW061306|NS3TP2	GRAM_domain_containing_3	protein-coding	Bhlhe40	-169	-160
chr5	96238521	96239246	96239136	chr5	96238967	96238977	GTGCAGATGC	446	-169	Bhlhe40	7685	chr5	96238522	96239246	+	0	NA	exon_(NM_001039084,_exon_7_of_7)	exon_(NM_001039084,_exon_7_of_7)	28769	NM_053158	94061	Mm.295499	NM_053158	ENSMUSG00000029486	Mrpl1	2410002L03Rik|5830418D04Rik|AI462572|L1mt	mitochondrial_ribosomal_protein_L1	protein-coding	Bhlhe40	-169	-160
chr6	39400586	39401009	39400763	chr6	39400594	39400604	GCACATGAAC	8	-169	Bhlhe40	8077	chr6	39400587	39401009	+	0	NA	intron_(NM_018810,_intron_5_of_7)	intron_(NM_018810,_intron_5_of_7)	18978	NM_001311109	54484	Mm.270484	NM_018810	ENSMUSG00000029922	Mkrn1	RFP	makorin,_ring_finger_protein,_1	protein-coding	Bhlhe40	-169	-160
chr2	180416677	180417304	180417208	chr2	180417040	180417050	ACACATGCAC	363	-168	Bhlhe40	6092	chr2	180416678	180417304	+	0	NA	Intergenic	RLTR20A4|LTR|ERVK	18612	NR_029901	723954	.	NR_029901	ENSMUSG00000065460	Mir133a-2	Mirn133a-2|mir-133a-2	microRNA_133a-2	ncRNA	Bhlhe40	-168	-160
chr17	83443116	83443823	83443539	chr17	83443372	83443382	TCACATGCCC	256	-167	Bhlhe40	4668	chr17	83443117	83443823	+	0	NA	intron_(NM_001286567,_intron_9_of_23)	B4A|SINE|B4	70863	NM_001159529	20463	Mm.30072	NM_009187	ENSMUSG00000024248	Cox7a2l	COX7AR|COX7RP|EB1|SIG-81|SIG81|Silg81	cytochrome_c_oxidase_subunit_VIIa_polypeptide_2-like	protein-coding	Bhlhe40	-167	-160
chr18	56050461	56051130	56051060	chr18	56050893	56050903	GCATGTGCAT	432	-167	Bhlhe40	4924	chr18	56050462	56051130	+	0	NA	Intergenic	Intergenic	-381336	NM_026240	107022	Mm.24356	NM_026240	ENSMUSG00000001700	Gramd3	9030613F08Rik|9130427A09Rik|AW061306|NS3TP2	GRAM_domain_containing_3	protein-coding	Bhlhe40	-167	-160
chr12	94839758	94840169	94839976	chr12	94839810	94839820	ATGCACATGA	52	-166	Bhlhe40	2408	chr12	94839759	94840169	+	0	NA	Intergenic	Intergenic	-852262	NM_201518	399558	Mm.341948	NM_201518	ENSMUSG00000047414	Flrt2	-	fibronectin_leucine_rich_transmembrane_protein_2	protein-coding	Bhlhe40	-166	-160
chr17	7839845	7840379	7840178	chr17	7840012	7840022	AGGCATGTGA	167	-166	Bhlhe40	4328	chr17	7839846	7840379	+	0	NA	Intergenic	Intergenic	-35138	NM_001081416	68655	Mm.379161	NM_001081416	ENSMUSG00000071984	Fndc1	1110027O12Rik|1110051A18Rik|mKIAA1866	fibronectin_type_III_domain_containing_1	protein-coding	Bhlhe40	-166	-160
chr10	86672973	86673362	86673146	chr10	86672981	86672991	ACATGTGCAA	8	-165	Bhlhe40	1009	chr10	86672974	86673362	+	0	NA	Intergenic	Intergenic	-12359	NR_015572	66263	Mm.392261	NR_015572	.	1810014B01Rik	-	RIKEN_cDNA_1810014B01_gene	pseudo	Bhlhe40	-165	-160
chr17	71312282	71312979	71312911	chr17	71312746	71312756	ATGCATGTGG	464	-165	Bhlhe40	4570	chr17	71312283	71312979	+	0	NA	Intergenic	Intergenic	-1666	NM_145158	246707	Mm.23462	NM_145158	ENSMUSG00000024053	Emilin2	FOAP-10	elastin_microfibril_interfacer_2	protein-coding	Bhlhe40	-165	-160
chr17	79372107	79372629	79372367	chr17	79372202	79372212	CCACCTGCCA	95	-165	Bhlhe40	4620	chr17	79372108	79372629	+	0	NA	Intergenic	Intergenic	-17277	NM_026514	260409	Mm.140601	NM_026514	ENSMUSG00000036533	Cdc42ep3	3200001F04Rik|AA986861|Borg2|Cep3|UB1	CDC42_effector_protein_(Rho_GTPase_binding)_3	protein-coding	Bhlhe40	-165	-160
chr3	119229702	119230114	119229955	chr3	119229790	119229800	AGTCATGTGA	88	-165	Bhlhe40	6621	chr3	119229703	119230114	+	0	NA	intron_(NM_170778,_intron_18_of_22)	intron_(NM_170778,_intron_18_of_22)	553480	NM_001310711	56195	Mm.29966	NM_019550	ENSMUSG00000028134	Ptbp2	Ptb2|brPTB|nPTB	polypyrimidine_tract_binding_protein_2	protein-coding	Bhlhe40	-165	-160
chr8	81709427	81709843	81709707	chr8	81709542	81709552	ACACCTGCAA	115	-165	Bhlhe40	9149	chr8	81709428	81709843	+	0	NA	intron_(NM_001297591,_intron_2_of_24)	intron_(NM_001297591,_intron_2_of_24)	367073	NM_001297591	234515	Mm.324468	NM_001024617	ENSMUSG00000037940	Inpp4b	E130107I17Rik	inositol_polyphosphate-4-phosphatase,_type_II	protein-coding	Bhlhe40	-165	-160
chr17	7839845	7840379	7840178	chr17	7840014	7840024	GCATGTGAAT	169	-164	Bhlhe40	4331	chr17	7839846	7840379	+	0	NA	Intergenic	Intergenic	-35138	NM_001081416	68655	Mm.379161	NM_001081416	ENSMUSG00000071984	Fndc1	1110027O12Rik|1110051A18Rik|mKIAA1866	fibronectin_type_III_domain_containing_1	protein-coding	Bhlhe40	-164	-160
chr3	94371699	94372164	94371940	chr3	94371776	94371786	CCACGTGCAC	77	-164	Bhlhe40	6459	chr3	94371700	94372164	+	0	NA	promoter-TSS_(NM_011281)	promoter-TSS_(NM_011281)	-862	NM_011281	19885	Mm.4372	NM_011281	ENSMUSG00000028150	Rorc	Nr1f3|RORgamma|TOR|Thor	RAR-related_orphan_receptor_gamma	protein-coding	Bhlhe40	-164	-160
chr5	24083662	24084366	24084259	chr5	24084095	24084105	ACACATGCAC	433	-164	Bhlhe40	7422	chr5	24083663	24084366	+	0	NA	intron_(NR_037304,_intron_1_of_4)	intron_(NR_037304,_intron_1_of_4)	-16576	NM_026448	52323	Mm.273768	NM_026448	ENSMUSG00000028986	Klhl7	2700038B03Rik|D5Ertd363e|SBBI26	kelch-like_7	protein-coding	Bhlhe40	-164	-160
chr18	5919495	5920078	5919834	chr18	5919671	5919681	ACACCTGAAA	176	-163	Bhlhe40	4713	chr18	5919496	5920078	+	0	NA	Intergenic	Intergenic	216311	NM_029277	75415	Mm.239675	NM_029277	ENSMUSG00000041225	Arhgap12	2810011M08Rik	Rho_GTPase_activating_protein_12	protein-coding	Bhlhe40	-163	-160
chr18	56050461	56051130	56051060	chr18	56050897	56050907	GTGCATATGT	436	-163	Bhlhe40	4925	chr18	56050462	56051130	+	0	NA	Intergenic	Intergenic	-381336	NM_026240	107022	Mm.24356	NM_026240	ENSMUSG00000001700	Gramd3	9030613F08Rik|9130427A09Rik|AW061306|NS3TP2	GRAM_domain_containing_3	protein-coding	Bhlhe40	-163	-160
chr3	119229702	119230114	119229955	chr3	119229792	119229802	TCATGTGACT	90	-163	Bhlhe40	6623	chr3	119229703	119230114	+	0	NA	intron_(NM_170778,_intron_18_of_22)	intron_(NM_170778,_intron_18_of_22)	553480	NM_001310711	56195	Mm.29966	NM_019550	ENSMUSG00000028134	Ptbp2	Ptb2|brPTB|nPTB	polypyrimidine_tract_binding_protein_2	protein-coding	Bhlhe40	-163	-160
chr6	90686341	90686778	90686709	chr6	90686546	90686556	GCACCTGCAC	205	-163	Bhlhe40	8268	chr6	90686342	90686778	+	0	NA	intron_(NM_001134383,_intron_3_of_13)	intron_(NM_001134383,_intron_3_of_13)	29969	NM_001134383	232227	Mm.196943	NM_182784	ENSMUSG00000034312	Iqsec1	AW561907|BC026481|BRAG2|D6Ertd349e|cI-43	IQ_motif_and_Sec7_domain_1	protein-coding	Bhlhe40	-163	-160
chr8	31257005	31257473	31257342	chr8	31257179	31257189	GTTCATGTGA	174	-163	Bhlhe40	8978	chr8	31257006	31257473	+	0	NA	intron_(NM_001286422,_intron_5_of_5)	intron_(NM_001286422,_intron_5_of_5)	69908	NM_001012517	171167	Mm.334477	NM_134161	ENSMUSG00000046152	Fut10	fuc-TX|fut10A	fucosyltransferase_10	protein-coding	Bhlhe40	-163	-160
chr10	30596363	30596877	30596609	chr10	30596447	30596457	AGGCATGTGC	84	-162	Bhlhe40	836	chr10	30596364	30596877	+	0	NA	intron_(NM_028604,_intron_2_of_12)	intron_(NM_028604,_intron_2_of_12)	4129	NM_028604	73681	Mm.294503	NM_028604	ENSMUSG00000019792	Trmt11	2410075D05Rik|3110045I18Rik|AW213713	tRNA_methyltransferase_11	protein-coding	Bhlhe40	-162	-160
chr1	66258232	66258619	66258522	chr1	66258361	66258371	TCACCTGAAA	129	-161	Bhlhe40	210	chr1	66258233	66258619	+	0	NA	intron_(NM_008632,_intron_3_of_13)	intron_(NM_008632,_intron_3_of_13)	-63298	NM_001310634	17756	Mm.256966	NM_008632	ENSMUSG00000015222	Map2	G1-397-34|MAP-2|Mtap-2|Mtap2|repro4	microtubule-associated_protein_2	protein-coding	Bhlhe40	-161	-160
chr17	64300105	64300616	64300378	chr17	64300217	64300227	ACACATGAAT	112	-161	Bhlhe40	4525	chr17	64300106	64300616	+	0	NA	intron_(NM_001025309,_intron_4_of_9)	intron_(NM_001025309,_intron_4_of_9)	31522	NM_001025309	224938	Mm.489681	NM_144859	ENSMUSG00000024083	Pja2	AI447901|AL022700|Neurodap1|mKIAA0438	praja_2,_RING-H2_motif_containing	protein-coding	Bhlhe40	-161	-160
chr10	30596363	30596877	30596609	chr10	30596449	30596459	GCATGTGCTT	86	-160	Bhlhe40	837	chr10	30596364	30596877	+	0	NA	intron_(NM_028604,_intron_2_of_12)	intron_(NM_028604,_intron_2_of_12)	4129	NM_028604	73681	Mm.294503	NM_028604	ENSMUSG00000019792	Trmt11	2410075D05Rik|3110045I18Rik|AW213713	tRNA_methyltransferase_11	protein-coding	Bhlhe40	-160	-160
chr15	89140651	89141186	89140884	chr15	89140725	89140735	GAGCACGTGA	74	-159	Bhlhe40	3800	chr15	89140652	89141186	+	0	NA	promoter-TSS_(NM_013871)	promoter-TSS_(NM_013871)	-216	NM_013871	29857	Mm.38343	NM_013871	ENSMUSG00000022610	Mapk12	AW123708|Erk6|P38gamma|Prkm12|Sapk3	mitogen-activated_protein_kinase_12	protein-coding	Bhlhe40	-159	-140
chr12	73303597	73304273	73304150	chr12	73303992	73304002	TCACCTGCTT	395	-158	Bhlhe40	2343	chr12	73303598	73304273	+	0	NA	intron_(NM_001037717,_intron_3_of_15)	intron_(NM_001037717,_intron_3_of_15)	17087	NM_001037717	625098	Mm.32075	NM_001037717	ENSMUSG00000044712	Slc38a6	AW322671|EG625098	solute_carrier_family_38,_member_6	protein-coding	Bhlhe40	-158	-140
chr13	59597481	59598252	59598180	chr13	59598023	59598033	GTTCATGTGT	542	-157	Bhlhe40	2778	chr13	59597482	59598252	+	0	NA	intron_(NM_030153,_intron_3_of_22)	intron_(NM_030153,_intron_3_of_22)	12534	NM_030153	78689	Mm.253902	NM_030153	ENSMUSG00000021555	Naa35	A330021G12Rik|A330027C19Rik|AI158944|C030004C14Rik|Mak10	N(alpha)-acetyltransferase_35,_NatC_auxiliary_subunit	protein-coding	Bhlhe40	-157	-140
chr15	89140651	89141186	89140884	chr15	89140727	89140737	GCACGTGACA	76	-157	Bhlhe40	3801	chr15	89140652	89141186	+	0	NA	promoter-TSS_(NM_013871)	promoter-TSS_(NM_013871)	-216	NM_013871	29857	Mm.38343	NM_013871	ENSMUSG00000022610	Mapk12	AW123708|Erk6|P38gamma|Prkm12|Sapk3	mitogen-activated_protein_kinase_12	protein-coding	Bhlhe40	-157	-140
chr4	111638221	111638677	111638600	chr4	111638443	111638453	ACATGTGCTA	222	-157	Bhlhe40	7210	chr4	111638222	111638677	+	0	NA	intron_(NM_030231,_intron_11_of_12)	ID_B1|SINE|B4	-81561	NM_026470	67946	Mm.275526	NM_026470	ENSMUSG00000034401	Spata6	1700062C23Rik|AI790763|Hash|KRP|Mash	spermatogenesis_associated_6	protein-coding	Bhlhe40	-157	-140
chr1	36257613	36258053	36257956	chr1	36257803	36257813	ATGCACATGA	190	-153	Bhlhe40	81	chr1	36257614	36258053	+	0	NA	Intergenic	Intergenic	-13531	NM_198899	320011	Mm.261022	NM_198899	ENSMUSG00000037470	Uggt1	0910001L17Rik|A930007H10Rik|AA589501|AI414429|AI448372|C820010P03Rik|GT|UGT1|Ugcgl1	UDP-glucose_glycoprotein_glucosyltransferase_1	protein-coding	Bhlhe40	-153	-140
chr2	48894655	48895209	48894909	chr2	48894757	48894767	CTGCAGGTGA	102	-152	Bhlhe40	5567	chr2	48894656	48895209	+	0	NA	intron_(NM_007396,_intron_8_of_10)	intron_(NM_007396,_intron_8_of_10)	54335	NM_001177313	26428	Mm.291059	NM_011958	ENSMUSG00000026761	Orc4	Orc4P|Orc4l|mMmORC4	origin_recognition_complex,_subunit_4	protein-coding	Bhlhe40	-152	-140
chr1	36257613	36258053	36257956	chr1	36257805	36257815	GCACATGACC	192	-151	Bhlhe40	85	chr1	36257614	36258053	+	0	NA	Intergenic	Intergenic	-13531	NM_198899	320011	Mm.261022	NM_198899	ENSMUSG00000037470	Uggt1	0910001L17Rik|A930007H10Rik|AA589501|AI414429|AI448372|C820010P03Rik|GT|UGT1|Ugcgl1	UDP-glucose_glycoprotein_glucosyltransferase_1	protein-coding	Bhlhe40	-151	-140
chr10	86672973	86673362	86673146	chr10	86672995	86673005	GTGCACATGT	22	-151	Bhlhe40	1012	chr10	86672974	86673362	+	0	NA	Intergenic	Intergenic	-12359	NR_015572	66263	Mm.392261	NR_015572	.	1810014B01Rik	-	RIKEN_cDNA_1810014B01_gene	pseudo	Bhlhe40	-151	-140
chr10	32096476	32097088	32096649	chr10	32096499	32096509	ATGCACATGT	23	-150	Bhlhe40	848	chr10	32096477	32097088	+	0	NA	intron_(NM_001013411,_intron_3_of_6)	MLT1A1|LTR|ERVL-MaLR	-487057	NM_001146349	268291	Mm.295212	NM_001146349	.	Rnf217	AU016819|Ibrdc1	ring_finger_protein_217	protein-coding	Bhlhe40	-150	-140
chr1	54747028	54747590	54747378	chr1	54747229	54747239	ACACATGCAC	201	-149	Bhlhe40	173	chr1	54747029	54747590	+	0	NA	intron_(NM_001081433,_intron_9_of_27)	intron_(NM_001081433,_intron_9_of_27)	179078	NM_001081433	329154	Mm.397910	NM_001081433	ENSMUSG00000052331	Ankrd44	4930444A19Rik|A130096K20|E130014H08Rik|PP6-ARS-B	ankyrin_repeat_domain_44	protein-coding	Bhlhe40	-149	-140
chr6	90686341	90686778	90686709	chr6	90686560	90686570	ACACATGCAC	219	-149	Bhlhe40	8265	chr6	90686342	90686778	+	0	NA	intron_(NM_001134383,_intron_3_of_13)	intron_(NM_001134383,_intron_3_of_13)	29969	NM_001134383	232227	Mm.196943	NM_182784	ENSMUSG00000034312	Iqsec1	AW561907|BC026481|BRAG2|D6Ertd349e|cI-43	IQ_motif_and_Sec7_domain_1	protein-coding	Bhlhe40	-149	-140
chr1	52700707	52701152	52700881	chr1	52700733	52700743	TCACCTGCCT	26	-148	Bhlhe40	158	chr1	52700708	52701152	+	0	NA	intron_(NM_133829,_intron_2_of_6)	intron_(NM_133829,_intron_2_of_6)	26388	NM_133829	98682	Mm.491173	NM_133829	ENSMUSG00000041439	Mfsd6	2210010L05Rik|9630025I22Rik|AI836200|AW212394|MMR2	major_facilitator_superfamily_domain_containing_6	protein-coding	Bhlhe40	-148	-140
chr17	55937977	55938398	55938129	chr17	55937981	55937991	ATGCATGTGC	4	-148	Bhlhe40	4475	chr17	55937978	55938398	+	0	NA	TTS_(NM_146249)	TTS_(NM_146249)	7071	NM_146249	240120	Mm.441018	NM_146249	ENSMUSG00000062101	Zfp119b	-	zinc_finger_protein_119b	protein-coding	Bhlhe40	-148	-140
chr19	59469420	59469917	59469647	chr19	59469499	59469509	CCACGTGCAA	79	-148	Bhlhe40	5263	chr19	59469421	59469917	+	0	NA	Intergenic	Intergenic	10979	NM_010132	13797	Mm.245394	NM_010132	ENSMUSG00000043969	Emx2	Pdo	empty_spiracles_homeobox_2	protein-coding	Bhlhe40	-148	-140
chr6	119357016	119357458	119357325	chr6	119357177	119357187	ACATATGCAC	161	-148	Bhlhe40	8337	chr6	119357017	119357458	+	0	NA	exon_(NM_197985,_exon_7_of_8)	exon_(NM_197985,_exon_7_of_8)	-26471	NM_172492	211187	Mm.121498	NM_172492	ENSMUSG00000055003	Lrtm2	A230084J22|AI841794	leucine-rich_repeats_and_transmembrane_domains_2	protein-coding	Bhlhe40	-148	-140
chr13	119383275	119383986	119383851	chr13	119383704	119383714	ATGCATGTGC	429	-147	Bhlhe40	3035	chr13	119383276	119383986	+	0	NA	intron_(NM_001308506,_intron_6_of_16)	Lx7|LINE|L1	25380	NM_008710	18115	Mm.132584	NM_008710	ENSMUSG00000025453	Nnt	4930423F13Rik|AI323702|BB168308	nicotinamide_nucleotide_transhydrogenase	protein-coding	Bhlhe40	-147	-140
chr5	31699136	31699763	31699685	chr5	31699538	31699548	GATCATGTGT	402	-147	Bhlhe40	7445	chr5	31699137	31699763	+	0	NA	intron_(NM_181280,_intron_1_of_12)	MIRc|SINE|MIR	1400	NM_181279	107976	Mm.482126	NM_144541	ENSMUSG00000052139	Bre	6030405P19Rik|AI429776|B830038C02Rik	brain_and_reproductive_organ-expressed_protein	protein-coding	Bhlhe40	-147	-140
chr17	55937977	55938398	55938129	chr17	55937983	55937993	GCATGTGCCA	6	-146	Bhlhe40	4478	chr17	55937978	55938398	+	0	NA	TTS_(NM_146249)	TTS_(NM_146249)	7071	NM_146249	240120	Mm.441018	NM_146249	ENSMUSG00000062101	Zfp119b	-	zinc_finger_protein_119b	protein-coding	Bhlhe40	-146	-140
chr19	29649246	29649723	29649524	chr19	29649378	29649388	GGGCATATGA	132	-146	Bhlhe40	5143	chr19	29649247	29649723	+	0	NA	Intergenic	L1_Mus2|LINE|L1	-1065	NM_001081213	226090	Mm.267131	NM_146098	.	Ermp1	D19Ertd410e|D19Wsu12e|Fxna|mKIAA1815	endoplasmic_reticulum_metallopeptidase_1	protein-coding	Bhlhe40	-146	-140
chr2	180416677	180417304	180417208	chr2	180417062	180417072	ACACATGCAC	385	-146	Bhlhe40	6093	chr2	180416678	180417304	+	0	NA	Intergenic	RLTR20A4|LTR|ERVK	18612	NR_029901	723954	.	NR_029901	ENSMUSG00000065460	Mir133a-2	Mirn133a-2|mir-133a-2	microRNA_133a-2	ncRNA	Bhlhe40	-146	-140
chr17	24144415	24145069	24144677	chr17	24144532	24144542	CCGCATGTGT	117	-145	Bhlhe40	4398	chr17	24144416	24145069	+	0	NA	intron_(NM_001286662,_intron_1_of_13)	(GA)n|Simple_repeat|Simple_repeat	-3148	NM_011062	18607	Mm.10504	NM_011062	ENSMUSG00000024122	Pdpk1	Pdk1	3-phosphoinositide_dependent_protein_kinase_1	protein-coding	Bhlhe40	-145	-140
chr2	77045713	77046121	77046102	chr2	77045957	77045967	CATCAGGTGC	244	-145	Bhlhe40	5750	chr2	77045714	77046121	+	0	NA	intron_(NM_001025576,_intron_12_of_23)	intron_(NM_001025576,_intron_12_of_23)	-63370	NM_011652	22138	Mm.373672	NM_011652	ENSMUSG00000051747	Ttn	1100001C23Rik|2310036G12Rik|2310057K23Rik|2310074I15Rik|AF006999|AV006427|D330041I19Rik|D830007G01Rik|L56|mdm|shru	titin	protein-coding	Bhlhe40	-145	-140
chr8	9969645	9970030	9969976	chr8	9969831	9969841	CTGCAGGTGT	186	-145	Bhlhe40	8927	chr8	9969646	9970030	+	0	NA	TTS_(NM_176953)	TTS_(NM_176953)	6485	NM_176953	319583	Mm.80584	NM_176953	ENSMUSG00000049717	Lig4	5830471N16Rik|tiny	ligase_IV,_DNA,_ATP-dependent	protein-coding	Bhlhe40	-145	-140
chr1	40814903	40815401	40815204	chr1	40815060	40815070	TCACATGCAA	157	-144	Bhlhe40	126	chr1	40814904	40815401	+	0	NA	intron_(NM_001081198,_intron_3_of_4)	intron_(NM_001081198,_intron_3_of_4)	9551	NM_001081198	381339	Mm.334678	NM_001081198	.	Tmem182	2310079P10Rik|AI414494	transmembrane_protein_182	protein-coding	Bhlhe40	-144	-140
chr11	98367833	98368240	98368072	chr11	98367928	98367938	TCACCTGCAG	95	-144	Bhlhe40	1829	chr11	98367834	98368240	+	0	NA	intron_(NM_021547,_intron_1_of_14)	intron_(NM_021547,_intron_1_of_14)	9669	NM_021547	59045	Mm.265546	NM_021547	ENSMUSG00000018167	Stard3	Mln64|es64	START_domain_containing_3	protein-coding	Bhlhe40	-144	-140
chr11	3132058	3132498	3132375	chr11	3132232	3132242	TCACCTGCTC	174	-143	Bhlhe40	1162	chr11	3132059	3132498	+	0	NA	TTS_(NR_003517)	TTS_(NR_003517)	8257	NR_003517	236604	Mm.247625	NM_001004146	.	Pisd-ps1	-	phosphatidylserine_decarboxylase,_pseudogene_1	pseudo	Bhlhe40	-143	-140
chr3	104324291	104324684	104324485	chr3	104324342	104324352	GAGCATGTGA	51	-143	Bhlhe40	6532	chr3	104324292	104324684	+	0	NA	Intergenic	Intergenic	-104082	NM_133853	99470	Mm.264849	NM_133853	ENSMUSG00000052539	Magi3	4732496O19Rik|6530407C02Rik|AA407180|AI120132|mKIAA1634	membrane_associated_guanylate_kinase,_WW_and_PDZ_domain_containing_3	protein-coding	Bhlhe40	-143	-140
chr5	133393633	133394036	133393843	chr5	133393700	133393710	CCATGTGCCT	67	-143	Bhlhe40	7828	chr5	133393634	133394036	+	0	NA	Intergenic	L1M5|LINE|L1	-705913	NM_030719	80909	Mm.45218	NM_030719	.	Gatsl2	7530428J21Rik|AW742413|Gats|Gatsl1	GATS_protein-like_2	protein-coding	Bhlhe40	-143	-140
chr6	129236145	129236741	129236516	chr6	129236373	129236383	ACATGTGCTG	228	-143	Bhlhe40	8364	chr6	129236146	129236741	+	0	NA	intron_(NR_040265,_intron_1_of_2)	intron_(NR_040265,_intron_1_of_2)	1602	NR_040265	76432	Mm.261738	NR_040265	ENSMUSG00000097354	2310001H17Rik	AI646108	RIKEN_cDNA_2310001H17_gene	ncRNA	Bhlhe40	-143	-140
chr11	95419292	95419700	95419569	chr11	95419427	95419437	ACATGTGCAG	135	-142	Bhlhe40	1805	chr11	95419293	95419700	+	0	NA	intron_(NM_025287,_intron_2_of_10)	B3|SINE|B2	5413	NM_025287	20747	Mm.285454	NM_025287	ENSMUSG00000057522	Spop	AI315626|Pcif1|TEF2	speckle-type_POZ_protein	protein-coding	Bhlhe40	-142	-140
chr3	104324291	104324684	104324485	chr3	104324344	104324354	GCATGTGAAT	53	-141	Bhlhe40	6533	chr3	104324292	104324684	+	0	NA	Intergenic	Intergenic	-104082	NM_133853	99470	Mm.264849	NM_133853	ENSMUSG00000052539	Magi3	4732496O19Rik|6530407C02Rik|AA407180|AI120132|mKIAA1634	membrane_associated_guanylate_kinase,_WW_and_PDZ_domain_containing_3	protein-coding	Bhlhe40	-141	-140
chr3	157913531	157913952	157913927	chr3	157913786	157913796	TCATGTGCAA	255	-141	Bhlhe40	6800	chr3	157913532	157913952	+	0	NA	intron_(NM_145953,_intron_4_of_11)	intron_(NM_145953,_intron_4_of_11)	11321	NM_145953	107869	Mm.28301	NM_145953	ENSMUSG00000028179	Cth	0610010I13Rik|AI314617|BC019483|CSE|Cys3	cystathionase_(cystathionine_gamma-lyase)	protein-coding	Bhlhe40	-141	-140
chr3	95882073	95882911	95882405	chr3	95882265	95882275	ACACGTGCGG	192	-140	Bhlhe40	6479	chr3	95882074	95882911	+	0	NA	promoter-TSS_(NM_001033302)	promoter-TSS_(NM_001033302)	-264	NM_001033302	229599	Mm.331218	NM_001033302	ENSMUSG00000038550	Ciart	Chrono|Gm129	circadian_associated_repressor_of_transcription	protein-coding	Bhlhe40	-140	-140
chr15	81081318	81081719	81081595	chr15	81081456	81081466	CAGCATATGC	138	-139	Bhlhe40	3737	chr15	81081319	81081719	+	0	NA	intron_(NM_001082536,_intron_2_of_13)	intron_(NM_001082536,_intron_2_of_13)	23528	NM_153049	223701	Mm.439814	NM_153049	ENSMUSG00000042292	Mkl1	AMKL|Bsac|Mal|Mrtf-A	MKL_(megakaryoblastic_leukemia)/myocardin-like_1	protein-coding	Bhlhe40	-139	-120
chr5	4897157	4897727	4897662	chr5	4897523	4897533	ACACCTGCCA	366	-139	Bhlhe40	7374	chr5	4897158	4897727	+	0	NA	intron_(NM_001310448,_intron_11_of_13)	intron_(NM_001310448,_intron_11_of_13)	-139226	NM_021457	14362	Mm.246003	NM_021457	ENSMUSG00000044674	Fzd1	AW227548|FZ-1|Fz1	frizzled_homolog_1_(Drosophila)	protein-coding	Bhlhe40	-139	-120
chr17	6475312	6475722	6475477	chr17	6475339	6475349	CTGCATGTGG	27	-138	Bhlhe40	4323	chr17	6475313	6475722	+	0	NA	Intergenic	Intergenic	-24523	NR_033520	547127	Mm.297552	NM_001045538	.	Tmem181b-ps	Tmem181b	transmembrane_protein_181B,_pseudogene	pseudo	Bhlhe40	-138	-120
chr17	79901990	79902446	79902220	chr17	79902082	79902092	ACACCTGAAT	92	-138	Bhlhe40	4633	chr17	79901991	79902446	+	0	NA	Intergenic	HAL1_SS|LINE|L1	-6095	NM_178050	56298	Mm.175403	NM_019717	ENSMUSG00000059811	Atl2	2010110I21Rik|AA407293|AV334690|Aip-2|Arl6ip2	atlastin_GTPase_2	protein-coding	Bhlhe40	-138	-120
chr6	6958500	6958930	6958755	chr6	6958618	6958628	TCATATGCTG	118	-137	Bhlhe40	7917	chr6	6958501	6958930	+	0	NA	intron_(NM_001077713,_intron_1_of_1)	ORR1F|LTR|ERVL-MaLR	2697	NM_001077713	71238	Mm.389086	NM_001077713	.	Sdhaf3	0610005M07Rik|4933430A16Rik|Acn9	succinate_dehydrogenase_complex_assembly_factor_3	protein-coding	Bhlhe40	-137	-120
chr8	20513823	20514999	20514656	chr8	20514520	20514530	TTTCATGTGT	697	-136	Bhlhe40	8950	chr8	20513824	20514999	+	0	NA	Intergenic	L1Md_T|LINE|L1	-89597	NR_028428	381598	Mm.359054	NM_001024708	ENSMUSG00000071793	2610005L07Rik	2810038F24Rik|6720476A01Rik	cadherin_11_pseudogene	pseudo	Bhlhe40	-136	-120
chr6	81932926	81933435	81933239	chr6	81933104	81933114	ACATGTGCAT	178	-135	Bhlhe40	8175	chr6	81932927	81933435	+	0	NA	intron_(NM_177884,_intron_4_of_16)	MER119|DNA|hAT-Charlie	9512	NM_177884	330361	Mm.474487	NM_177884	ENSMUSG00000035125	Gcfc2	A130099G21|AW146020|GCF2|Tcf9	GC-rich_sequence_DNA_binding_factor_2	protein-coding	Bhlhe40	-135	-120
chr10	72663202	72663666	72663472	chr10	72663338	72663348	TCATATGCAT	136	-134	Bhlhe40	969	chr10	72663203	72663666	+	0	NA	intron_(NM_001293683,_intron_7_of_7)	intron_(NM_001293683,_intron_7_of_7)	8588	NM_001293683	52696	Mm.62876	NM_025635	ENSMUSG00000019923	Zwint	2010007E07Rik|2600001N01Rik|D10Ertd749e|Zwint-1	ZW10_interactor	protein-coding	Bhlhe40	-134	-120
chr2	180416677	180417304	180417208	chr2	180417076	180417086	ACACATGCAC	399	-132	Bhlhe40	6094	chr2	180416678	180417304	+	0	NA	Intergenic	RLTR20A4|LTR|ERVK	18612	NR_029901	723954	.	NR_029901	ENSMUSG00000065460	Mir133a-2	Mirn133a-2|mir-133a-2	microRNA_133a-2	ncRNA	Bhlhe40	-132	-120
chr9	90381793	90382287	90381989	chr9	90381857	90381867	CCACCTGCCC	64	-132	Bhlhe40	9669	chr9	90381794	90382287	+	0	NA	Intergenic	Intergenic	-111271	NM_194334	67016	Mm.335347	NM_194334	ENSMUSG00000037410	Tbc1d2b	1810061M12Rik|AI480956|AV021536|AV023399|AW491493|mKIAA1055	TBC1_domain_family,_member_2B	protein-coding	Bhlhe40	-132	-120
chr14	49075515	49075904	49075812	chr14	49075681	49075691	CCACGTGCTT	166	-131	Bhlhe40	3242	chr14	49075516	49075904	+	0	NA	intron_(NM_144535,_intron_2_of_7)	RSINE1|SINE|B4	-9043	NM_207214	105504	Mm.31607	NM_207214	ENSMUSG00000061244	Exoc5	AI447711|AI448003|Gm76|PRO1912|SEC10|Sec10l1	exocyst_complex_component_5	protein-coding	Bhlhe40	-131	-120
chr2	166852269	166852660	166852553	chr2	166852422	166852432	TAGCAGGTGA	153	-131	Bhlhe40	6069	chr2	166852270	166852660	+	0	NA	intron_(NM_001085495,_intron_11_of_38)	B3A|SINE|B2	46884	NM_001085495	99371	Mm.297192	NM_001085495	ENSMUSG00000074582	Arfgef2	AI463430|AW493672|BIG2|E230011G24Rik	ADP-ribosylation_factor_guanine_nucleotide-exchange_factor_2_(brefeldin_A-inhibited)	protein-coding	Bhlhe40	-131	-120
chr4	82278794	82279990	82279919	chr4	82279790	82279800	ACATATGCAG	996	-129	Bhlhe40	7107	chr4	82278795	82279990	+	0	NA	Intergenic	Intergenic	214012	NR_040659	545641	Mm.216028	NR_040659	ENSMUSG00000085022	Gm5860	EG545641	predicted_gene_5860	ncRNA	Bhlhe40	-129	-120
chr13	46500927	46501324	46501060	chr13	46500932	46500942	AGGCAGGTGG	5	-128	Bhlhe40	2723	chr13	46500928	46501324	+	0	NA	promoter-TSS_(NM_026056)	promoter-TSS_(NM_026056)	-777	NM_026056	67252	Mm.44529	NM_026056	ENSMUSG00000021373	Cap2	2810452G09Rik|AV045235	CAP,_adenylate_cyclase-associated_protein,_2_(yeast)	protein-coding	Bhlhe40	-128	-120
chr3	95882073	95882911	95882405	chr3	95882277	95882287	CTGCACGTGC	204	-128	Bhlhe40	6487	chr3	95882074	95882911	+	0	NA	promoter-TSS_(NM_001033302)	promoter-TSS_(NM_001033302)	-264	NM_001033302	229599	Mm.331218	NM_001033302	ENSMUSG00000038550	Ciart	Chrono|Gm129	circadian_associated_repressor_of_transcription	protein-coding	Bhlhe40	-128	-120
chr9	100893566	100894035	100893769	chr9	100893641	100893651	ACATGTGCTA	75	-128	Bhlhe40	9720	chr9	100893567	100894035	+	0	NA	intron_(NM_009282,_intron_21_of_33)	L1MC4a|LINE|L1	141083	NM_025835	66904	Mm.335385	NM_025835	ENSMUSG00000032527	Pccb	1300012P06Rik|AI314687|R74805	propionyl_Coenzyme_A_carboxylase,_beta_polypeptide	protein-coding	Bhlhe40	-128	-120
chr11	102179314	102179848	102179593	chr11	102179467	102179477	ATGCATGTGT	153	-126	Bhlhe40	1903	chr11	102179315	102179848	+	0	NA	intron_(NM_172947,_intron_2_of_4)	intron_(NM_172947,_intron_2_of_4)	5675	NM_172947	268490	Mm.259079	NM_172947	.	Lsm12	1110032E16Rik|1110059P07|2600001B17Rik	LSM12_homolog_(S._cerevisiae)	protein-coding	Bhlhe40	-126	-120
chr2	138373122	138373833	138373452	chr2	138373326	138373336	GTGCAGGTGG	204	-126	Bhlhe40	5981	chr2	138373123	138373833	+	0	NA	Intergenic	Lx8b|LINE|L1	94985	NM_145534	228662	Mm.153405	NM_145534	ENSMUSG00000062098	Btbd3	mKIAA0952	BTB_(POZ)_domain_containing_3	protein-coding	Bhlhe40	-126	-120
chr3	95882073	95882911	95882405	chr3	95882279	95882289	GCACGTGCCT	206	-126	Bhlhe40	6488	chr3	95882074	95882911	+	0	NA	promoter-TSS_(NM_001033302)	promoter-TSS_(NM_001033302)	-264	NM_001033302	229599	Mm.331218	NM_001033302	ENSMUSG00000038550	Ciart	Chrono|Gm129	circadian_associated_repressor_of_transcription	protein-coding	Bhlhe40	-126	-120
chr2	70806204	70806666	70806548	chr2	70806425	70806435	CAGCACATGG	221	-123	Bhlhe40	5640	chr2	70806205	70806666	+	0	NA	intron_(NM_172664,_intron_1_of_19)	BGLII|LTR|ERVK	19045	NM_172664	228012	Mm.136511	NM_172664	ENSMUSG00000041997	Tlk1	4930545J15Rik	tousled-like_kinase_1	protein-coding	Bhlhe40	-123	-120
chr3	145929318	145929847	145929581	chr3	145929458	145929468	TCACATGAAG	140	-123	Bhlhe40	6734	chr3	145929319	145929847	+	0	NA	intron_(NM_009740,_intron_1_of_2)	L1MA5|LINE|L1	5321	NM_009740	12042	Mm.239141	NM_009740	ENSMUSG00000028191	Bcl10	AI132454|BCL-10|C81403|CARMEN|CIPER|CLAP|ME10|cE10	B_cell_leukemia/lymphoma_10	protein-coding	Bhlhe40	-123	-120
chr6	60957081	60957640	60957277	chr6	60957154	60957164	TCACATGCAA	73	-123	Bhlhe40	8157	chr6	60957082	60957640	+	0	NA	intron_(NM_027613,_intron_1_of_7)	intron_(NM_027613,_intron_1_of_7)	13044	NM_001163507	70945	Mm.389770	NM_027613	ENSMUSG00000054641	Mmrn1	4921530G03Rik|Emilin4|Mmrn	multimerin_1	protein-coding	Bhlhe40	-123	-120
chr6	83842448	83843067	83842753	chr6	83842630	83842640	ACACATGACA	182	-123	Bhlhe40	8193	chr6	83842449	83843067	+	0	NA	Intergenic	L1MA7|LINE|L1	-11017	NM_146169	232164	Mm.404420	NM_146169	ENSMUSG00000045896	Paip2b	-	poly(A)_binding_protein_interacting_protein_2B	protein-coding	Bhlhe40	-123	-120
chr12	73242028	73242563	73242439	chr12	73242317	73242327	GTGCATGTGT	289	-122	Bhlhe40	2340	chr12	73242029	73242563	+	0	NA	intron_(NM_008612,_intron_7_of_7)	intron_(NM_008612,_intron_7_of_7)	44415	NM_029580	76357	Mm.311344	NM_029580	ENSMUSG00000034442	Trmt5	2610027O18Rik|mKIAA1393	TRM5_tRNA_methyltransferase_5	protein-coding	Bhlhe40	-122	-120
chr18	73592088	73592569	73592340	chr18	73592218	73592228	AAGCATGTGT	130	-122	Bhlhe40	4973	chr18	73592089	73592569	+	0	NA	3'_UTR_(NM_001039214,_exon_2_of_2)	3'_UTR_(NM_001039214,_exon_2_of_2)	19624	NM_001039214	240396	Mm.24131	NM_001039214	ENSMUSG00000037253	Mex3c	A130001D14Rik|BC035207|BM-013|Rkhd2	mex3_homolog_C_(C._elegans)	protein-coding	Bhlhe40	-122	-120
chr2	65070131	65070530	65070274	chr2	65070152	65070162	CTTCATGTGC	21	-122	Bhlhe40	5603	chr2	65070132	65070530	+	0	NA	Intergenic	Intergenic	-47565	NM_016719	50915	Mm.214554	NM_016719	ENSMUSG00000026888	Grb14	AI505286	growth_factor_receptor_bound_protein_14	protein-coding	Bhlhe40	-122	-120
chr3	42951844	42952226	42952050	chr3	42951928	42951938	TCATATGCTC	84	-122	Bhlhe40	6288	chr3	42951845	42952226	+	0	NA	Intergenic	Lx2|LINE|L1	1209417	NM_027271	73852	Mm.29006	NM_027271	ENSMUSG00000025766	D3Ertd751e	2810009O15Rik|4930415G15Rik	DNA_segment,_Chr_3,_ERATO_Doi_751,_expressed	protein-coding	Bhlhe40	-122	-120
chr6	37429119	37429672	37429276	chr6	37429154	37429164	GGTCAGGTGA	35	-122	Bhlhe40	8066	chr6	37429120	37429672	+	0	NA	intron_(NM_178661,_intron_1_of_11)	intron_(NM_178661,_intron_1_of_11)	12752	NM_178661	208647	Mm.169929	NM_178661	.	Creb3l2	BBF2H7|C530025K05Rik|SCIRR69	cAMP_responsive_element_binding_protein_3-like_2	protein-coding	Bhlhe40	-122	-120
chr6	88729894	88730298	88730082	chr6	88729960	88729970	CTGCAGGTGA	66	-122	Bhlhe40	8255	chr6	88729895	88730298	+	0	NA	intron_(NM_001166251,_intron_2_of_7)	RLTR31_Mur|LTR|ERVK	5392	NM_001166250	23945	Mm.272197	NM_011844	ENSMUSG00000033174	Mgll	AA589436|Magl|Mgl	monoglyceride_lipase	protein-coding	Bhlhe40	-122	-120
chr9	86502746	86503239	86503018	chr9	86502896	86502906	GAGCATGTGA	150	-122	Bhlhe40	9637	chr9	86502747	86503239	+	0	NA	exon_(NM_177208,_exon_10_of_39)	exon_(NM_177208,_exon_10_of_39)	35839	NM_177208	320615	Mm.245500	NM_177208	ENSMUSG00000034973	Dopey1	B130005I07Rik|BC035275|C130028L17|D9Ertd809e	dopey_family_member_1	protein-coding	Bhlhe40	-122	-120
chr8	61682540	61682982	61682738	chr8	61682617	61682627	ACACATGATT	77	-121	Bhlhe40	9065	chr8	61682541	61682982	+	0	NA	intron_(NM_001293772,_intron_10_of_21)	intron_(NM_001293772,_intron_10_of_21)	77337	NM_001293773	72333	Mm.29933	NM_001081390	ENSMUSG00000058056	Palld	2410003B16Rik|6030492A02	palladin,_cytoskeletal_associated_protein	protein-coding	Bhlhe40	-121	-120
chr2	65070131	65070530	65070274	chr2	65070154	65070164	TCATGTGCTT	23	-120	Bhlhe40	5604	chr2	65070132	65070530	+	0	NA	Intergenic	Intergenic	-47565	NM_016719	50915	Mm.214554	NM_016719	ENSMUSG00000026888	Grb14	AI505286	growth_factor_receptor_bound_protein_14	protein-coding	Bhlhe40	-120	-120
chr6	17672426	17673005	17672731	chr6	17672611	17672621	ACACCTGAAT	185	-120	Bhlhe40	7960	chr6	17672427	17673005	+	0	NA	Intergenic	Intergenic	-21278	NM_001289625	64213	Mm.12051	NM_022332	ENSMUSG00000029534	St7	9430001H04Rik|Fam4a2|HELG|RAY1|SEN4|TSG7	suppression_of_tumorigenicity_7	protein-coding	Bhlhe40	-120	-120
chr9	86502746	86503239	86503018	chr9	86502898	86502908	GCATGTGAAG	152	-120	Bhlhe40	9638	chr9	86502747	86503239	+	0	NA	exon_(NM_177208,_exon_10_of_39)	exon_(NM_177208,_exon_10_of_39)	35839	NM_177208	320615	Mm.245500	NM_177208	ENSMUSG00000034973	Dopey1	B130005I07Rik|BC035275|C130028L17|D9Ertd809e	dopey_family_member_1	protein-coding	Bhlhe40	-120	-120
chr1	85835654	85836132	85835875	chr1	85835757	85835767	GATCATGTGT	103	-118	Bhlhe40	248	chr1	85835655	85836132	+	0	NA	intron_(NM_133781,_intron_3_of_8)	MER102a|DNA|hAT-Charlie	42446	NM_133781	12283	Mm.26135	NM_133781	ENSMUSG00000036707	Cab39	AA408805|AA960512|C78372|MO25|MO25alpha	calcium_binding_protein_39	protein-coding	Bhlhe40	-118	-100
chr11	69053870	69054614	69054398	chr11	69054280	69054290	AGGCAGGTGG	410	-118	Bhlhe40	1603	chr11	69053871	69054614	+	0	NA	Intergenic	B1_Mur4|SINE|Alu	-5533	NM_028005	71923	Mm.340257	NM_028005	ENSMUSG00000045176	Borcs6	2310047M10Rik	BLOC-1_related_complex_subunit_6	protein-coding	Bhlhe40	-118	-100
chr11	70000444	70000865	70000583	chr11	70000465	70000475	GGTCACGTGA	21	-118	Bhlhe40	1633	chr11	70000445	70000865	+	0	NA	promoter-TSS_(NM_007888)	promoter-TSS_(NM_007888)	29	NM_007888	13543	Mm.5114	NM_007888	ENSMUSG00000020888	Dvl2	-	dishevelled_2,_dsh_homolog_(Drosophila)	protein-coding	Bhlhe40	-118	-100
chr5	74352226	74352612	74352399	chr5	74352281	74352291	CTGCATGTGC	55	-118	Bhlhe40	7595	chr5	74352227	74352612	+	0	NA	intron_(NM_001286437,_intron_5_of_7)	intron_(NM_001286437,_intron_5_of_7)	157093	NM_026878	68939	Mm.293316	NM_026878	ENSMUSG00000049907	Rasl11b	1190017B18Rik	RAS-like,_family_11,_member_B	protein-coding	Bhlhe40	-118	-100
chr2	39184208	39184726	39184673	chr2	39184556	39184566	CTGCATGTGA	348	-117	Bhlhe40	5514	chr2	39184209	39184726	+	0	NA	intron_(NM_178778,_intron_2_of_17)	B3|SINE|B2	6263	NM_178778	320271	Mm.204836	NM_178778	ENSMUSG00000035236	Scai	9330112M16|A930041I02Rik|AI662729	suppressor_of_cancer_cell_invasion	protein-coding	Bhlhe40	-117	-100
chr5	145215805	145216203	145216086	chr5	145215969	145215979	GTGCATGTGT	164	-117	Bhlhe40	7867	chr5	145215806	145216203	+	0	NA	intron_(NM_016683,_intron_4_of_5)	intron_(NM_016683,_intron_4_of_5)	11445	NM_016683	22757	Mm.332842	NM_016683	ENSMUSG00000055991	Zkscan5	AI132486|AI326970|Zfp95|hKraba1	zinc_finger_with_KRAB_and_SCAN_domains_5	protein-coding	Bhlhe40	-117	-100
chr6	35717992	35718505	35718402	chr6	35718285	35718295	ACACGTGAAT	293	-117	Bhlhe40	8056	chr6	35717993	35718505	+	0	NA	Intergenic	L1Md_F2|LINE|L1	-178361	NM_008098	14489	Mm.182746	NM_008098	ENSMUSG00000029840	Mtpn	5033418D15Rik|Gcdp|V1	myotrophin	protein-coding	Bhlhe40	-117	-100
chr11	70000444	70000865	70000583	chr11	70000467	70000477	TCACGTGAGT	23	-116	Bhlhe40	1645	chr11	70000445	70000865	+	0	NA	promoter-TSS_(NM_007888)	promoter-TSS_(NM_007888)	29	NM_007888	13543	Mm.5114	NM_007888	ENSMUSG00000020888	Dvl2	-	dishevelled_2,_dsh_homolog_(Drosophila)	protein-coding	Bhlhe40	-116	-100
chr3	116813706	116814095	116814077	chr3	116813961	116813971	GTTCACATGT	255	-116	Bhlhe40	6603	chr3	116813707	116814095	+	0	NA	Intergenic	Intergenic	-5735	NM_001081326	77559	Mm.237099	NM_001081326	ENSMUSG00000033400	Agl	1110061O17Rik|9430004C13Rik|9630046L06Rik|AI850929|C77197	amylo-1,6-glucosidase,_4-alpha-glucanotransferase	protein-coding	Bhlhe40	-116	-100
chr5	74352226	74352612	74352399	chr5	74352283	74352293	GCATGTGCTC	57	-116	Bhlhe40	7597	chr5	74352227	74352612	+	0	NA	intron_(NM_001286437,_intron_5_of_7)	intron_(NM_001286437,_intron_5_of_7)	157093	NM_026878	68939	Mm.293316	NM_026878	ENSMUSG00000049907	Rasl11b	1190017B18Rik	RAS-like,_family_11,_member_B	protein-coding	Bhlhe40	-116	-100
chr1	119624868	119625253	119625110	chr1	119624995	119625005	AGTCACATGA	127	-115	Bhlhe40	409	chr1	119624869	119625253	+	0	NA	intron_(NM_001113416,_intron_3_of_16)	intron_(NM_001113416,_intron_3_of_16)	23939	NM_145506	226352	Mm.253156	NM_145506	ENSMUSG00000026383	Epb41l5	1700030C16Rik|AL022914|BE37|E230025E14Rik|Epb4.1l5|Lulu1|NBL5	erythrocyte_membrane_protein_band_4.1_like_5	protein-coding	Bhlhe40	-115	-100
chr2	13818269	13818775	13818433	chr2	13818318	13818328	ACACATGAAG	49	-115	Bhlhe40	5333	chr2	13818270	13818775	+	0	NA	Intergenic	Intergenic	-25002	NM_145838	241230	Mm.330004	NM_145838	ENSMUSG00000003418	St8sia6	1700007J08Rik|AI314453|AI875066|ST8SiaVI|Siat8f	ST8_alpha-N-acetyl-neuraminide_alpha-2,8-sialyltransferase_6	protein-coding	Bhlhe40	-115	-100
chr7	4892322	4892710	4892576	chr7	4892461	4892471	TAGCATGTGT	139	-115	Bhlhe40	8424	chr7	4892323	4892710	+	0	NA	intron_(NM_001101598,_intron_5_of_5)	RSINE1|SINE|B4	15463	NM_001101598	664994	Mm.302624	NM_001101598	ENSMUSG00000086784	Isoc2a	Isoc2	isochorismatase_domain_containing_2a	protein-coding	Bhlhe40	-115	-100
chr1	119624868	119625253	119625110	chr1	119624997	119625007	TCACATGACA	129	-113	Bhlhe40	410	chr1	119624869	119625253	+	0	NA	intron_(NM_001113416,_intron_3_of_16)	intron_(NM_001113416,_intron_3_of_16)	23939	NM_145506	226352	Mm.253156	NM_145506	ENSMUSG00000026383	Epb41l5	1700030C16Rik|AL022914|BE37|E230025E14Rik|Epb4.1l5|Lulu1|NBL5	erythrocyte_membrane_protein_band_4.1_like_5	protein-coding	Bhlhe40	-113	-100
chr11	61410476	61411002	61410955	chr11	61410842	61410852	CTGCAGGTGA	366	-113	Bhlhe40	1570	chr11	61410477	61411002	+	0	NA	Intergenic	Intergenic	-32664	NM_026183	67473	Mm.100741	NM_026183	ENSMUSG00000010122	Slc47a1	1300013J15Rik|AI036982|MATE1|mMATE1	solute_carrier_family_47,_member_1	protein-coding	Bhlhe40	-113	-100
chr7	30161637	30162261	30162118	chr7	30162005	30162015	TCACATGCAC	368	-113	Bhlhe40	8485	chr7	30161638	30162261	+	0	NA	exon_(NM_011980,_exon_2_of_2)	exon_(NM_011980,_exon_2_of_2)	7778	NM_011980	26465	Mm.446516	NM_011980	ENSMUSG00000037029	Zfp146	OZF|Znf146	zinc_finger_protein_146	protein-coding	Bhlhe40	-113	-100
chr12	73242028	73242563	73242439	chr12	73242327	73242337	GTGCATGTGT	299	-112	Bhlhe40	2341	chr12	73242029	73242563	+	0	NA	intron_(NM_008612,_intron_7_of_7)	intron_(NM_008612,_intron_7_of_7)	44415	NM_029580	76357	Mm.311344	NM_029580	ENSMUSG00000034442	Trmt5	2610027O18Rik|mKIAA1393	TRM5_tRNA_methyltransferase_5	protein-coding	Bhlhe40	-112	-100
chr17	60191246	60191648	60191625	chr17	60191513	60191523	AGTCATGTGT	267	-112	Bhlhe40	4511	chr17	60191247	60191648	+	0	NA	Intergenic	Intergenic	-1178125	NM_026497	67993	Mm.36507	NM_026497	.	Nudt12	0610016O18Rik	nudix_(nucleoside_diphosphate_linked_moiety_X)-type_motif_12	protein-coding	Bhlhe40	-112	-100
chr2	180416677	180417304	180417208	chr2	180417096	180417106	ACACATGCAT	419	-112	Bhlhe40	6096	chr2	180416678	180417304	+	0	NA	Intergenic	RLTR20A4|LTR|ERVK	18612	NR_029901	723954	.	NR_029901	ENSMUSG00000065460	Mir133a-2	Mirn133a-2|mir-133a-2	microRNA_133a-2	ncRNA	Bhlhe40	-112	-100
chr6	88729894	88730298	88730082	chr6	88729970	88729980	GGGCAGGTGT	76	-112	Bhlhe40	8257	chr6	88729895	88730298	+	0	NA	intron_(NM_001166251,_intron_2_of_7)	RLTR31_Mur|LTR|ERVK	5392	NM_001166250	23945	Mm.272197	NM_011844	ENSMUSG00000033174	Mgll	AA589436|Magl|Mgl	monoglyceride_lipase	protein-coding	Bhlhe40	-112	-100
chr5	143394772	143395163	143395141	chr5	143395030	143395040	ATGCACATGG	258	-111	Bhlhe40	7853	chr5	143394773	143395163	+	0	NA	Intergenic	RSINE1|SINE|B4	-8852	NM_025841	66913	Mm.181880	NM_025841	ENSMUSG00000079111	Kdelr2	1110007A14Rik	KDEL_(Lys-Asp-Glu-Leu)_endoplasmic_reticulum_protein_retention_receptor_2	protein-coding	Bhlhe40	-111	-100
chr12	15822635	15823141	15822969	chr12	15822859	15822869	CTGCATGTGG	224	-110	Bhlhe40	2111	chr12	15822636	15823141	+	0	NA	Intergenic	ORR1C2|LTR|ERVL-MaLR	-6103	NM_144551	217410	Mm.491136	NM_144551	ENSMUSG00000020601	Trib2	AW319517|TRB-2|TRB2	tribbles_homolog_2_(Drosophila)	protein-coding	Bhlhe40	-110	-100
chr12	40835940	40836322	40836096	chr12	40835986	40835996	TCATCTGCTC	46	-110	Bhlhe40	2186	chr12	40835941	40836322	+	0	NA	intron_(NM_172803,_intron_49_of_52)	intron_(NM_172803,_intron_49_of_52)	-187959	NM_053122	93757	Mm.363813	NM_053122	ENSMUSG00000056899	Immp2l	AI853880|IMP2	IMP2_inner_mitochondrial_membrane_peptidase-like_(S._cerevisiae)	protein-coding	Bhlhe40	-110	-100
chr15	6314169	6314665	6314469	chr15	6314361	6314371	GTGCATGTGT	192	-108	Bhlhe40	3441	chr15	6314170	6314665	+	0	NA	intron_(NM_001008702,_intron_1_of_13)	intron_(NM_001008702,_intron_1_of_13)	14628	NM_001008702	13132	Mm.240830	NM_023118	ENSMUSG00000022150	Dab2	5730435J12Rik|AA960054|AI957090|D15Wsu122e|D630005B22Rik|Doc-2|Doc2|p96	disabled_2,_mitogen-responsive_phosphoprotein	protein-coding	Bhlhe40	-108	-100
chr16	35949069	35949463	35949186	chr16	35949078	35949088	CCACCTGCCT	9	-108	Bhlhe40	4077	chr16	35949070	35949463	+	0	NA	intron_(NM_030253,_intron_4_of_10)	intron_(NM_030253,_intron_4_of_10)	-10239	NM_001013371	209200	Mm.390852	NM_001013371	ENSMUSG00000049502	Dtx3l	AU042200|BC023741	deltex_3-like_(Drosophila)	protein-coding	Bhlhe40	-108	-100
chr2	104965112	104965558	104965365	chr2	104965257	104965267	CCACGTGATG	145	-108	Bhlhe40	5843	chr2	104965113	104965558	+	0	NA	intron_(NM_177600,_intron_9_of_17)	RSINE1|SINE|B4	51692	NM_145380	98221	Mm.379278	NM_145380	ENSMUSG00000027170	Eif3m	Ga17|Pcid1|Tango7	eukaryotic_translation_initiation_factor_3,_subunit_M	protein-coding	Bhlhe40	-108	-100
chr10	11280922	11281326	11281090	chr10	11280983	11280993	GGGCACGTGA	61	-107	Bhlhe40	695	chr10	11280923	11281326	+	0	NA	promoter-TSS_(NM_027968)	promoter-TSS_(NM_027968)	-206	NM_027968	71865	Mm.276229	NM_027968	ENSMUSG00000047648	Fbxo30	1700026A16Rik|MUSA1	F-box_protein_30	protein-coding	Bhlhe40	-107	-100
chr12	8969183	8969857	8969752	chr12	8969645	8969655	TGTCATATGA	462	-107	Bhlhe40	2101	chr12	8969184	8969857	+	0	NA	intron_(NM_010770,_intron_7_of_7)	intron_(NM_010770,_intron_7_of_7)	-4481	NM_001159527	74682	Mm.87389	NM_172470	ENSMUSG00000066643	Wdr35	4930459M12Rik|4931430C06|mKIAA1336	WD_repeat_domain_35	protein-coding	Bhlhe40	-107	-100
chr10	11280922	11281326	11281090	chr10	11280985	11280995	GCACGTGAGG	63	-105	Bhlhe40	694	chr10	11280923	11281326	+	0	NA	promoter-TSS_(NM_027968)	promoter-TSS_(NM_027968)	-206	NM_027968	71865	Mm.276229	NM_027968	ENSMUSG00000047648	Fbxo30	1700026A16Rik|MUSA1	F-box_protein_30	protein-coding	Bhlhe40	-105	-100
chr16	5201704	5202245	5202072	chr16	5201968	5201978	AGGCAGGTGT	264	-104	Bhlhe40	3891	chr16	5201705	5202245	+	0	NA	intron_(NM_013796,_intron_2_of_9)	intron_(NM_013796,_intron_2_of_9)	2037	NR_027804	27426	Mm.215641	NM_013796	ENSMUSG00000023143	Nagpa	AI596180|UCE	N-acetylglucosamine-1-phosphodiester_alpha-N-acetylglucosaminidase	protein-coding	Bhlhe40	-104	-100
chr15	81810454	81811537	81811044	chr15	81810941	81810951	GCACGTGCAG	487	-103	Bhlhe40	3764	chr15	81810455	81811537	+	0	NA	promoter-TSS_(NM_017376)	promoter-TSS_(NM_017376)	-418	NM_017376	21685	Mm.270278	NM_017376	ENSMUSG00000022389	Tef	2310028D20Rik	thyrotroph_embryonic_factor	protein-coding	Bhlhe40	-103	-100
chr17	71312282	71312979	71312911	chr17	71312808	71312818	ACACGTGAGC	526	-103	Bhlhe40	4568	chr17	71312283	71312979	+	0	NA	Intergenic	Intergenic	-1666	NM_145158	246707	Mm.23462	NM_145158	ENSMUSG00000024053	Emilin2	FOAP-10	elastin_microfibril_interfacer_2	protein-coding	Bhlhe40	-103	-100
chr4	21883164	21883598	21883389	chr4	21883286	21883296	CCACATGCAC	122	-103	Bhlhe40	6850	chr4	21883165	21883598	+	0	NA	intron_(NM_172687,_intron_1_of_6)	(CATA)n|Simple_repeat|Simple_repeat	3706	NM_172687	230027	Mm.5662	NM_172687	ENSMUSG00000028247	Coq3	4732433J24|C77934	coenzyme_Q3_homolog,_methyltransferase_(yeast)	protein-coding	Bhlhe40	-103	-100
chr6	114808956	114809442	114809222	chr6	114809119	114809129	TAGCAGGTGA	163	-103	Bhlhe40	8326	chr6	114808957	114809442	+	0	NA	intron_(NM_028835,_intron_18_of_18)	intron_(NM_028835,_intron_18_of_18)	112553	NM_177683	232334	Mm.268357	NM_177683	.	Vgll4	BC048841|VGL-4	vestigial_like_4_(Drosophila)	protein-coding	Bhlhe40	-103	-100
chr7	116522056	116522447	116522386	chr7	116522283	116522293	AATCAGGTGA	227	-103	Bhlhe40	8833	chr7	116522057	116522447	+	0	NA	intron_(NM_001130479,_intron_3_of_13)	intron_(NM_001130479,_intron_3_of_13)	17883	NM_001130479	53322	Mm.9901	NM_016773	ENSMUSG00000030659	Nucb2	AI607786|Calnuc|Nefa|Nesfatin-1	nucleobindin_2	protein-coding	Bhlhe40	-103	-100
chr12	73242028	73242563	73242439	chr12	73242337	73242347	GTGCATGTGT	309	-102	Bhlhe40	2342	chr12	73242029	73242563	+	0	NA	intron_(NM_008612,_intron_7_of_7)	intron_(NM_008612,_intron_7_of_7)	44415	NM_029580	76357	Mm.311344	NM_029580	ENSMUSG00000034442	Trmt5	2610027O18Rik|mKIAA1393	TRM5_tRNA_methyltransferase_5	protein-coding	Bhlhe40	-102	-100
chr2	33933784	33934434	33933966	chr2	33933865	33933875	ATGCATGTGA	81	-101	Bhlhe40	5441	chr2	33933785	33934434	+	0	NA	Intergenic	(TG)n|Simple_repeat|Simple_repeat	-46163	NM_175184	72543	Mm.254914	NM_175184	ENSMUSG00000038740	Mvb12b	2610200O14Rik|2610528K11Rik|AI414895|Fam125b	multivesicular_body_subunit_12B	protein-coding	Bhlhe40	-101	-100
chr3	35763678	35764119	35763994	chr3	35763894	35763904	AGTCATGTGT	216	-100	Bhlhe40	6232	chr3	35763679	35764119	+	0	NA	intron_(NM_029570,_intron_1_of_29)	MTE2b|LTR|ERVL-MaLR	9761	NM_029570	76295	Mm.239416	NM_029570	ENSMUSG00000037400	Atp11b	1110019I14Rik|ATPIF|ATPIR|mKIAA0956	ATPase,_class_VI,_type_11B	protein-coding	Bhlhe40	-100	-100
chr18	44686498	44686909	44686678	chr18	44686579	44686589	GTGCAGATGC	81	-99	Bhlhe40	4870	chr18	44686499	44686909	+	0	NA	intron_(NM_001085373,_intron_3_of_18)	intron_(NM_001085373,_intron_3_of_18)	-24438	NM_001085374	328949	Mm.312511	NM_001033406	ENSMUSG00000071856	Mcc	D18Ertd451e|E330037C19	mutated_in_colorectal_cancers	protein-coding	Bhlhe40	-99	-80
chr2	33933784	33934434	33933966	chr2	33933867	33933877	GCATGTGAAT	83	-99	Bhlhe40	5474	chr2	33933785	33934434	+	0	NA	Intergenic	(TG)n|Simple_repeat|Simple_repeat	-46163	NM_175184	72543	Mm.254914	NM_175184	ENSMUSG00000038740	Mvb12b	2610200O14Rik|2610528K11Rik|AI414895|Fam125b	multivesicular_body_subunit_12B	protein-coding	Bhlhe40	-99	-80
chr13	45073677	45074167	45073806	chr13	45073708	45073718	TAGCATGTGA	31	-98	Bhlhe40	2706	chr13	45073678	45074167	+	0	NA	Intergenic	B3|SINE|B2	-71826	NM_025772	94245	Mm.352311	NM_025772	ENSMUSG00000057531	Dtnbp1	5430437B18Rik|AW048963|Bloc1s8|dysbindin|sdy	dystrobrevin_binding_protein_1	protein-coding	Bhlhe40	-98	-80
chr2	105914325	105915018	105914656	chr2	105914558	105914568	AGGCATATGT	233	-98	Bhlhe40	5848	chr2	105914326	105915018	+	0	NA	intron_(NM_028260,_intron_2_of_6)	intron_(NM_028260,_intron_2_of_6)	10034	NM_028260	66541	Mm.272253	NM_028260	ENSMUSG00000042670	Immp1l	1500034J20Rik|2610528O17Rik|AU042386	IMP1_inner_mitochondrial_membrane_peptidase-like_(S._cerevisiae)	protein-coding	Bhlhe40	-98	-80
chr19	21290652	21291114	21290881	chr19	21290784	21290794	ATTCATGTGA	132	-97	Bhlhe40	5114	chr19	21290653	21291114	+	0	NA	Intergenic	RMER19B2|LTR|ERVK	18605	NM_009551	22682	Mm.292405	NM_009551	.	Zfand5	2310057A04Rik|5830475F03Rik|AA415485|Za20d2|Zfp216	zinc_finger,_AN1-type_domain_5	protein-coding	Bhlhe40	-97	-80
chr13	45073677	45074167	45073806	chr13	45073710	45073720	GCATGTGAAG	33	-96	Bhlhe40	2705	chr13	45073678	45074167	+	0	NA	Intergenic	B3|SINE|B2	-71826	NM_025772	94245	Mm.352311	NM_025772	ENSMUSG00000057531	Dtnbp1	5430437B18Rik|AW048963|Bloc1s8|dysbindin|sdy	dystrobrevin_binding_protein_1	protein-coding	Bhlhe40	-96	-80
chr11	98367833	98368240	98368072	chr11	98367977	98367987	ACACATGCAG	144	-95	Bhlhe40	1825	chr11	98367834	98368240	+	0	NA	intron_(NM_021547,_intron_1_of_14)	intron_(NM_021547,_intron_1_of_14)	9669	NM_021547	59045	Mm.265546	NM_021547	ENSMUSG00000018167	Stard3	Mln64|es64	START_domain_containing_3	protein-coding	Bhlhe40	-95	-80
chr12	40835940	40836322	40836096	chr12	40836001	40836011	GATCATGTGC	61	-95	Bhlhe40	2185	chr12	40835941	40836322	+	0	NA	intron_(NM_172803,_intron_49_of_52)	intron_(NM_172803,_intron_49_of_52)	-187959	NM_053122	93757	Mm.363813	NM_053122	ENSMUSG00000056899	Immp2l	AI853880|IMP2	IMP2_inner_mitochondrial_membrane_peptidase-like_(S._cerevisiae)	protein-coding	Bhlhe40	-95	-80
chr16	22084155	22084550	22084468	chr16	22084373	22084383	GTGCATGTGG	218	-95	Bhlhe40	3975	chr16	22084156	22084550	+	0	NA	intron_(NM_183029,_intron_4_of_15)	intron_(NM_183029,_intron_4_of_15)	74869	NR_027488	75826	Mm.297431	NM_029457	ENSMUSG00000022855	Senp2	2310007L05Rik|4930538C18Rik|AI646780|AW554757|Smt3ip2|SuPr-1|mKIAA1331	SUMO/sentrin_specific_peptidase_2	protein-coding	Bhlhe40	-95	-80
chr17	5954860	5955245	5955024	chr17	5954929	5954939	GGGCAGATGT	69	-95	Bhlhe40	4306	chr17	5954861	5955245	+	0	NA	intron_(NM_001113352,_intron_1_of_25)	L1VL2|LINE|L1	13773	NM_001113352	20975	Mm.236068	NM_011523	ENSMUSG00000023805	Synj2	AI481647|SJ2|mKIAA0348	synaptojanin_2	protein-coding	Bhlhe40	-95	-80
chr19	21290652	21291114	21290881	chr19	21290786	21290796	TCATGTGAAC	134	-95	Bhlhe40	5116	chr19	21290653	21291114	+	0	NA	Intergenic	RMER19B2|LTR|ERVK	18605	NM_009551	22682	Mm.292405	NM_009551	.	Zfand5	2310057A04Rik|5830475F03Rik|AA415485|Za20d2|Zfp216	zinc_finger,_AN1-type_domain_5	protein-coding	Bhlhe40	-95	-80
chr10	13626019	13626537	13626415	chr10	13626322	13626332	ACACATGCTG	303	-93	Bhlhe40	735	chr10	13626020	13626537	+	0	NA	Intergenic	Intergenic	-73136	NM_001164195	56535	Mm.282711	NM_019961	ENSMUSG00000019809	Pex3	1700014F15Rik|2810027F19Rik|2900010N04Rik	peroxisomal_biogenesis_factor_3	protein-coding	Bhlhe40	-93	-80
chr12	40835940	40836322	40836096	chr12	40836003	40836013	TCATGTGCCA	63	-93	Bhlhe40	2187	chr12	40835941	40836322	+	0	NA	intron_(NM_172803,_intron_49_of_52)	intron_(NM_172803,_intron_49_of_52)	-187959	NM_053122	93757	Mm.363813	NM_053122	ENSMUSG00000056899	Immp2l	AI853880|IMP2	IMP2_inner_mitochondrial_membrane_peptidase-like_(S._cerevisiae)	protein-coding	Bhlhe40	-93	-80
chr13	104635461	104636170	104636144	chr13	104636051	104636061	AAGCACGTGA	590	-93	Bhlhe40	3008	chr13	104635462	104636170	+	0	NA	intron_(NM_026072,_intron_13_of_13)	intron_(NM_026072,_intron_13_of_13)	181137	NM_026072	67285	Mm.235398	NM_026072	ENSMUSG00000021715	Cwc27	3110009E13Rik|NY-CO-10|Sdccag10	CWC27_spliceosome-associated_protein_homolog_(S._cerevisiae)	protein-coding	Bhlhe40	-93	-80
chr3	85578368	85578974	85578634	chr3	85578541	85578551	GGGCATATGC	173	-93	Bhlhe40	6408	chr3	85578369	85578974	+	0	NA	intron_(NM_144896,_intron_2_of_12)	intron_(NM_144896,_intron_2_of_12)	4542	NM_144896	229487	Mm.52275	NM_144896	ENSMUSG00000028085	Gatb	9430026F02Rik|Pet112|Pet112l	glutamyl-tRNA(Gln)_amidotransferase,_subunit_B	protein-coding	Bhlhe40	-93	-80
chr7	4892322	4892710	4892576	chr7	4892483	4892493	ATGCACGTGT	161	-93	Bhlhe40	8419	chr7	4892323	4892710	+	0	NA	intron_(NM_001101598,_intron_5_of_5)	RSINE1|SINE|B4	15463	NM_001101598	664994	Mm.302624	NM_001101598	ENSMUSG00000086784	Isoc2a	Isoc2	isochorismatase_domain_containing_2a	protein-coding	Bhlhe40	-93	-80
chr7	39639975	39640366	39640267	chr7	39640174	39640184	ACACATGCTC	199	-93	Bhlhe40	8495	chr7	39639976	39640366	+	0	NA	Intergenic	Intergenic	122405	NM_001004139	70227	Mm.333800	NM_001004139	ENSMUSG00000068959	Zfp619	3000002G13Rik	zinc_finger_protein_619	protein-coding	Bhlhe40	-93	-80
chr13	52974618	52975157	52974948	chr13	52974856	52974866	ACACGTGCTT	238	-92	Bhlhe40	2756	chr13	52974619	52975157	+	0	NA	intron_(NM_017373,_intron_1_of_1)	intron_(NM_017373,_intron_1_of_1)	6151	NM_017373	18030	Mm.136604	NM_017373	ENSMUSG00000056749	Nfil3	AV225605|E4BP4	nuclear_factor,_interleukin_3,_regulated	protein-coding	Bhlhe40	-92	-80
chr2	73887109	73888095	73887537	chr2	73887445	73887455	AGGCAGGTGG	336	-92	Bhlhe40	5679	chr2	73887110	73888095	+	0	NA	intron_(NM_001284376,_intron_1_of_14)	intron_(NM_001284376,_intron_1_of_14)	5037	NM_001284374	11909	Mm.209903	NM_009715	ENSMUSG00000027104	Atf2	Atf-2|CRE-BP|Creb2|D130078H02Rik|D18875|Tg(Gzma-Klra1)7Wum|mXBP	activating_transcription_factor_2	protein-coding	Bhlhe40	-92	-80
chr3	119229702	119230114	119229955	chr3	119229863	119229873	GAGCATGTGA	161	-92	Bhlhe40	6622	chr3	119229703	119230114	+	0	NA	intron_(NM_170778,_intron_18_of_22)	intron_(NM_170778,_intron_18_of_22)	553480	NM_001310711	56195	Mm.29966	NM_019550	ENSMUSG00000028134	Ptbp2	Ptb2|brPTB|nPTB	polypyrimidine_tract_binding_protein_2	protein-coding	Bhlhe40	-92	-80
chr5	44842372	44842760	44842554	chr5	44842462	44842472	CCATGTGCAG	90	-92	Bhlhe40	7503	chr5	44842373	44842760	+	0	NA	Intergenic	LTR16C|LTR|ERVL	-42820	NM_001077398	16826	Mm.25785	NM_010698	ENSMUSG00000039706	Ldb2	AI035351|AW146358|CLIM1|CLP-36|Ldb3	LIM_domain_binding_2	protein-coding	Bhlhe40	-92	-80
chr6	14737746	14738135	14737963	chr6	14737871	14737881	AAGCACATGT	125	-92	Bhlhe40	7948	chr6	14737747	14738135	+	0	NA	intron_(NM_080464,_intron_1_of_3)	intron_(NM_080464,_intron_1_of_3)	17333	NM_080464	140491	Mm.209429	NM_080464	ENSMUSG00000042717	Ppp1r3a	GM|RG1|RGL	protein_phosphatase_1,_regulatory_(inhibitor)_subunit_3A	protein-coding	Bhlhe40	-92	-80
chr8	24128927	24129364	24129290	chr8	24129198	24129208	CTGCACATGC	271	-92	Bhlhe40	8952	chr8	24128928	24129364	+	0	NA	Intergenic	Intergenic	309800	NM_026931	69068	Mm.25775	NM_026931	.	1810011O10Rik	1110065B09Rik|AW121743|AW321058	RIKEN_cDNA_1810011O10_gene	protein-coding	Bhlhe40	-92	-80
chr11	116510077	116510934	116510199	chr11	116510108	116510118	GTTCACATGA	31	-91	Bhlhe40	1981	chr11	116510078	116510934	+	0	NA	Intergenic	MERVL_2A-int|LTR|ERVL	-20160	NM_026364	67763	Mm.25125	NM_026364	ENSMUSG00000015869	Prpsap1	5730409F23Rik|PAP39	phosphoribosyl_pyrophosphate_synthetase-associated_protein_1	protein-coding	Bhlhe40	-91	-80
chr11	120106428	120106823	120106635	chr11	120106544	120106554	GCACCTGCTG	116	-91	Bhlhe40	1997	chr11	120106429	120106823	+	0	NA	intron_(NM_001164799,_intron_14_of_15)	intron_(NM_001164799,_intron_14_of_15)	7692	NM_001110242	208501	Mm.46699	NM_001110242	ENSMUSG00000078572	1810043H04Rik	-	RIKEN_cDNA_1810043H04_gene	protein-coding	Bhlhe40	-91	-80
chr11	121339809	121340195	121339927	chr11	121339836	121339846	AGGCAGGTGG	27	-91	Bhlhe40	2045	chr11	121339810	121340195	+	0	NA	intron_(NM_025793,_intron_3_of_9)	intron_(NM_025793,_intron_3_of_9)	14445	NM_025793	66840	Mm.103986	NM_025793	ENSMUSG00000025173	Wdr45b	0610008N23Rik|AA408735|D16Bwg0193e|WIPI-3|Wdr45l	WD_repeat_domain_45B	protein-coding	Bhlhe40	-91	-80
chr12	101968894	101969474	101969056	chr12	101968965	101968975	TCATATGCAG	71	-91	Bhlhe40	2469	chr12	101968895	101969474	+	0	NA	Intergenic	B3A|SINE|B2	-6790	NM_016856	51786	Mm.716	NM_016856	ENSMUSG00000041781	Cpsf2	100kDa|2610024B04Rik|AI662483|Cpsf|MCPSF|mKIAA1367	cleavage_and_polyadenylation_specific_factor_2	protein-coding	Bhlhe40	-91	-80
chr13	104635461	104636170	104636144	chr13	104636053	104636063	GCACGTGATG	592	-91	Bhlhe40	3009	chr13	104635462	104636170	+	0	NA	intron_(NM_026072,_intron_13_of_13)	intron_(NM_026072,_intron_13_of_13)	181137	NM_026072	67285	Mm.235398	NM_026072	ENSMUSG00000021715	Cwc27	3110009E13Rik|NY-CO-10|Sdccag10	CWC27_spliceosome-associated_protein_homolog_(S._cerevisiae)	protein-coding	Bhlhe40	-91	-80
chr3	146511691	146512365	146512333	chr3	146512242	146512252	ACATGTGAAT	551	-91	Bhlhe40	6735	chr3	146511692	146512365	+	0	NA	3'_UTR_(NM_027332,_exon_5_of_5)	3'_UTR_(NM_027332,_exon_5_of_5)	9395	NM_027332	70285	Mm.28128	NM_027332	ENSMUSG00000028187	Rpf1	2210420E24Rik|2310066N05Rik|Bxdc5	ribosome_production_factor_1_homolog_(S._cerevisiae)	protein-coding	Bhlhe40	-91	-80
chr12	15822635	15823141	15822969	chr12	15822879	15822889	CTGCATGTGG	244	-90	Bhlhe40	2112	chr12	15822636	15823141	+	0	NA	Intergenic	ORR1C2|LTR|ERVL-MaLR	-6103	NM_144551	217410	Mm.491136	NM_144551	ENSMUSG00000020601	Trib2	AW319517|TRB-2|TRB2	tribbles_homolog_2_(Drosophila)	protein-coding	Bhlhe40	-90	-80
chr3	66992310	66992794	66992466	chr3	66992376	66992386	TTGCACATGA	66	-90	Bhlhe40	6349	chr3	66992311	66992794	+	0	NA	intron_(NM_025822,_intron_1_of_9)	intron_(NM_025822,_intron_1_of_9)	6880	NM_025822	66880	Mm.316418	NM_025822	ENSMUSG00000034544	Rsrc1	1200013F24Rik|SRrp53	arginine/serine-rich_coiled-coil_1	protein-coding	Bhlhe40	-90	-80
chr8	24128927	24129364	24129290	chr8	24129200	24129210	GCACATGCCT	273	-90	Bhlhe40	8953	chr8	24128928	24129364	+	0	NA	Intergenic	Intergenic	309800	NM_026931	69068	Mm.25775	NM_026931	.	1810011O10Rik	1110065B09Rik|AW121743|AW321058	RIKEN_cDNA_1810011O10_gene	protein-coding	Bhlhe40	-90	-80
chr11	94548962	94549366	94549067	chr11	94548978	94548988	TCACGTGCAC	16	-89	Bhlhe40	1803	chr11	94548963	94549366	+	0	NA	promoter-TSS_(NM_001013381)	promoter-TSS_(NM_001013381)	43	NM_001013381	237926	Mm.342275	NM_001013381	ENSMUSG00000039096	Rsad1	B430319G23|BC056485	radical_S-adenosyl_methionine_domain_containing_1	protein-coding	Bhlhe40	-89	-80
chr11	116510077	116510934	116510199	chr11	116510110	116510120	TCACATGAAA	33	-89	Bhlhe40	1982	chr11	116510078	116510934	+	0	NA	Intergenic	MERVL_2A-int|LTR|ERVL	-20160	NM_026364	67763	Mm.25125	NM_026364	ENSMUSG00000015869	Prpsap1	5730409F23Rik|PAP39	phosphoribosyl_pyrophosphate_synthetase-associated_protein_1	protein-coding	Bhlhe40	-89	-80
chr14	49075515	49075904	49075812	chr14	49075723	49075733	ACACATGCTT	208	-89	Bhlhe40	3241	chr14	49075516	49075904	+	0	NA	intron_(NM_144535,_intron_2_of_7)	RSINE1|SINE|B4	-9043	NM_207214	105504	Mm.31607	NM_207214	ENSMUSG00000061244	Exoc5	AI447711|AI448003|Gm76|PRO1912|SEC10|Sec10l1	exocyst_complex_component_5	protein-coding	Bhlhe40	-89	-80
chr7	84138890	84139284	84139138	chr7	84139049	84139059	AGGCACATGT	159	-89	Bhlhe40	8671	chr7	84138891	84139284	+	0	NA	intron_(NM_133722,_intron_1_of_2)	intron_(NM_133722,_intron_1_of_2)	12806	NM_133722	70178	Mm.23914	NM_133722	ENSMUSG00000038459	Abhd17c	2210412D01Rik|AL023007|Fam108c|Fam108c1	abhydrolase_domain_containing_17C	protein-coding	Bhlhe40	-89	-80
chr10	13300137	13300758	13300623	chr10	13300535	13300545	ACACATGAAA	398	-88	Bhlhe40	731	chr10	13300138	13300758	+	0	NA	intron_(NM_001195065,_intron_1_of_12)	intron_(NM_001195065,_intron_1_of_12)	23712	NM_001195096	215789	Mm.283359	NM_001033257	ENSMUSG00000062866	Phactr2	AV158170|BC012871	phosphatase_and_actin_regulator_2	protein-coding	Bhlhe40	-88	-80
chr3	66992310	66992794	66992466	chr3	66992378	66992388	GCACATGAAA	68	-88	Bhlhe40	6343	chr3	66992311	66992794	+	0	NA	intron_(NM_025822,_intron_1_of_9)	intron_(NM_025822,_intron_1_of_9)	6880	NM_025822	66880	Mm.316418	NM_025822	ENSMUSG00000034544	Rsrc1	1200013F24Rik|SRrp53	arginine/serine-rich_coiled-coil_1	protein-coding	Bhlhe40	-88	-80
chr6	42286364	42286750	42286646	chr6	42286558	42286568	ACACCTGCTT	194	-88	Bhlhe40	8081	chr6	42286365	42286750	+	0	NA	promoter-TSS_(NM_013491)	promoter-TSS_(NM_013491)	-128	NM_013491	12723	Mm.386757	NM_013491	ENSMUSG00000029862	Clcn1	Clc-1|Clc1|SMCC1|adr|mto|myotonia|nmf355	chloride_channel,_voltage-sensitive_1	protein-coding	Bhlhe40	-88	-80
chr11	98783139	98783811	98783525	chr11	98783438	98783448	GGGCATGTGC	299	-87	Bhlhe40	1876	chr11	98783140	98783811	+	0	NA	Intergenic	Intergenic	-8098	NM_145434	217166	Mm.390397	NM_145434	ENSMUSG00000020889	Nr1d1	A530070C09Rik|R75201	nuclear_receptor_subfamily_1,_group_D,_member_1	protein-coding	Bhlhe40	-87	-80
chr1	52817189	52817903	52817483	chr1	52817397	52817407	TCACCTGCCC	208	-86	Bhlhe40	162	chr1	52817190	52817903	+	0	NA	5'_UTR_(NM_008384,_exon_1_of_6)	5'_UTR_(NM_008384,_exon_1_of_6)	142	NM_008384	16329	Mm.917	NM_008384	ENSMUSG00000026102	Inpp1	2300002C06Rik|AV137389	inositol_polyphosphate-1-phosphatase	protein-coding	Bhlhe40	-86	-80
chr2	69965948	69966346	69966193	chr2	69966107	69966117	TCACATGCAC	159	-86	Bhlhe40	5633	chr2	69965949	69966346	+	0	NA	intron_(NM_001303033,_intron_20_of_38)	RLTR17B_Mm|LTR|ERVK	68901	NM_177783	68795	Mm.314576	NM_177783	ENSMUSG00000044308	Ubr3	1110059H15Rik|4833421P10Rik|A130030D10Rik|AA409735|AA414972|AA422631|AI646861|AU016126|Zfp650|Znf650	ubiquitin_protein_ligase_E3_component_n-recognin_3	protein-coding	Bhlhe40	-86	-80
chr5	107169848	107170447	107170409	chr5	107170323	107170333	CCACATGCCC	475	-86	Bhlhe40	7735	chr5	107169849	107170447	+	0	NA	intron_(NM_011578,_intron_4_of_16)	intron_(NM_011578,_intron_4_of_16)	119447	NM_011578	21814	Mm.200775	NM_011578	ENSMUSG00000029287	Tgfbr3	1110036H20Rik|AU015626|AW215636|TBRIII	transforming_growth_factor,_beta_receptor_III	protein-coding	Bhlhe40	-86	-80
chr6	88784700	88785224	88784981	chr6	88784895	88784905	GAGCATGTGT	195	-86	Bhlhe40	8264	chr6	88784701	88785224	+	0	NA	intron_(NM_001166251,_intron_3_of_7)	intron_(NM_001166251,_intron_3_of_7)	56973	NM_030251	80283	Mm.166858	NM_030251	ENSMUSG00000030083	Abtb1	AI847549|BC003234|BPOZ|EF1ABP	ankyrin_repeat_and_BTB_(POZ)_domain_containing_1	protein-coding	Bhlhe40	-86	-80
chr11	98783139	98783811	98783525	chr11	98783440	98783450	GCATGTGCAG	301	-85	Bhlhe40	1874	chr11	98783140	98783811	+	0	NA	Intergenic	Intergenic	-8098	NM_145434	217166	Mm.390397	NM_145434	ENSMUSG00000020889	Nr1d1	A530070C09Rik|R75201	nuclear_receptor_subfamily_1,_group_D,_member_1	protein-coding	Bhlhe40	-85	-80
chr3	89772970	89773531	89773366	chr3	89773281	89773291	CCACGTGACA	311	-85	Bhlhe40	6439	chr3	89772971	89773531	+	0	NA	promoter-TSS_(NM_027315)	promoter-TSS_(NM_027315)	149	NR_130957	74034	Mm.386816	NR_130957	.	4632404H12Rik	-	RIKEN_cDNA_4632404H12_gene	ncRNA	Bhlhe40	-85	-80
chr9	70754093	70754482	70754342	chr9	70754258	70754268	CCATGTGCCT	165	-84	Bhlhe40	9575	chr9	70754094	70754482	+	0	NA	exon_(NM_007399,_exon_9_of_16)	exon_(NM_007399,_exon_9_of_16)	75287	NM_007399	11487	Mm.3037	NM_007399	ENSMUSG00000054693	Adam10	1700031C13Rik|MADM|kuz|kuzbanian	a_disintegrin_and_metallopeptidase_domain_10	protein-coding	Bhlhe40	-84	-80
chr17	26255984	26256385	26256324	chr17	26256241	26256251	ATGCAGGTGC	257	-83	Bhlhe40	4412	chr17	26255985	26256385	+	0	NA	intron_(NR_037905,_intron_3_of_9)	(CATATA)n|Simple_repeat|Simple_repeat	3275	NR_037905	66978	Mm.440216	NM_025881	ENSMUSG00000024188	Luc7l	1810045C04Rik|2410018D03Rik	Luc7_homolog_(S._cerevisiae)-like	protein-coding	Bhlhe40	-83	-80
chr3	108242085	108242626	108242396	chr3	108242313	108242323	CTGCATATGT	228	-83	Bhlhe40	6544	chr3	108242086	108242626	+	0	NA	Intergenic	RLTR10C|LTR|ERVK	-14570	NM_011967	26442	Mm.208883	NM_011967	ENSMUSG00000068749	Psma5	ZETA	proteasome_(prosome,_macropain)_subunit,_alpha_type_5	protein-coding	Bhlhe40	-83	-80
chr5	41732778	41733203	41732949	chr5	41732866	41732876	ACACATGACT	88	-83	Bhlhe40	7491	chr5	41732779	41733203	+	0	NA	Intergenic	Intergenic	-24812	NR_132325	100972	Mm.41555	NM_027295	ENSMUSG00000029128	Rab28	2700023P08Rik|AW496496	RAB28,_member_RAS_oncogene_family	protein-coding	Bhlhe40	-83	-80
chr10	25203548	25203953	25203688	chr10	25203606	25203616	ACACATGAAA	58	-82	Bhlhe40	809	chr10	25203549	25203953	+	0	NA	intron_(NM_018747,_intron_7_of_7)	L1Md_F2|LINE|L1	95412	NM_018747	432442	Mm.485937	NM_018747	ENSMUSG00000039166	Akap7	6430401D08|AI662165|AKAP15|Akap18|BB170514	A_kinase_(PRKA)_anchor_protein_7	protein-coding	Bhlhe40	-82	-80
chr15	65597629	65598241	65598064	chr15	65597982	65597992	TTTCATGTGC	353	-82	Bhlhe40	3617	chr15	65597630	65598241	+	0	NA	Intergenic	Intergenic	-189106	NM_133766	76740	Mm.260647	NM_133766	ENSMUSG00000015002	Efr3a	A130089M23Rik|BB071175|C76891|C920006C10Rik|D030063F01Rik|mKIAA0143	EFR3_homolog_A_(S._cerevisiae)	protein-coding	Bhlhe40	-82	-80
chr13	69305514	69305902	69305832	chr13	69305751	69305761	TTGCACATGA	237	-81	Bhlhe40	2818	chr13	69305515	69305902	+	0	NA	Intergenic	Intergenic	228156	NM_001169131	210106	Mm.315959	NM_198600	ENSMUSG00000034575	Papd7	LAK-1|POLK|Pols|TRF4|TRF4-1	PAP_associated_domain_containing_7	protein-coding	Bhlhe40	-81	-80
chr15	55177166	55177737	55177392	chr15	55177311	55177321	CTTCATGTGT	145	-81	Bhlhe40	3585	chr15	55177167	55177737	+	0	NA	intron_(NM_145470,_intron_3_of_8)	intron_(NM_145470,_intron_3_of_8)	44016	NM_001037937	97998	Mm.295397	NM_145470	ENSMUSG00000022419	Deptor	Depdc6	DEP_domain_containing_MTOR-interacting_protein	protein-coding	Bhlhe40	-81	-80
chr7	4892322	4892710	4892576	chr7	4892495	4892505	CTGCATGTGT	173	-81	Bhlhe40	8422	chr7	4892323	4892710	+	0	NA	intron_(NM_001101598,_intron_5_of_5)	RSINE1|SINE|B4	15463	NM_001101598	664994	Mm.302624	NM_001101598	ENSMUSG00000086784	Isoc2a	Isoc2	isochorismatase_domain_containing_2a	protein-coding	Bhlhe40	-81	-80
chr11	95458957	95459402	95459044	chr11	95458964	95458974	TCACCTGCCC	7	-80	Bhlhe40	1812	chr11	95458958	95459402	+	0	NA	intron_(NM_025287,_intron_2_of_10)	intron_(NM_025287,_intron_2_of_10)	45097	NM_025287	20747	Mm.285454	NM_025287	ENSMUSG00000057522	Spop	AI315626|Pcif1|TEF2	speckle-type_POZ_protein	protein-coding	Bhlhe40	-80	-80
chr15	65597629	65598241	65598064	chr15	65597984	65597994	TCATGTGCTT	355	-80	Bhlhe40	3616	chr15	65597630	65598241	+	0	NA	Intergenic	Intergenic	-189106	NM_133766	76740	Mm.260647	NM_133766	ENSMUSG00000015002	Efr3a	A130089M23Rik|BB071175|C76891|C920006C10Rik|D030063F01Rik|mKIAA0143	EFR3_homolog_A_(S._cerevisiae)	protein-coding	Bhlhe40	-80	-80
chr2	27881848	27882240	27882131	chr2	27882051	27882061	TCACCTGCTT	203	-80	Bhlhe40	5392	chr2	27881849	27882240	+	0	NA	Intergenic	Intergenic	-4381	NM_015734	12831	Mm.7281	NM_015734	ENSMUSG00000026837	Col5a1	AI413331	collagen,_type_V,_alpha_1	protein-coding	Bhlhe40	-80	-80
chr11	109011645	109012100	109011874	chr11	109011795	109011805	AGGCACGTGC	150	-79	Bhlhe40	1944	chr11	109011646	109012100	+	0	NA	Intergenic	LSU-rRNA_Hsa|rRNA|rRNA	91524	NM_015732	12006	Mm.71710	NM_015732	ENSMUSG00000000142	Axin2	Axi1|Axil|Conductin	axin2	protein-coding	Bhlhe40	-79	-60
chr13	69305514	69305902	69305832	chr13	69305753	69305763	GCACATGATC	239	-79	Bhlhe40	2817	chr13	69305515	69305902	+	0	NA	Intergenic	Intergenic	228156	NM_001169131	210106	Mm.315959	NM_198600	ENSMUSG00000034575	Papd7	LAK-1|POLK|Pols|TRF4|TRF4-1	PAP_associated_domain_containing_7	protein-coding	Bhlhe40	-79	-60
chr16	64849477	64849914	64849765	chr16	64849686	64849696	ACATATGCAC	209	-79	Bhlhe40	4194	chr16	64849478	64849914	+	0	NA	Intergenic	Intergenic	-2389	NM_178647	106143	Mm.10160	NM_178647	ENSMUSG00000054604	Cggbp1	AA960172|AL023996|AW045841	CGG_triplet_repeat_binding_protein_1	protein-coding	Bhlhe40	-79	-60
chr3	36882073	36882559	36882306	chr3	36882227	36882237	CATCACATGA	154	-79	Bhlhe40	6235	chr3	36882074	36882559	+	0	NA	intron_(NM_172679,_intron_6_of_85)	intron_(NM_172679,_intron_6_of_85)	19210	NM_172679	229227	Mm.207907	NM_172679	ENSMUSG00000037270	4932438A13Rik	4732443H21|B830039D19Rik|D630029K19Rik|FSA|Kiaa1109|Tweek	RIKEN_cDNA_4932438A13_gene	protein-coding	Bhlhe40	-79	-60
chr3	126761081	126761511	126761369	chr3	126761290	126761300	ACACCTGCTA	209	-79	Bhlhe40	6652	chr3	126761082	126761511	+	0	NA	intron_(NM_001293665,_intron_4_of_19)	intron_(NM_001293665,_intron_4_of_19)	164345	NM_001293664	108058	Mm.255822	NM_023813	ENSMUSG00000053819	Camk2d	2810011D23Rik|8030469K03Rik|CaMK_II|[d]-CaMKII	calcium/calmodulin-dependent_protein_kinase_II,_delta	protein-coding	Bhlhe40	-79	-60
chr9	114809902	114810608	114809998	chr9	114809919	114809929	CTGCATGTGT	17	-79	Bhlhe40	9755	chr9	114809903	114810608	+	0	NA	intron_(NM_027294,_intron_1_of_3)	B1_Mus2|SINE|Alu	-28262	NM_133978	102545	Mm.35600	NM_133978	ENSMUSG00000032436	Cmtm7	AI481279|Cklfsf7|LNV	CKLF-like_MARVEL_transmembrane_domain_containing_7	protein-coding	Bhlhe40	-79	-60
chr1	135658358	135659155	135658644	chr1	135658566	135658576	GAGCACGTGT	208	-78	Bhlhe40	447	chr1	135658359	135659155	+	0	NA	Intergenic	B1_Mur4|SINE|Alu	-70440	NM_007791	13007	Mm.196484	NM_007791	ENSMUSG00000026421	Csrp1	AA408841|AA959891|AW545626|CRP1|Csrp	cysteine_and_glycine-rich_protein_1	protein-coding	Bhlhe40	-78	-60
chr17	17030341	17031142	17030870	chr17	17030792	17030802	ACACATGCTC	451	-78	Bhlhe40	4371	chr17	17030342	17031142	+	0	NA	Intergenic	L1Md_F2|LINE|L1	-33361	NM_001005358	449000	Mm.483718	NM_001005358	ENSMUSG00000096696	Zfp960	-	zinc_finger_protein_960	protein-coding	Bhlhe40	-78	-60
chr3	89043698	89044125	89043901	chr3	89043823	89043833	ACATGTGCCA	125	-78	Bhlhe40	6426	chr3	89043699	89044125	+	0	NA	intron_(NM_138679,_intron_11_of_26)	intron_(NM_138679,_intron_11_of_26)	46119	NM_001083808	72296	Mm.27687	NM_028188	ENSMUSG00000041263	Rusc1	2210403N08Rik|AA408288|NESCA	RUN_and_SH3_domain_containing_1	protein-coding	Bhlhe40	-78	-60
chr5	148994943	148995596	148995299	chr5	148995221	148995231	CCACGTGACC	278	-78	Bhlhe40	7877	chr5	148994944	148995596	+	0	NA	promoter-TSS_(NR_102383)	promoter-TSS_(NR_102383)	-55	NR_102384	319982	Mm.33303	NR_102383	ENSMUSG00000041298	5930430L01Rik	-	RIKEN_cDNA_5930430L01_gene	ncRNA	Bhlhe40	-78	-60
chr11	109011645	109012100	109011874	chr11	109011797	109011807	GCACGTGCCC	152	-77	Bhlhe40	1947	chr11	109011646	109012100	+	0	NA	Intergenic	LSU-rRNA_Hsa|rRNA|rRNA	91524	NM_015732	12006	Mm.71710	NM_015732	ENSMUSG00000000142	Axin2	Axi1|Axil|Conductin	axin2	protein-coding	Bhlhe40	-77	-60
chr2	120159056	120159559	120159542	chr2	120159465	120159475	AGGCAGGTGA	409	-77	Bhlhe40	5888	chr2	120159057	120159559	+	0	NA	Intergenic	Intergenic	-4733	NM_133838	98878	Mm.132226	NM_133838	ENSMUSG00000027293	Ehd4	2210022F10Rik|AI197390|AI846352|AV006278|Past2	EH-domain_containing_4	protein-coding	Bhlhe40	-77	-60
chr3	36882073	36882559	36882306	chr3	36882229	36882239	TCACATGATA	156	-77	Bhlhe40	6238	chr3	36882074	36882559	+	0	NA	intron_(NM_172679,_intron_6_of_85)	intron_(NM_172679,_intron_6_of_85)	19210	NM_172679	229227	Mm.207907	NM_172679	ENSMUSG00000037270	4932438A13Rik	4732443H21|B830039D19Rik|D630029K19Rik|FSA|Kiaa1109|Tweek	RIKEN_cDNA_4932438A13_gene	protein-coding	Bhlhe40	-77	-60
chr14	74911758	74912415	74911931	chr14	74911855	74911865	ACACGTGCAA	97	-76	Bhlhe40	3311	chr14	74911759	74912415	+	0	NA	intron_(NM_001252132,_intron_1_of_18)	B1_Mus1|SINE|Alu	35790	NM_001252132	380916	Mm.288868	NM_001033439	ENSMUSG00000068015	Lrch1	4832412D13Rik|AI552548|AW215503|Chdc1|mKIAA1016	leucine-rich_repeats_and_calponin_homology_(CH)_domain_containing_1	protein-coding	Bhlhe40	-76	-60
chr4	111638221	111638677	111638600	chr4	111638524	111638534	GGTCAGGTGC	303	-76	Bhlhe40	7215	chr4	111638222	111638677	+	0	NA	intron_(NM_030231,_intron_11_of_12)	ID_B1|SINE|B4	-81561	NM_026470	67946	Mm.275526	NM_026470	ENSMUSG00000034401	Spata6	1700062C23Rik|AI790763|Hash|KRP|Mash	spermatogenesis_associated_6	protein-coding	Bhlhe40	-76	-60
chr5	85743674	85744068	85744019	chr5	85743943	85743953	AGGCAGGTGA	269	-76	Bhlhe40	7654	chr5	85743675	85744068	+	0	NA	Intergenic	Intergenic	321712	NM_007683	12617	Mm.4649	NM_007683	ENSMUSG00000029253	Cenpc1	CENP-C|Cenpc	centromere_protein_C1	protein-coding	Bhlhe40	-76	-60
chr5	99933243	99933924	99933354	chr5	99933278	99933288	TGTCATGTGT	35	-76	Bhlhe40	7696	chr5	99933244	99933924	+	0	NA	Intergenic	Intergenic	45354	NM_007516	11991	Mm.150231	NM_007516	ENSMUSG00000000568	Hnrnpd	Auf1|Hnrpd	heterogeneous_nuclear_ribonucleoprotein_D	protein-coding	Bhlhe40	-76	-60
chr6	108659245	108659807	108659517	chr6	108659441	108659451	CCACGTGAAG	196	-76	Bhlhe40	8316	chr6	108659246	108659807	+	0	NA	intron_(NR_104577,_intron_1_of_6)	CpG	-1103	NM_011498	20893	Mm.2436	NM_011498	ENSMUSG00000030103	Bhlhe40	Bhlhb2|C130042M06Rik|CR8|Clast5|Dec1|Sharp2|Stra13|Stra14	basic_helix-loop-helix_family,_member_e40	protein-coding	Bhlhe40	-76	-60
chr7	60448935	60449367	60449096	chr7	60449021	60449031	ACACCTGCAA	86	-75	Bhlhe40	8611	chr7	60448936	60449367	+	0	NA	Intergenic	Intergenic	-308932	NM_001082962	20646	Mm.274995	NM_013670	ENSMUSG00000102252	Snrpn	2410045I01Rik|HCERN3|Peg4|Pwcr1|SMN	small_nuclear_ribonucleoprotein_N	protein-coding	Bhlhe40	-75	-60
chr8	49042274	49043049	49042395	chr8	49042321	49042331	CTTCACATGA	47	-74	Bhlhe40	9018	chr8	49042275	49043049	+	0	NA	Intergenic	Intergenic	-367972	NM_011857	23965	Mm.42191	NM_011857	ENSMUSG00000031561	Tenm3	2610100B16Rik|Odz1|Odz3|Ten-m3|mKIAA1455	teneurin_transmembrane_protein_3	protein-coding	Bhlhe40	-74	-60
chr10	109624016	109624568	109624096	chr10	109624024	109624034	TCACCTGAAA	8	-72	Bhlhe40	1058	chr10	109624017	109624568	+	0	NA	Intergenic	(TTTTG)n|Simple_repeat|Simple_repeat	375927	NM_001081035	260315	Mm.225050	NM_177797	ENSMUSG00000020181	Nav3	4732483H20Rik|9630020C08Rik|POMFIL1|Pomfil1p|mKIAA0938|unc53H3	neuron_navigator_3	protein-coding	Bhlhe40	-72	-60
chr17	71312282	71312979	71312911	chr17	71312839	71312849	GTGCACGTGT	557	-72	Bhlhe40	4579	chr17	71312283	71312979	+	0	NA	Intergenic	Intergenic	-1666	NM_145158	246707	Mm.23462	NM_145158	ENSMUSG00000024053	Emilin2	FOAP-10	elastin_microfibril_interfacer_2	protein-coding	Bhlhe40	-72	-60
chr8	49042274	49043049	49042395	chr8	49042323	49042333	TCACATGAAG	49	-72	Bhlhe40	9020	chr8	49042275	49043049	+	0	NA	Intergenic	Intergenic	-367972	NM_011857	23965	Mm.42191	NM_011857	ENSMUSG00000031561	Tenm3	2610100B16Rik|Odz1|Odz3|Ten-m3|mKIAA1455	teneurin_transmembrane_protein_3	protein-coding	Bhlhe40	-72	-60
chr11	70000444	70000865	70000583	chr11	70000512	70000522	AGTCACGTGA	68	-71	Bhlhe40	1629	chr11	70000445	70000865	+	0	NA	promoter-TSS_(NM_007888)	promoter-TSS_(NM_007888)	29	NM_007888	13543	Mm.5114	NM_007888	ENSMUSG00000020888	Dvl2	-	dishevelled_2,_dsh_homolog_(Drosophila)	protein-coding	Bhlhe40	-71	-60
chr2	132824295	132825401	132824404	chr2	132824333	132824343	ACACATGAAT	38	-71	Bhlhe40	5962	chr2	132824296	132825401	+	0	NA	intron_(NM_001291054,_intron_8_of_18)	intron_(NM_001291054,_intron_8_of_18)	8707	NM_025676	66634	Mm.157070	NM_025676	ENSMUSG00000027353	Mcm8	5730432L01Rik	minichromosome_maintenance_deficient_8_(S._cerevisiae)	protein-coding	Bhlhe40	-71	-60
chr18	4606970	4607431	4607262	chr18	4607192	4607202	ACACATGCCA	222	-70	Bhlhe40	4710	chr18	4606971	4607431	+	0	NA	Intergenic	RSINE1|SINE|B4	-27728	NM_001081963	240185	Mm.33179	NM_001081963	ENSMUSG00000033960	9430020K01Rik	1110056P05Rik|Gm328|Jcad|mKIAA1462	RIKEN_cDNA_9430020K01_gene	protein-coding	Bhlhe40	-70	-60
chr11	70000444	70000865	70000583	chr11	70000514	70000524	TCACGTGAAG	70	-69	Bhlhe40	1643	chr11	70000445	70000865	+	0	NA	promoter-TSS_(NM_007888)	promoter-TSS_(NM_007888)	29	NM_007888	13543	Mm.5114	NM_007888	ENSMUSG00000020888	Dvl2	-	dishevelled_2,_dsh_homolog_(Drosophila)	protein-coding	Bhlhe40	-69	-60
chr3	95882073	95882911	95882405	chr3	95882337	95882347	ACACGTGACT	264	-68	Bhlhe40	6478	chr3	95882074	95882911	+	0	NA	promoter-TSS_(NM_001033302)	promoter-TSS_(NM_001033302)	-264	NM_001033302	229599	Mm.331218	NM_001033302	ENSMUSG00000038550	Ciart	Chrono|Gm129	circadian_associated_repressor_of_transcription	protein-coding	Bhlhe40	-68	-60
chr3	126724844	126725302	126724923	chr3	126724855	126724865	ACACATGCCC	11	-68	Bhlhe40	6649	chr3	126724845	126725302	+	0	NA	intron_(NM_001293665,_intron_3_of_19)	intron_(NM_001293665,_intron_3_of_19)	128122	NM_001293664	108058	Mm.255822	NM_023813	ENSMUSG00000053819	Camk2d	2810011D23Rik|8030469K03Rik|CaMK_II|[d]-CaMKII	calcium/calmodulin-dependent_protein_kinase_II,_delta	protein-coding	Bhlhe40	-68	-60
chr1	38115802	38116649	38116044	chr1	38115977	38115987	TAGCACATGC	175	-67	Bhlhe40	114	chr1	38115803	38116649	+	0	NA	intron_(NM_019570,_intron_1_of_22)	L1MB2|LINE|L1	13436	NM_019570	56210	Mm.389103	NM_019570	ENSMUSG00000026082	Rev1	1110027I23Rik|AU022044|Rev1l	REV1_homolog_(S._cerevisiae)	protein-coding	Bhlhe40	-67	-60
chr15	96389972	96390870	96390733	chr15	96390666	96390676	AGGCATGTGT	694	-67	Bhlhe40	3847	chr15	96389973	96390870	+	0	NA	intron_(NM_175251,_intron_16_of_20)	intron_(NM_175251,_intron_16_of_20)	70422	NM_028148	72193	Mm.324474	NM_028148	ENSMUSG00000033228	Scaf11	1110061H03Rik|2610510E10Rik|AI462454|CASP11|SIP1|SRRP129|Sfrs2ip|Srsf2ip|mKIAA3013	SR-related_CTD-associated_factor_11	protein-coding	Bhlhe40	-67	-60
chr5	3998934	3999348	3999157	chr5	3999090	3999100	ACACCTGAAA	156	-67	Bhlhe40	7360	chr5	3998935	3999348	+	0	NA	intron_(NM_194462,_intron_15_of_47)	L1_Mur2|LINE|L1	70955	NM_194462	100986	Mm.46044	NM_194462	ENSMUSG00000040407	Akap9	5730481H23Rik|AKAP-9|AKAP450|AW545847|C79026|G1-448-15|PRKA9|mKIAA0803|mei2-5|repro12	A_kinase_(PRKA)_anchor_protein_(yotiao)_9	protein-coding	Bhlhe40	-67	-60
chr9	73115787	73116169	73116048	chr9	73115981	73115991	CTGCAGGTGT	194	-67	Bhlhe40	9595	chr9	73115788	73116169	+	0	NA	intron_(NM_198609,_intron_2_of_5)	intron_(NM_198609,_intron_2_of_5)	2509	NM_198609	225215	Mm.379366	NM_198609	ENSMUSG00000032215	Rsl24d1	2410159K22Rik	ribosomal_L24_domain_containing_1	protein-coding	Bhlhe40	-67	-60
chr1	13014005	13014713	13014131	chr1	13014065	13014075	AGGCAGGTGG	60	-66	Bhlhe40	35	chr1	13014006	13014713	+	0	NA	Intergenic	B2_Mm2|SINE|B2	-23224	NM_172841	240726	Mm.24481	NM_172841	ENSMUSG00000025938	Slco5a1	4732454B15|A630033C23Rik|AA407151	solute_carrier_organic_anion_transporter_family,_member_5A1	protein-coding	Bhlhe40	-66	-60
chr12	99417381	99418024	99418000	chr12	99417934	99417944	TCACCTGCCT	553	-66	Bhlhe40	2431	chr12	99417382	99418024	+	0	NA	intron_(NM_183186,_intron_1_of_5)	MTE2a|LTR|ERVL-MaLR	32371	NM_183186	71375	Mm.341972	NM_183186	ENSMUSG00000033713	Foxn3	5430426H20Rik|AA589593|AW556347|Ches1|Ches1l|HTLFL1	forkhead_box_N3	protein-coding	Bhlhe40	-66	-60
chr2	83772116	83772671	83772580	chr2	83772514	83772524	CAGCATGTGT	398	-66	Bhlhe40	5793	chr2	83772117	83772671	+	0	NA	intron_(NM_008402,_intron_12_of_29)	intron_(NM_008402,_intron_12_of_29)	-40334	NM_175514	241520	Mm.330351	NM_175514	ENSMUSG00000048388	Fam171b	D430039N05Rik	family_with_sequence_similarity_171,_member_B	protein-coding	Bhlhe40	-66	-60
chr5	143394772	143395163	143395141	chr5	143395075	143395085	CCACATGCAT	303	-66	Bhlhe40	7854	chr5	143394773	143395163	+	0	NA	Intergenic	RSINE1|SINE|B4	-8852	NM_025841	66913	Mm.181880	NM_025841	ENSMUSG00000079111	Kdelr2	1110007A14Rik	KDEL_(Lys-Asp-Glu-Leu)_endoplasmic_reticulum_protein_retention_receptor_2	protein-coding	Bhlhe40	-66	-60
chr1	38115802	38116649	38116044	chr1	38115979	38115989	GCACATGCTC	177	-65	Bhlhe40	113	chr1	38115803	38116649	+	0	NA	intron_(NM_019570,_intron_1_of_22)	L1MB2|LINE|L1	13436	NM_019570	56210	Mm.389103	NM_019570	ENSMUSG00000026082	Rev1	1110027I23Rik|AU022044|Rev1l	REV1_homolog_(S._cerevisiae)	protein-coding	Bhlhe40	-65	-60
chr5	148994943	148995596	148995299	chr5	148995234	148995244	ACACGTGACT	291	-65	Bhlhe40	7870	chr5	148994944	148995596	+	0	NA	promoter-TSS_(NR_102383)	promoter-TSS_(NR_102383)	-55	NR_102384	319982	Mm.33303	NR_102383	ENSMUSG00000041298	5930430L01Rik	-	RIKEN_cDNA_5930430L01_gene	ncRNA	Bhlhe40	-65	-60
chr1	164409347	164409740	164409419	chr1	164409355	164409365	TCACCTGCCC	8	-64	Bhlhe40	559	chr1	164409348	164409740	+	0	NA	intron_(NM_001293313,_intron_13_of_13)	intron_(NM_001293313,_intron_13_of_13)	48811	NM_009721	11931	Mm.4550	NM_009721	ENSMUSG00000026576	Atp1b1	Atp4b|Atpb|Atpb-1|NKbeta1	ATPase,_Na+/K+_transporting,_beta_1_polypeptide	protein-coding	Bhlhe40	-64	-60
chr3	19246733	19247277	19247040	chr3	19246976	19246986	CTGCATATGA	243	-64	Bhlhe40	6168	chr3	19246734	19247277	+	0	NA	intron_(NM_008802,_intron_3_of_12)	intron_(NM_008802,_intron_3_of_12)	18003	NM_008802	18583	Mm.355614	NM_008802	ENSMUSG00000069094	Pde7a	AU015378|AW047537	phosphodiesterase_7A	protein-coding	Bhlhe40	-64	-60
chr14	20000754	20001332	20001302	chr14	20001239	20001249	ACACATGCAT	485	-63	Bhlhe40	3115	chr14	20000755	20001332	+	0	NA	Intergenic	Intergenic	-23794	NM_010315	14702	Mm.41737	NM_010315	ENSMUSG00000043004	Gng2	-	guanine_nucleotide_binding_protein_(G_protein),_gamma_2	protein-coding	Bhlhe40	-63	-60
chr4	149773485	149774097	149773638	chr4	149773575	149773585	ACACCTGCCC	90	-63	Bhlhe40	7324	chr4	149773486	149774097	+	0	NA	intron_(NM_027460,_intron_1_of_6)	CpG	476	NM_027460	70556	Mm.41877	NM_027460	ENSMUSG00000028982	Slc25a33	5730438N18Rik|Pnc1	solute_carrier_family_25,_member_33	protein-coding	Bhlhe40	-63	-60
chr1	40814903	40815401	40815204	chr1	40815142	40815152	AAGCAGGTGC	239	-62	Bhlhe40	119	chr1	40814904	40815401	+	0	NA	intron_(NM_001081198,_intron_3_of_4)	intron_(NM_001081198,_intron_3_of_4)	9551	NM_001081198	381339	Mm.334678	NM_001081198	.	Tmem182	2310079P10Rik|AI414494	transmembrane_protein_182	protein-coding	Bhlhe40	-62	-60
chr1	112516213	112516840	112516517	chr1	112516455	112516465	CAGCACATGT	242	-62	Bhlhe40	385	chr1	112516214	112516840	+	0	NA	Intergenic	(GAAAA)n|Simple_repeat|Simple_repeat	-651609	NM_001081316	319901	Mm.103468	NM_001081316	ENSMUSG00000038702	Dsel	9330132E09Rik|DS-epi2	dermatan_sulfate_epimerase-like	protein-coding	Bhlhe40	-62	-60
chr11	22454365	22454945	22454772	chr11	22454710	22454720	GTGCAGGTGT	345	-62	Bhlhe40	1318	chr11	22454366	22454945	+	0	NA	Intergenic	Intergenic	-57628	NM_153596	103765	Mm.221274	NM_153596	ENSMUSG00000049904	Tmem17	AI503894|AW049890	transmembrane_protein_17	protein-coding	Bhlhe40	-62	-60
chr18	32284283	32284874	32284415	chr18	32284353	32284363	ATGCATATGA	70	-62	Bhlhe40	4829	chr18	32284284	32284874	+	0	NA	Intergenic	B4A|SINE|B4	44248	NM_133658	13872	Mm.282335	NM_133658	ENSMUSG00000024382	Ercc3	BTF2_p89|Ercc-3|XPB	excision_repair_cross-complementing_rodent_repair_deficiency,_complementation_group_3	protein-coding	Bhlhe40	-62	-60
chr2	76720668	76721524	76721461	chr2	76721399	76721409	CCACGTGATG	731	-62	Bhlhe40	5728	chr2	76720669	76721524	+	0	NA	intron_(NM_028004,_intron_174_of_191)	intron_(NM_028004,_intron_174_of_191)	45781	NM_031256	83435	Mm.41636	NM_031256	ENSMUSG00000002733	Plekha3	FAPP1	pleckstrin_homology_domain-containing,_family_A_(phosphoinositide_binding_specific)_member_3	protein-coding	Bhlhe40	-62	-60
chr2	38114554	38114950	38114763	chr2	38114702	38114712	GGGCATATGC	148	-61	Bhlhe40	5499	chr2	38114555	38114950	+	0	NA	intron_(NM_146122,_intron_5_of_21)	intron_(NM_146122,_intron_5_of_21)	172632	NM_146122	227801	Mm.314245	NM_146122	ENSMUSG00000035392	Dennd1a	6030446I19Rik|connecdenn	DENN/MADD_domain_containing_1A	protein-coding	Bhlhe40	-61	-60
chr1	194997477	194997869	194997671	chr1	194997611	194997621	TAGCATGTGA	134	-60	Bhlhe40	678	chr1	194997478	194997869	+	0	NA	Intergenic	Intergenic	-19726	NR_015566	320977	Mm.99905	NR_015566	ENSMUSG00000096929	A330023F24Rik	C030002C11Rik	RIKEN_cDNA_A330023F24_gene	ncRNA	Bhlhe40	-60	-60
chr11	3184269	3188179	3186829	chr11	3186770	3186780	ACATGTGCCA	2501	-59	Bhlhe40	1207	chr11	3184270	3188179	+	0	NA	intron_(NM_030207,_intron_3_of_32)	intron_(NM_030207,_intron_3_of_32)	7239	NM_030207	78887	Mm.394071	NM_030207	ENSMUSG00000023764	Sfi1	-	Sfi1_homolog,_spindle_assembly_associated_(yeast)	protein-coding	Bhlhe40	-59	-40
chr14	52253575	52253987	52253658	chr14	52253599	52253609	AGGCAGGTGG	24	-59	Bhlhe40	3248	chr14	52253576	52253987	+	0	NA	Intergenic	ID_B1|SINE|B4	-16209	NM_201637	67772	Mm.289934	NM_201637	ENSMUSG00000053754	Chd8	5830451P18Rik|AU015341|Duplin|HELSNF1|mKIAA1564	chromodomain_helicase_DNA_binding_protein_8	protein-coding	Bhlhe40	-59	-40
chr17	78361467	78362145	78362072	chr17	78362013	78362023	ACACATGCAC	546	-59	Bhlhe40	4613	chr17	78361468	78362145	+	0	NA	intron_(NM_015800,_intron_13_of_16)	intron_(NM_015800,_intron_13_of_16)	56346	NM_001285946	225020	Mm.236835	NM_199448	ENSMUSG00000056121	Fez2	9030616F16|D17Ertd315e	fasciculation_and_elongation_protein_zeta_2_(zygin_II)	protein-coding	Bhlhe40	-59	-40
chr6	35063515	35064078	35063799	chr6	35063740	35063750	ACACCTGCTT	225	-59	Bhlhe40	8047	chr6	35063516	35064078	+	0	NA	intron_(NM_001164412,_intron_7_of_10)	intron_(NM_001164412,_intron_7_of_10)	69940	NM_001164411	53621	Mm.214525	NM_016877	ENSMUSG00000038784	Cnot4	Not4|Not4h|Not4hp	CCR4-NOT_transcription_complex,_subunit_4	protein-coding	Bhlhe40	-59	-40
chr1	74568904	74569321	74569146	chr1	74569088	74569098	CTGCATATGT	184	-58	Bhlhe40	221	chr1	74568905	74569321	+	0	NA	intron_(NM_001310668,_intron_7_of_8)	L1Md_F2|LINE|L1	18915	NM_001310668	77264	Mm.207298	NM_029888	ENSMUSG00000026135	Zfp142	9330177B18Rik|BB154236|mKIAA0236	zinc_finger_protein_142	protein-coding	Bhlhe40	-58	-40
chr1	113152217	113152645	113152465	chr1	113152407	113152417	CCACATGCAT	190	-58	Bhlhe40	398	chr1	113152218	113152645	+	0	NA	Intergenic	(CATA)n|Simple_repeat|Simple_repeat	-1287513	NM_001081316	319901	Mm.103468	NM_001081316	ENSMUSG00000038702	Dsel	9330132E09Rik|DS-epi2	dermatan_sulfate_epimerase-like	protein-coding	Bhlhe40	-58	-40
chr1	194997477	194997869	194997671	chr1	194997613	194997623	GCATGTGAAT	136	-58	Bhlhe40	677	chr1	194997478	194997869	+	0	NA	Intergenic	Intergenic	-19726	NR_015566	320977	Mm.99905	NR_015566	ENSMUSG00000096929	A330023F24Rik	C030002C11Rik	RIKEN_cDNA_A330023F24_gene	ncRNA	Bhlhe40	-58	-40
chr11	72751343	72752038	72751416	chr11	72751358	72751368	TAGCACATGT	15	-58	Bhlhe40	1671	chr11	72751344	72752038	+	0	NA	intron_(NM_009671,_intron_14_of_24)	ID_B1|SINE|B4	44148	NM_001024926	192986	Mm.194755	NM_001024926	ENSMUSG00000057778	Cyb5d2	9330151E16Rik|Gm2	cytochrome_b5_domain_containing_2	protein-coding	Bhlhe40	-58	-40
chr14	7783211	7783651	7783486	chr14	7783428	7783438	CTTCATGTGC	217	-58	Bhlhe40	3037	chr14	7783212	7783651	+	0	NA	Intergenic	B1_Mur2|SINE|Alu	-34526	NM_134080	286940	Mm.489652	NM_134080	ENSMUSG00000025278	Flnb	AL024016|Fln-b	filamin,_beta	protein-coding	Bhlhe40	-58	-40
chr2	166852269	166852660	166852553	chr2	166852495	166852505	CCACGTGCAT	226	-58	Bhlhe40	6062	chr2	166852270	166852660	+	0	NA	intron_(NM_001085495,_intron_11_of_38)	B3A|SINE|B2	46884	NM_001085495	99371	Mm.297192	NM_001085495	ENSMUSG00000074582	Arfgef2	AI463430|AW493672|BIG2|E230011G24Rik	ADP-ribosylation_factor_guanine_nucleotide-exchange_factor_2_(brefeldin_A-inhibited)	protein-coding	Bhlhe40	-58	-40
chr14	7783211	7783651	7783486	chr14	7783430	7783440	TCATGTGCTG	219	-56	Bhlhe40	3038	chr14	7783212	7783651	+	0	NA	Intergenic	B1_Mur2|SINE|Alu	-34526	NM_134080	286940	Mm.489652	NM_134080	ENSMUSG00000025278	Flnb	AL024016|Fln-b	filamin,_beta	protein-coding	Bhlhe40	-56	-40
chr5	150647920	150648359	150648179	chr5	150648123	150648133	GGGCACATGT	203	-56	Bhlhe40	7887	chr5	150647921	150648359	+	0	NA	intron_(NM_201369,_intron_3_of_5)	intron_(NM_201369,_intron_3_of_5)	17472	NM_201369	381695	Mm.246934	NM_201369	ENSMUSG00000029655	N4bp2l2	2700092H06Rik|zag1	NEDD4_binding_protein_2-like_2	protein-coding	Bhlhe40	-56	-40
chr12	78350542	78351171	78350982	chr12	78350927	78350937	ATGCAGGTGT	385	-55	Bhlhe40	2365	chr12	78350543	78351171	+	0	NA	intron_(NM_145965,_intron_2_of_22)	intron_(NM_145965,_intron_2_of_22)	124202	NM_145965	268566	Mm.341742	NM_145965	ENSMUSG00000047454	Gphn	5730552E08Rik|AI662856|BC027112|C230040D23|GPH|GPHRYN|geph	gephyrin	protein-coding	Bhlhe40	-55	-40
chr5	53570116	53570544	53570330	chr5	53570275	53570285	ATGCACATGT	159	-55	Bhlhe40	7531	chr5	53570117	53570544	+	0	NA	intron_(NM_001080928,_intron_1_of_10)	intron_(NM_001080928,_intron_1_of_10)	14551	NM_001080928	19664	Mm.209292	NM_009035	ENSMUSG00000039191	Rbpj	AI843960|CBF1|Igkjrb|Igkrsbp|RBP-J|RBP-J_kappa|RBP-Jkappa|RBPjk|Rbpsuh	recombination_signal_binding_protein_for_immunoglobulin_kappa_J_region	protein-coding	Bhlhe40	-55	-40
chr8	122928547	122929197	122928610	chr8	122928555	122928565	TCACCTGCTG	8	-55	Bhlhe40	9289	chr8	122928548	122929197	+	0	NA	intron_(NR_037865,_intron_2_of_13)	intron_(NR_037865,_intron_2_of_13)	80498	NM_007662	12555	Mm.1976	NM_007662	ENSMUSG00000031962	Cdh15	AI323380|Cdh14|Mcad	cadherin_15	protein-coding	Bhlhe40	-55	-40
chr10	57576495	57577129	57576975	chr10	57576922	57576932	TAGCAGGTGT	427	-53	Bhlhe40	937	chr10	57576496	57577129	+	0	NA	Intergenic	Intergenic	-44283	NM_019760	56442	Mm.29344	NM_019760	ENSMUSG00000019877	Serinc1	1500011D18Rik|AI315070|AIGP-2|TMS-2|Tde1l|Tde2|Tms2|mKIAA1253	serine_incorporator_1	protein-coding	Bhlhe40	-53	-40
chr2	70806204	70806666	70806548	chr2	70806495	70806505	ACATCTGCCC	291	-53	Bhlhe40	5638	chr2	70806205	70806666	+	0	NA	intron_(NM_172664,_intron_1_of_19)	BGLII|LTR|ERVK	19045	NM_172664	228012	Mm.136511	NM_172664	ENSMUSG00000041997	Tlk1	4930545J15Rik	tousled-like_kinase_1	protein-coding	Bhlhe40	-53	-40
chr2	75023956	75024350	75024042	chr2	75023989	75023999	ACATATGCCC	33	-53	Bhlhe40	5707	chr2	75023957	75024350	+	0	NA	Intergenic	Intergenic	198341	NM_016804	53375	Mm.292613	NM_016804	.	Mtx2	1500012G02Rik	metaxin_2	protein-coding	Bhlhe40	-53	-40
chr6	134787513	134787985	134787916	chr6	134787863	134787873	ATGCATATGA	350	-53	Bhlhe40	8381	chr6	134787514	134787985	+	0	NA	intron_(NM_130447,_intron_1_of_6)	ID_B1|SINE|B4	4879	NM_001048054	70686	Mm.491182	NM_130447	ENSMUSG00000030203	Dusp16	3830417M17Rik|AW558566|D6Ertd213e|MKP-7|MKP7|Mkpm	dual_specificity_phosphatase_16	protein-coding	Bhlhe40	-53	-40
chr9	32208715	32209138	32209025	chr9	32208972	32208982	TCATATGCAT	257	-53	Bhlhe40	9384	chr9	32208716	32209138	+	0	NA	intron_(NM_001195632,_intron_10_of_21)	intron_(NM_001195632,_intron_10_of_21)	-15322	NM_177379	330914	Mm.46683	NM_177379	ENSMUSG00000041444	Arhgap32	3426406O18Rik|Gc-gap|Grit|Px-rics|Rics|mKIAA0712|p200Rhogap|p250Gap	Rho_GTPase_activating_protein_32	protein-coding	Bhlhe40	-53	-40
chr2	119873024	119873439	119873336	chr2	119873284	119873294	GGTCACATGA	260	-52	Bhlhe40	5874	chr2	119873025	119873439	+	0	NA	Intergenic	CpG	-23996	NM_013720	29808	Mm.87532	NM_013720	ENSMUSG00000033943	Mga	AV312082|C130042M01Rik|C80739|D030062C11Rik|Mad5	MAX_gene_associated	protein-coding	Bhlhe40	-52	-40
chr2	120142982	120143676	120143545	chr2	120143493	120143503	ATTCATGTGT	511	-52	Bhlhe40	5883	chr2	120142983	120143676	+	0	NA	intron_(NM_133838,_intron_1_of_5)	intron_(NM_133838,_intron_1_of_5)	11246	NM_133838	98878	Mm.132226	NM_133838	ENSMUSG00000027293	Ehd4	2210022F10Rik|AI197390|AI846352|AV006278|Past2	EH-domain_containing_4	protein-coding	Bhlhe40	-52	-40
chr7	67880362	67880765	67880739	chr7	67880687	67880697	CCATGTGCAC	325	-52	Bhlhe40	8631	chr7	67880363	67880765	+	0	NA	Intergenic	Intergenic	-71693	NM_010513	16001	Mm.275742	NM_010513	.	Igf1r	A330103N21Rik|CD221|D930020L01|IGF-1R|hyft	insulin-like_growth_factor_I_receptor	protein-coding	Bhlhe40	-52	-40
chr7	142516358	142517349	142516986	chr7	142516934	142516944	ACACATGCGC	576	-52	Bhlhe40	8899	chr7	142516359	142517349	+	0	NA	TTS_(NM_001163668)	TTS_(NM_001163668)	-10083	NR_033261	677289	Mm.350054	NR_033261	ENSMUSG00000043795	Prr33	ENSMUSG00000043795|Gm14492|OTTMUSG00000016823	proline_rich_33	ncRNA	Bhlhe40	-52	-40
chr10	12528896	12529283	12528990	chr10	12528939	12528949	ACACATGATT	43	-51	Bhlhe40	725	chr10	12528897	12529283	+	0	NA	intron_(NM_011682,_intron_51_of_73)	intron_(NM_011682,_intron_51_of_73)	332645	NM_011682	22288	Mm.331784	NM_011682	ENSMUSG00000019820	Utrn	AA589569|DRP|Dmdl	utrophin	protein-coding	Bhlhe40	-51	-40
chr10	40106593	40107027	40106732	chr10	40106681	40106691	CTGCACATGC	88	-51	Bhlhe40	867	chr10	40106594	40107027	+	0	NA	intron_(NM_001114332,_intron_1_of_5)	intron_(NM_001114332,_intron_1_of_5)	35444	NM_001114332	72472	Mm.186778	NM_028247	ENSMUSG00000019838	Slc16a10	2610103N14Rik|9830169E08|Mct10|PRO0813|TAT1	solute_carrier_family_16_(monocarboxylic_acid_transporters),_member_10	protein-coding	Bhlhe40	-51	-40
chr14	78504450	78505022	78504773	chr14	78504722	78504732	TTGCACATGC	272	-51	Bhlhe40	3334	chr14	78504451	78505022	+	0	NA	intron_(NM_001164503,_intron_8_of_11)	ID4|SINE|ID	32124	NM_001164503	219181	Mm.89413	NM_001164503	ENSMUSG00000022016	Akap11	6330501D17Rik|AKAP220|Gm80|PRKA11|mKIAA0629	A_kinase_(PRKA)_anchor_protein_11	protein-coding	Bhlhe40	-51	-40
chr4	54114779	54115443	54114838	chr4	54114787	54114797	ACACATGATG	8	-51	Bhlhe40	6959	chr4	54114780	54115443	+	0	NA	Intergenic	L1MA10|LINE|L1	289066	NM_028053	52076	Mm.27184	NM_028053	ENSMUSG00000028420	Tmem38b	1600017F22Rik|AA437809|AV051057|D4Ertd89e|TRIC-B|mg33b	transmembrane_protein_38B	protein-coding	Bhlhe40	-51	-40
chr5	141913153	141913581	141913393	chr5	141913342	141913352	AGTCAGGTGT	189	-51	Bhlhe40	7849	chr5	141913154	141913581	+	0	NA	intron_(NM_177879,_intron_5_of_44)	intron_(NM_177879,_intron_5_of_44)	-488130	NM_199068	17425	Mm.24214	NM_010812	ENSMUSG00000056493	Foxk1	A630048H08Rik|AI463295|ENSMUSG00000075577|Gm10868|Mnf	forkhead_box_K1	protein-coding	Bhlhe40	-51	-40
chr9	58581918	58582428	58582173	chr9	58582122	58582132	TCGCACGTGA	204	-51	Bhlhe40	9501	chr9	58581919	58582428	+	0	NA	promoter-TSS_(NM_001293673)	promoter-TSS_(NM_001293673)	-67	NM_009145	20320	Mm.15125	NM_009145	ENSMUSG00000032336	Nptn	AW554172|SDR-1|Sdfr1	neuroplastin	protein-coding	Bhlhe40	-51	-40
chr2	119873024	119873439	119873336	chr2	119873286	119873296	TCACATGACG	262	-50	Bhlhe40	5879	chr2	119873025	119873439	+	0	NA	Intergenic	CpG	-23996	NM_013720	29808	Mm.87532	NM_013720	ENSMUSG00000033943	Mga	AV312082|C130042M01Rik|C80739|D030062C11Rik|Mad5	MAX_gene_associated	protein-coding	Bhlhe40	-50	-40
chr10	40106593	40107027	40106732	chr10	40106683	40106693	GCACATGCAT	90	-49	Bhlhe40	868	chr10	40106594	40107027	+	0	NA	intron_(NM_001114332,_intron_1_of_5)	intron_(NM_001114332,_intron_1_of_5)	35444	NM_001114332	72472	Mm.186778	NM_028247	ENSMUSG00000019838	Slc16a10	2610103N14Rik|9830169E08|Mct10|PRO0813|TAT1	solute_carrier_family_16_(monocarboxylic_acid_transporters),_member_10	protein-coding	Bhlhe40	-49	-40
chr14	78504450	78505022	78504773	chr14	78504724	78504734	GCACATGCAG	274	-49	Bhlhe40	3333	chr14	78504451	78505022	+	0	NA	intron_(NM_001164503,_intron_8_of_11)	ID4|SINE|ID	32124	NM_001164503	219181	Mm.89413	NM_001164503	ENSMUSG00000022016	Akap11	6330501D17Rik|AKAP220|Gm80|PRKA11|mKIAA0629	A_kinase_(PRKA)_anchor_protein_11	protein-coding	Bhlhe40	-49	-40
chr9	58581918	58582428	58582173	chr9	58582124	58582134	GCACGTGACC	206	-49	Bhlhe40	9498	chr9	58581919	58582428	+	0	NA	promoter-TSS_(NM_001293673)	promoter-TSS_(NM_001293673)	-67	NM_009145	20320	Mm.15125	NM_009145	ENSMUSG00000032336	Nptn	AW554172|SDR-1|Sdfr1	neuroplastin	protein-coding	Bhlhe40	-49	-40
chr12	101091114	101091596	101091217	chr12	101091169	101091179	ACACATGCAC	55	-48	Bhlhe40	2458	chr12	101091115	101091596	+	0	NA	Intergenic	Intergenic	-7653	NM_211355	68734	Mm.87077	NM_211355	ENSMUSG00000041846	Smek1	1110034C04Rik|BC064465|mKIAA2010	SMEK_homolog_1,_suppressor_of_mek1_(Dictyostelium)	protein-coding	Bhlhe40	-48	-40
chr3	97982452	97982986	97982732	chr3	97982684	97982694	AAGCAGGTGA	232	-48	Bhlhe40	6507	chr3	97982453	97982986	+	0	NA	Intergenic	Intergenic	-30819	NM_010928	18129	Mm.485843	NM_010928	ENSMUSG00000027878	Notch2	AI853703|N2	notch_2	protein-coding	Bhlhe40	-48	-40
chr4	8528983	8529384	8529192	chr4	8529144	8529154	TTGCATGTGC	161	-48	Bhlhe40	6832	chr4	8528984	8529384	+	0	NA	Intergenic	RSINE1|SINE|B4	-6460	NM_021518	59021	Mm.397471	NM_021518	ENSMUSG00000047187	Rab2a	9330148M11Rik|C80220|Rab2	RAB2A,_member_RAS_oncogene_family	protein-coding	Bhlhe40	-48	-40
chr10	29478115	29478742	29478673	chr10	29478626	29478636	GTGCATGTGA	511	-47	Bhlhe40	830	chr10	29478116	29478742	+	0	NA	intron_(NM_028351,_intron_4_of_4)	MLT1D|LTR|ERVL-MaLR	57438	NM_028351	72780	Mm.45191	NM_028351	ENSMUSG00000019880	Rspo3	2810459H04Rik|AW742308|Cristin1|Thsd2	R-spondin_3	protein-coding	Bhlhe40	-47	-40
chr11	3184269	3188179	3186829	chr11	3186782	3186792	TCACCTGACT	2513	-47	Bhlhe40	1228	chr11	3184270	3188179	+	0	NA	intron_(NM_030207,_intron_3_of_32)	intron_(NM_030207,_intron_3_of_32)	7239	NM_030207	78887	Mm.394071	NM_030207	ENSMUSG00000023764	Sfi1	-	Sfi1_homolog,_spindle_assembly_associated_(yeast)	protein-coding	Bhlhe40	-47	-40
chr13	83547842	83548231	83547958	chr13	83547911	83547921	ATGCATGTGA	69	-47	Bhlhe40	2936	chr13	83547843	83548231	+	0	NA	intron_(NM_001170537,_intron_2_of_10)	intron_(NM_001170537,_intron_2_of_10)	44003	NM_001170537	17260	Mm.24001	NM_025282	ENSMUSG00000005583	Mef2c	5430401D19Rik|9930028G15Rik|AV011172|Mef2	myocyte_enhancer_factor_2C	protein-coding	Bhlhe40	-47	-40
chr2	180416677	180417304	180417208	chr2	180417161	180417171	ACACATGCAC	484	-47	Bhlhe40	6095	chr2	180416678	180417304	+	0	NA	Intergenic	RLTR20A4|LTR|ERVK	18612	NR_029901	723954	.	NR_029901	ENSMUSG00000065460	Mir133a-2	Mirn133a-2|mir-133a-2	microRNA_133a-2	ncRNA	Bhlhe40	-47	-40
chr4	8528983	8529384	8529192	chr4	8529146	8529156	GCATGTGCAT	163	-46	Bhlhe40	6829	chr4	8528984	8529384	+	0	NA	Intergenic	RSINE1|SINE|B4	-6460	NM_021518	59021	Mm.397471	NM_021518	ENSMUSG00000047187	Rab2a	9330148M11Rik|C80220|Rab2	RAB2A,_member_RAS_oncogene_family	protein-coding	Bhlhe40	-46	-40
chr6	47420540	47420924	47420848	chr6	47420802	47420812	CTGCATATGA	262	-46	Bhlhe40	8088	chr6	47420541	47420924	+	0	NA	Intergenic	L1_Mur2|LINE|L1	-33592	NM_012042	26965	Mm.87611	NM_012042	ENSMUSG00000029686	Cul1	-	cullin_1	protein-coding	Bhlhe40	-46	-40
chr7	38250021	38250590	38250287	chr7	38250241	38250251	CTTCACATGA	220	-46	Bhlhe40	8493	chr7	38250022	38250590	+	0	NA	Intergenic	ORR1E|LTR|ERVL-MaLR	21042	NM_025390	66161	Mm.22284	NM_025390	ENSMUSG00000030423	Pop4	1110023P21Rik|Rpp29	processing_of_precursor_4,_ribonuclease_P/MRP_family,_(S._cerevisiae)	protein-coding	Bhlhe40	-46	-40
chr10	29478115	29478742	29478673	chr10	29478628	29478638	GCATGTGAAG	513	-45	Bhlhe40	829	chr10	29478116	29478742	+	0	NA	intron_(NM_028351,_intron_4_of_4)	MLT1D|LTR|ERVL-MaLR	57438	NM_028351	72780	Mm.45191	NM_028351	ENSMUSG00000019880	Rspo3	2810459H04Rik|AW742308|Cristin1|Thsd2	R-spondin_3	protein-coding	Bhlhe40	-45	-40
chr11	7700591	7701199	7701023	chr11	7700978	7700988	ACACATGAAC	387	-45	Bhlhe40	1279	chr11	7700592	7701199	+	0	NA	Intergenic	Lx9|LINE|L1	-486972	NM_008343	16009	Mm.29254	NM_008343	ENSMUSG00000020427	Igfbp3	AI649005|IGFBP-3|IGgfbp3	insulin-like_growth_factor_binding_protein_3	protein-coding	Bhlhe40	-45	-40
chr4	53141927	53142326	53142104	chr4	53142059	53142069	TAGCATGTGC	132	-45	Bhlhe40	6941	chr4	53141928	53142326	+	0	NA	intron_(NM_013454,_intron_2_of_49)	intron_(NM_013454,_intron_2_of_49)	17768	NM_013454	11303	Mm.277376	NM_013454	ENSMUSG00000015243	Abca1	ABC-1|Abc1	ATP-binding_cassette,_sub-family_A_(ABC1),_member_1	protein-coding	Bhlhe40	-45	-40
chr6	66957581	66957967	66957698	chr6	66957653	66957663	ACATGTGCAA	72	-45	Bhlhe40	8160	chr6	66957582	66957967	+	0	NA	intron_(NM_001177560,_intron_3_of_4)	intron_(NM_001177560,_intron_3_of_4)	60883	NM_001177558	14701	Mm.234342	NM_025278	ENSMUSG00000036402	Gng12	2010305F15Rik|AA536815|AI115529|AI314170|AI842738	guanine_nucleotide_binding_protein_(G_protein),_gamma_12	protein-coding	Bhlhe40	-45	-40
chr17	71312282	71312979	71312911	chr17	71312867	71312877	GTGCATGTGT	585	-44	Bhlhe40	4581	chr17	71312283	71312979	+	0	NA	Intergenic	Intergenic	-1666	NM_145158	246707	Mm.23462	NM_145158	ENSMUSG00000024053	Emilin2	FOAP-10	elastin_microfibril_interfacer_2	protein-coding	Bhlhe40	-44	-40
chr19	32756082	32756526	32756252	chr19	32756208	32756218	GGGCACGTGC	126	-44	Bhlhe40	5160	chr19	32756083	32756526	+	0	NA	Intergenic	CpG	-1273	NM_008960	19211	Mm.245395	NM_008960	ENSMUSG00000013663	Pten	2310035O07Rik|A130070J02Rik|AI463227|B430203M17Rik|MMAC1|TEP1	phosphatase_and_tensin_homolog	protein-coding	Bhlhe40	-44	-40
chr7	38250021	38250590	38250287	chr7	38250243	38250253	TCACATGATG	222	-44	Bhlhe40	8494	chr7	38250022	38250590	+	0	NA	Intergenic	ORR1E|LTR|ERVL-MaLR	21042	NM_025390	66161	Mm.22284	NM_025390	ENSMUSG00000030423	Pop4	1110023P21Rik|Rpp29	processing_of_precursor_4,_ribonuclease_P/MRP_family,_(S._cerevisiae)	protein-coding	Bhlhe40	-44	-40
chr15	97463293	97463730	97463612	chr15	97463569	97463579	TCACATGCAT	276	-43	Bhlhe40	3856	chr15	97463294	97463730	+	0	NA	Intergenic	B4|SINE|B4	-216225	NM_001164602	105827	Mm.24005	NM_178114	ENSMUSG00000048218	Amigo2	AI415330|AMIGO-2|AW208913|Ali1	adhesion_molecule_with_Ig_like_domain_2	protein-coding	Bhlhe40	-43	-40
chr4	53141927	53142326	53142104	chr4	53142061	53142071	GCATGTGCAA	134	-43	Bhlhe40	6940	chr4	53141928	53142326	+	0	NA	intron_(NM_013454,_intron_2_of_49)	intron_(NM_013454,_intron_2_of_49)	17768	NM_013454	11303	Mm.277376	NM_013454	ENSMUSG00000015243	Abca1	ABC-1|Abc1	ATP-binding_cassette,_sub-family_A_(ABC1),_member_1	protein-coding	Bhlhe40	-43	-40
chr19	32756082	32756526	32756252	chr19	32756210	32756220	GCACGTGCTT	128	-42	Bhlhe40	5159	chr19	32756083	32756526	+	0	NA	Intergenic	CpG	-1273	NM_008960	19211	Mm.245395	NM_008960	ENSMUSG00000013663	Pten	2310035O07Rik|A130070J02Rik|AI463227|B430203M17Rik|MMAC1|TEP1	phosphatase_and_tensin_homolog	protein-coding	Bhlhe40	-42	-40
chr1	60711667	60712092	60712090	chr1	60712049	60712059	ATTCAGGTGA	382	-41	Bhlhe40	197	chr1	60711668	60712092	+	0	NA	Intergenic	L1Md_F2|LINE|L1	-34508	NM_007642	12487	Mm.255003	NM_007642	ENSMUSG00000026012	Cd28	-	CD28_antigen	protein-coding	Bhlhe40	-41	-40
chr7	100392380	100392782	100392609	chr7	100392568	100392578	CAGCACATGG	188	-41	Bhlhe40	8722	chr7	100392381	100392782	+	0	NA	intron_(NM_001017985,_intron_5_of_32)	intron_(NM_001017985,_intron_5_of_32)	20348	NM_001017985	277939	Mm.276374	NM_001017985	ENSMUSG00000047248	C2cd3	AU020772	C2_calcium-dependent_domain_containing_3	protein-coding	Bhlhe40	-41	-40
chr10	28365335	28365732	28365605	chr10	28365565	28365575	CCACCTGCCA	230	-40	Bhlhe40	825	chr10	28365336	28365732	+	0	NA	intron_(NM_008983,_intron_6_of_31)	intron_(NM_008983,_intron_6_of_31)	290714	NM_008983	19272	Mm.332303	NM_008983	ENSMUSG00000019889	Ptprk	AI853699|PTPk|RPTPkappa	protein_tyrosine_phosphatase,_receptor_type,_K	protein-coding	Bhlhe40	-40	-40
chr11	23329822	23330427	23330217	chr11	23330177	23330187	AGGCAGGTGA	355	-40	Bhlhe40	1324	chr11	23329823	23330427	+	0	NA	intron_(NM_001190401,_intron_2_of_79)	intron_(NM_001190401,_intron_2_of_79)	23230	NM_001190401	17847	Mm.119155	NM_001190401	ENSMUSG00000056342	Usp34	A530081C03Rik|Murr2	ubiquitin_specific_peptidase_34	protein-coding	Bhlhe40	-40	-40
chr11	69418301	69419185	69418958	chr11	69418918	69418928	GTGCACGTGC	617	-40	Bhlhe40	1622	chr11	69418302	69419185	+	0	NA	Intergenic	Intergenic	-5068	NM_001017426	216850	Mm.261201	NM_001017426	ENSMUSG00000018476	Kdm6b	1700064E03Rik|BC038313|Jmjd3|mKIAA0346	KDM1_lysine_(K)-specific_demethylase_6B	protein-coding	Bhlhe40	-40	-40
chr2	180416677	180417304	180417208	chr2	180417169	180417179	ACACATGCAT	492	-39	Bhlhe40	6097	chr2	180416678	180417304	+	0	NA	Intergenic	RLTR20A4|LTR|ERVK	18612	NR_029901	723954	.	NR_029901	ENSMUSG00000065460	Mir133a-2	Mirn133a-2|mir-133a-2	microRNA_133a-2	ncRNA	Bhlhe40	-39	-20
chr7	4892322	4892710	4892576	chr7	4892537	4892547	GTTCATGTGC	215	-39	Bhlhe40	8423	chr7	4892323	4892710	+	0	NA	intron_(NM_001101598,_intron_5_of_5)	RSINE1|SINE|B4	15463	NM_001101598	664994	Mm.302624	NM_001101598	ENSMUSG00000086784	Isoc2a	Isoc2	isochorismatase_domain_containing_2a	protein-coding	Bhlhe40	-39	-20
chr12	100494364	100495087	100494483	chr12	100494445	100494455	ATGCAGGTGG	81	-38	Bhlhe40	2437	chr12	100494365	100495087	+	0	NA	intron_(NM_001033213,_intron_3_of_19)	MIRb|SINE|MIR	26096	NM_001033213	104718	Mm.295441	NM_001033213	ENSMUSG00000033530	Ttc7b	AA408451|Ttc7l1	tetratricopeptide_repeat_domain_7B	protein-coding	Bhlhe40	-38	-20
chr3	144453143	144453531	144453345	chr3	144453307	144453317	GAGCACGTGC	164	-38	Bhlhe40	6721	chr3	144453144	144453531	+	0	NA	intron_(NM_011828,_intron_3_of_6)	intron_(NM_011828,_intron_3_of_6)	116879	NM_011828	23908	Mm.12863	NM_011828	.	Hs2st1	AW214369|Hs2st|mKIAA0448	heparan_sulfate_2-O-sulfotransferase_1	protein-coding	Bhlhe40	-38	-20
chr18	45549322	45549749	45549553	chr18	45549516	45549526	CAGCATATGC	194	-37	Bhlhe40	4886	chr18	45549323	45549749	+	0	NA	intron_(NM_001312905,_intron_2_of_10)	Lx|LINE|L1	-10618	NM_080465	140492	Mm.411614	NM_080465	ENSMUSG00000054477	Kcnn2	KCa2.2|SK2|SKCA2|fri	potassium_intermediate/small_conductance_calcium-activated_channel,_subfamily_N,_member_2	protein-coding	Bhlhe40	-37	-20
chr19	21597663	21598095	21597852	chr19	21597815	21597825	ACACATGATT	152	-37	Bhlhe40	5117	chr19	21597664	21598095	+	0	NA	3'_UTR_(NM_025423,_exon_4_of_4)	3'_UTR_(NM_025423,_exon_4_of_4)	54912	NM_025423	66206	Mm.272430	NM_025423	ENSMUSG00000035171	1110059E24Rik	-	RIKEN_cDNA_1110059E24_gene	protein-coding	Bhlhe40	-37	-20
chr2	142470850	142471345	142471121	chr2	142471084	142471094	CTTCATGTGT	234	-37	Bhlhe40	5992	chr2	142470851	142471345	+	0	NA	Intergenic	Intergenic	430366	NM_001081133	16558	Mm.251934	NM_001081133	ENSMUSG00000038844	Kif16b	8430434E15Rik|AA623607|AI789011|C80253|C80902|mKIAA1590	kinesin_family_member_16B	protein-coding	Bhlhe40	-37	-20
chr3	116396853	116397637	116397589	chr3	116397552	116397562	GGTCAGGTGA	699	-37	Bhlhe40	6587	chr3	116396854	116397637	+	0	NA	intron_(NM_001173553,_intron_3_of_13)	intron_(NM_001173553,_intron_3_of_13)	26787	NM_001080818	229776	Mm.17647	NM_001080818	ENSMUSG00000033502	Cdc14a	A830059A17Rik|CDC14A2|CDC14a1|Cdc14	CDC14_cell_division_cycle_14A	protein-coding	Bhlhe40	-37	-20
chr7	4892322	4892710	4892576	chr7	4892539	4892549	TCATGTGCAC	217	-37	Bhlhe40	8425	chr7	4892323	4892710	+	0	NA	intron_(NM_001101598,_intron_5_of_5)	RSINE1|SINE|B4	15463	NM_001101598	664994	Mm.302624	NM_001101598	ENSMUSG00000086784	Isoc2a	Isoc2	isochorismatase_domain_containing_2a	protein-coding	Bhlhe40	-37	-20
chr10	14682346	14682746	14682481	chr10	14682445	14682455	ACATATGCAC	99	-36	Bhlhe40	743	chr10	14682347	14682746	+	0	NA	intron_(NM_025418,_intron_4_of_7)	intron_(NM_025418,_intron_4_of_7)	22943	NM_025418	66201	Mm.227983	NM_025418	ENSMUSG00000019868	Vta1	1110001D18Rik|1110059P08Rik|AU040813|C85340|LIP5|SBP1	Vps20-associated_1_homolog_(S._cerevisiae)	protein-coding	Bhlhe40	-36	-20
chr16	56119969	56120390	56120348	chr16	56120312	56120322	CCATGTGCCT	343	-36	Bhlhe40	4160	chr16	56119970	56120390	+	0	NA	intron_(NM_001003973,_intron_4_of_5)	intron_(NM_001003973,_intron_4_of_5)	44700	NM_001304503	66315	Mm.255784	NM_025483	ENSMUSG00000052917	Senp7	2410152H17Rik|2810413I22Rik|2900036C23Rik|6030449K19Rik|AI790676	SUMO1/sentrin_specific_peptidase_7	protein-coding	Bhlhe40	-36	-20
chr3	144453143	144453531	144453345	chr3	144453309	144453319	GCACGTGCGT	166	-36	Bhlhe40	6722	chr3	144453144	144453531	+	0	NA	intron_(NM_011828,_intron_3_of_6)	intron_(NM_011828,_intron_3_of_6)	116879	NM_011828	23908	Mm.12863	NM_011828	.	Hs2st1	AW214369|Hs2st|mKIAA0448	heparan_sulfate_2-O-sulfotransferase_1	protein-coding	Bhlhe40	-36	-20
chr2	112493248	112493652	112493371	chr2	112493336	112493346	ATGCACGTGT	88	-35	Bhlhe40	5862	chr2	112493249	112493652	+	0	NA	intron_(NM_028844,_intron_1_of_5)	CpG	486	NM_028844	74268	Mm.315125	NM_028844	.	Aven	1700013A01Rik|1700056A21Rik|mAven-L|mAven-S	apoptosis,_caspase_activation_inhibitor	protein-coding	Bhlhe40	-35	-20
chr1	34185929	34186371	34186262	chr1	34186228	34186238	CTTCACATGC	299	-34	Bhlhe40	78	chr1	34185930	34186371	+	0	NA	intron_(NM_001276764,_intron_37_of_102)	intron_(NM_001276764,_intron_37_of_102)	25820	NM_010081	13518	Mm.336625	NM_010081	ENSMUSG00000026131	Dst	2310001O04Rik|A830042E19Rik|AW554249|BP230|BPAG1-n|Bpag|Bpag1|Macf2|ah|athetoid|dt|mKIAA0728|nmf203|nmf339	dystonin	protein-coding	Bhlhe40	-34	-20
chr6	5352226	5352625	5352404	chr6	5352370	5352380	TCACCTGCTC	144	-34	Bhlhe40	7908	chr6	5352227	5352625	+	0	NA	Intergenic	MYSERV16_I-int|LTR|ERVK	-30960	NM_023048	65255	Mm.51340	NM_023048	ENSMUSG00000042607	Asb4	8430401O13Rik|AV117194|AW060255	ankyrin_repeat_and_SOCS_box-containing_4	protein-coding	Bhlhe40	-34	-20
chr10	59725631	59726077	59725849	chr10	59725816	59725826	ACACATGCAT	185	-33	Bhlhe40	940	chr10	59725632	59726077	+	0	NA	intron_(NM_001291443,_intron_1_of_12)	intron_(NM_001291443,_intron_1_of_12)	23291	NM_001291442	216001	Mm.27199	NM_144822	ENSMUSG00000020111	Micu1	C730016L05Rik|Calc|Cbara1	mitochondrial_calcium_uptake_1	protein-coding	Bhlhe40	-33	-20
chr11	22454365	22454945	22454772	chr11	22454739	22454749	GTGCAGGTGT	374	-33	Bhlhe40	1319	chr11	22454366	22454945	+	0	NA	Intergenic	Intergenic	-57628	NM_153596	103765	Mm.221274	NM_153596	ENSMUSG00000049904	Tmem17	AI503894|AW049890	transmembrane_protein_17	protein-coding	Bhlhe40	-33	-20
chr2	121448926	121449326	121449122	chr2	121449089	121449099	AGTCACGTGC	163	-33	Bhlhe40	5911	chr2	121448927	121449326	+	0	NA	promoter-TSS_(NM_011354)	promoter-TSS_(NM_011354)	-72	NM_001290837	378702	Mm.262252	NM_011354	ENSMUSG00000074884	Serf2	C80083|Msmac1l|m4F5rel	small_EDRK-rich_factor_2	protein-coding	Bhlhe40	-33	-20
chr9	17665916	17666299	17666141	chr9	17666108	17666118	ACACATGAAC	192	-33	Bhlhe40	9341	chr9	17665917	17666299	+	0	NA	Intergenic	Lx7|LINE|L1	-626159	NM_025844	66917	Mm.103534	NM_025844	ENSMUSG00000001774	Chordc1	1110001O09Rik|AA409036|Chp-1|morgana	cysteine_and_histidine-rich_domain_(CHORD)-containing,_zinc-binding_protein_1	protein-coding	Bhlhe40	-33	-20
chr1	34185929	34186371	34186262	chr1	34186230	34186240	TCACATGCCA	301	-32	Bhlhe40	79	chr1	34185930	34186371	+	0	NA	intron_(NM_001276764,_intron_37_of_102)	intron_(NM_001276764,_intron_37_of_102)	25820	NM_010081	13518	Mm.336625	NM_010081	ENSMUSG00000026131	Dst	2310001O04Rik|A830042E19Rik|AW554249|BP230|BPAG1-n|Bpag|Bpag1|Macf2|ah|athetoid|dt|mKIAA0728|nmf203|nmf339	dystonin	protein-coding	Bhlhe40	-32	-20
chr17	78361467	78362145	78362072	chr17	78362040	78362050	ACATGTGCAT	573	-32	Bhlhe40	4614	chr17	78361468	78362145	+	0	NA	intron_(NM_015800,_intron_13_of_16)	intron_(NM_015800,_intron_13_of_16)	56346	NM_001285946	225020	Mm.236835	NM_199448	ENSMUSG00000056121	Fez2	9030616F16|D17Ertd315e	fasciculation_and_elongation_protein_zeta_2_(zygin_II)	protein-coding	Bhlhe40	-32	-20
chr1	128028778	128029178	128028962	chr1	128028931	128028941	ACACATGACC	153	-31	Bhlhe40	419	chr1	128028779	128029178	+	0	NA	intron_(NM_001285945,_intron_6_of_20)	L1MB4|LINE|L1	73493	NM_027678	226409	Mm.425048	NM_027678	ENSMUSG00000036086	Zranb3	4933425L19Rik|AH2|AI316834|C730006D09	zinc_finger,_RAN-binding_domain_containing_3	protein-coding	Bhlhe40	-31	-20
chr1	134571151	134571775	134571696	chr1	134571665	134571675	ACACGTGCAT	514	-31	Bhlhe40	433	chr1	134571152	134571775	+	0	NA	intron_(NM_152895,_intron_1_of_26)	intron_(NM_152895,_intron_1_of_26)	11285	NM_152895	75605	Mm.28995	NM_152895	.	Kdm5b	2010009J12Rik|2210016I17Rik|AW556288|D1Ertd202e|Jarid1b|PLU-1|PUT1|Plu1|RBBP2H1A|Rb-Bp2|mKIAA4034	lysine_(K)-specific_demethylase_5B	protein-coding	Bhlhe40	-31	-20
chr11	30183027	30183422	30183216	chr11	30183185	30183195	AGGCAGGTGG	158	-31	Bhlhe40	1378	chr11	30183028	30183422	+	0	NA	intron_(NM_175836,_intron_1_of_34)	intron_(NM_175836,_intron_1_of_34)	15032	NM_009260	20742	Mm.123110	NM_009260	ENSMUSG00000020315	Sptbn1	9930031C03Rik|AL033301|SPTB2|Spnb-2|Spnb2|elf1|elf3|mKIAA4049	spectrin_beta,_non-erythrocytic_1	protein-coding	Bhlhe40	-31	-20
chr11	120114314	120114763	120114438	chr11	120114407	120114417	AGTCACATGT	93	-31	Bhlhe40	2005	chr11	120114315	120114763	+	0	NA	intron_(NM_001164799,_intron_11_of_15)	intron_(NM_001164799,_intron_11_of_15)	15605	NM_001110242	208501	Mm.46699	NM_001110242	ENSMUSG00000078572	1810043H04Rik	-	RIKEN_cDNA_1810043H04_gene	protein-coding	Bhlhe40	-31	-20
chr2	121448926	121449326	121449122	chr2	121449091	121449101	TCACGTGCCC	165	-31	Bhlhe40	5926	chr2	121448927	121449326	+	0	NA	promoter-TSS_(NM_011354)	promoter-TSS_(NM_011354)	-72	NM_001290837	378702	Mm.262252	NM_011354	ENSMUSG00000074884	Serf2	C80083|Msmac1l|m4F5rel	small_EDRK-rich_factor_2	protein-coding	Bhlhe40	-31	-20
chr3	52347791	52348187	52348101	chr3	52348071	52348081	TCACCTGCTT	280	-30	Bhlhe40	6303	chr3	52347792	52348187	+	0	NA	3'_UTR_(NM_019739,_exon_3_of_3)	3'_UTR_(NM_019739,_exon_3_of_3)	79652	NM_019739	56458	Mm.29891	NM_019739	.	Foxo1	AI876417|Afxh|FKHR|Fkhr1|Foxo1a	forkhead_box_O1	protein-coding	Bhlhe40	-30	-20
chr4	107165180	107165563	107165263	chr4	107165233	107165243	CCATGTGCAC	53	-30	Bhlhe40	7195	chr4	107165181	107165563	+	0	NA	intron_(NM_025617,_intron_3_of_4)	intron_(NM_025617,_intron_3_of_4)	12994	NM_025617	66526	Mm.246956	NM_025617	ENSMUSG00000028619	Tceanc2	2210010B22Rik|2210012G02Rik|6330404A07Rik|AU015593|Tdeanc2	transcription_elongation_factor_A_(SII)_N-terminal_and_central_domain_containing_2	protein-coding	Bhlhe40	-30	-20
chr11	65022047	65022515	65022100	chr11	65022071	65022081	GTTCACGTGG	24	-29	Bhlhe40	1589	chr11	65022048	65022515	+	0	NA	intron_(NM_175003,_intron_15_of_20)	intron_(NM_175003,_intron_15_of_20)	43246	NM_023479	68626	Mm.157711	NM_023479	ENSMUSG00000020549	Elac2	1110017O07Rik|D11Wsu80e|Hpc2	elaC_homolog_2_(E._coli)	protein-coding	Bhlhe40	-29	-20
chr17	66077001	66077392	66077110	chr17	66077081	66077091	GAGCACGTGA	80	-29	Bhlhe40	4540	chr17	66077002	66077392	+	0	NA	promoter-TSS_(NM_001025572)	promoter-TSS_(NM_001025572)	-151	NM_001025572	106585	Mm.34706	NM_001025572	ENSMUSG00000034647	Ankrd12	2900001A12Rik|AI447928|ANCO-2|AV347965|GAC-1|mKIAA0874	ankyrin_repeat_domain_12	protein-coding	Bhlhe40	-29	-20
chr7	16806614	16807164	16807018	chr7	16806989	16806999	CAGCACATGT	375	-29	Bhlhe40	8437	chr7	16806615	16807164	+	0	NA	Intergenic	Intergenic	-9000	NM_001039878	97387	Mm.21612	NM_133789	ENSMUSG00000030374	Strn4	C80611|ZIN|zinedin	striatin,_calmodulin_binding_protein_4	protein-coding	Bhlhe40	-29	-20
chr7	90187406	90188048	90187727	chr7	90187698	90187708	ACATGTGCAC	292	-29	Bhlhe40	8697	chr7	90187407	90188048	+	0	NA	intron_(NM_001252520,_intron_13_of_20)	intron_(NM_001252520,_intron_13_of_20)	57495	NM_001252522	233489	Mm.235175	NM_146194	ENSMUSG00000039361	Picalm	CALM|CLTH|PAP180|fit-1|fit1|mKIAA4114	phosphatidylinositol_binding_clathrin_assembly_protein	protein-coding	Bhlhe40	-29	-20
chr11	70000444	70000865	70000583	chr11	70000555	70000565	GGTCACGTGG	111	-28	Bhlhe40	1634	chr11	70000445	70000865	+	0	NA	promoter-TSS_(NM_007888)	promoter-TSS_(NM_007888)	29	NM_007888	13543	Mm.5114	NM_007888	ENSMUSG00000020888	Dvl2	-	dishevelled_2,_dsh_homolog_(Drosophila)	protein-coding	Bhlhe40	-28	-20
chr15	79568549	79568952	79568623	chr15	79568595	79568605	AGGCACGTGC	46	-28	Bhlhe40	3734	chr15	79568550	79568952	+	0	NA	exon_(NM_010059,_exon_13_of_14)	exon_(NM_010059,_exon_13_of_14)	-22010	NM_001040187	67040	Mm.29644	NM_152806	ENSMUSG00000055065	Ddx17	2610007K22Rik|A430025E01Rik|AI047725|C80929|Gm926|p72	DEAD_(Asp-Glu-Ala-Asp)_box_polypeptide_17	protein-coding	Bhlhe40	-28	-20
chr18	34981705	34982128	34981737	chr18	34981709	34981719	CCACCTGCCT	4	-28	Bhlhe40	4834	chr18	34981706	34982128	+	0	NA	Intergenic	B1_Mus1|SINE|Alu	-27566	NM_010481	15526	Mm.209419	NM_010481	ENSMUSG00000024359	Hspa9	74kDa|Csa|Grp75|Hsc74|Hsp74|Hsp74a|Hspa9a|Mortalin|Mot-2|Mot2|Mthsp70|Pbp74	heat_shock_protein_9	protein-coding	Bhlhe40	-28	-20
chr19	27218535	27219066	27218950	chr19	27218922	27218932	GGTCACGTGT	387	-28	Bhlhe40	5138	chr19	27218536	27219066	+	0	NA	intron_(NM_013703,_intron_1_of_18)	intron_(NM_013703,_intron_1_of_18)	1781	NM_001161420	22359	Mm.4141	NM_013703	ENSMUSG00000024924	Vldlr	AA408956|AI451093|AW047288	very_low_density_lipoprotein_receptor	protein-coding	Bhlhe40	-28	-20
chr8	126429976	126430367	126430117	chr8	126430089	126430099	GTTCACGTGT	113	-28	Bhlhe40	9296	chr8	126429977	126430367	+	0	NA	intron_(NM_001159907,_intron_25_of_29)	(TG)n|Simple_repeat|Simple_repeat	7671	NM_174987	67892	Mm.31946	NM_174987	ENSMUSG00000051671	Coa6	1810063B05Rik|AI447995	cytochrome_c_oxidase_assembly_factor_6	protein-coding	Bhlhe40	-28	-20
chr1	4550121	4550653	4550174	chr1	4550147	4550157	ACACATGAAG	26	-27	Bhlhe40	5	chr1	4550122	4550653	+	0	NA	Intergenic	Intergenic	-53033	NM_001289467	20671	Mm.279103	NM_011441	ENSMUSG00000025902	Sox17	-	SRY_(sex_determining_region_Y)-box_17	protein-coding	Bhlhe40	-27	-20
chr11	90417912	90418415	90418134	chr11	90418107	90418117	GGTCACGTGA	195	-27	Bhlhe40	1776	chr11	90417913	90418415	+	0	NA	Intergenic	CpG	-27247	NM_172563	217082	Mm.158903	NM_172563	ENSMUSG00000003949	Hlf	E230015K02Rik	hepatic_leukemia_factor	protein-coding	Bhlhe40	-27	-20
chr12	3782978	3783362	3783197	chr12	3783170	3783180	ACATGTGCCA	192	-27	Bhlhe40	2057	chr12	3782979	3783362	+	0	NA	Intergenic	PB1D11|SINE|Alu	-23810	NM_007872	13435	Mm.5001	NM_007872	ENSMUSG00000020661	Dnmt3a	MmuIIIA	DNA_methyltransferase_3A	protein-coding	Bhlhe40	-27	-20
chr12	47926063	47926488	47926267	chr12	47926240	47926250	ACACATGCTC	177	-27	Bhlhe40	2217	chr12	47926064	47926488	+	0	NA	Intergenic	Intergenic	375186	NR_039586	100628593	.	NR_039586	ENSMUSG00000092981	Mir5125	mmu-mir-5125|mu-mir-5125	microRNA_5125	ncRNA	Bhlhe40	-27	-20
chr16	77059649	77060062	77059806	chr16	77059779	77059789	TTGCATGTGT	130	-27	Bhlhe40	4214	chr16	77059650	77060062	+	0	NA	intron_(NM_013918,_intron_7_of_23)	B3|SINE|B2	45787	NM_013918	30940	Mm.40986	NM_013918	ENSMUSG00000022867	Usp25	-	ubiquitin_specific_peptidase_25	protein-coding	Bhlhe40	-27	-20
chr17	66077001	66077392	66077110	chr17	66077083	66077093	GCACGTGACC	82	-27	Bhlhe40	4541	chr17	66077002	66077392	+	0	NA	promoter-TSS_(NM_001025572)	promoter-TSS_(NM_001025572)	-151	NM_001025572	106585	Mm.34706	NM_001025572	ENSMUSG00000034647	Ankrd12	2900001A12Rik|AI447928|ANCO-2|AV347965|GAC-1|mKIAA0874	ankyrin_repeat_domain_12	protein-coding	Bhlhe40	-27	-20
chr1	86358570	86359046	86358809	chr1	86358783	86358793	ACACGTGCGG	213	-26	Bhlhe40	249	chr1	86358571	86359046	+	0	NA	promoter-TSS_(NR_015507)	promoter-TSS_(NR_015507)	647	NM_010880	17975	Mm.154378	NM_010880	ENSMUSG00000026234	Ncl	B530004O11Rik|C23|D0Nds28|D1Nds28|Nucl	nucleolin	protein-coding	Bhlhe40	-26	-20
chr11	98383403	98384517	98383556	chr11	98383530	98383540	CCATGTGCCT	127	-26	Bhlhe40	1839	chr11	98383404	98384517	+	0	NA	intron_(NM_011540,_intron_1_of_1)	intron_(NM_011540,_intron_1_of_1)	149	NM_011540	21393	Mm.10762	NM_011540	ENSMUSG00000007877	Tcap	AI503981|AJ223855	titin-cap	protein-coding	Bhlhe40	-26	-20
chr15	79568549	79568952	79568623	chr15	79568597	79568607	GCACGTGCAC	48	-26	Bhlhe40	3736	chr15	79568550	79568952	+	0	NA	exon_(NM_010059,_exon_13_of_14)	exon_(NM_010059,_exon_13_of_14)	-22010	NM_001040187	67040	Mm.29644	NM_152806	ENSMUSG00000055065	Ddx17	2610007K22Rik|A430025E01Rik|AI047725|C80929|Gm926|p72	DEAD_(Asp-Glu-Ala-Asp)_box_polypeptide_17	protein-coding	Bhlhe40	-26	-20
chr12	72642279	72642920	72642312	chr12	72642287	72642297	GCGCATGTGC	8	-25	Bhlhe40	2328	chr12	72642280	72642920	+	0	NA	Intergenic	Intergenic	22228	NM_025522	66375	Mm.289653	NM_025522	ENSMUSG00000021094	Dhrs7	2310016E22Rik|5730564L20Rik|AW061210|Retdsr4|Retsdr4	dehydrogenase/reductase_(SDR_family)_member_7	protein-coding	Bhlhe40	-25	-20
chr13	38658625	38659034	38658927	chr13	38658902	38658912	TCACCTGCCG	277	-25	Bhlhe40	2683	chr13	38658626	38659034	+	0	NA	intron_(NM_025380,_intron_1_of_3)	CpG	198	NM_025380	66143	Mm.490319	NM_025380	ENSMUSG00000001707	Eef1e1	1110003A02Rik	eukaryotic_translation_elongation_factor_1_epsilon_1	protein-coding	Bhlhe40	-25	-20
chr11	78237969	78238430	78238078	chr11	78238054	78238064	TCACCTGAAC	85	-24	Bhlhe40	1721	chr11	78237970	78238430	+	0	NA	intron_(NM_009297,_intron_1_of_36)	RSINE1|SINE|B4	7503	NM_009297	20926	Mm.20755	NM_009297	ENSMUSG00000002052	Supt6	5131400N11Rik|AI132449|SPT6|Supt6h|mKIAA0162	suppressor_of_Ty_6	protein-coding	Bhlhe40	-24	-20
chr17	63437502	63437892	63437712	chr17	63437688	63437698	ATGCATGTGC	186	-24	Bhlhe40	4519	chr17	63437503	63437892	+	0	NA	intron_(NM_015794,_intron_4_of_8)	intron_(NM_015794,_intron_4_of_8)	62883	NM_015794	50758	Mm.136366	NM_015794	.	Fbxl17	6330576B01Rik|AI452053|BB073797|C130023C01Rik|Fbx13|Fbxo13	F-box_and_leucine-rich_repeat_protein_17	protein-coding	Bhlhe40	-24	-20
chr2	102085017	102085585	102085489	chr2	102085465	102085475	TCACCTGCCT	448	-24	Bhlhe40	5825	chr2	102085018	102085585	+	0	NA	intron_(NM_178886,_intron_2_of_5)	intron_(NM_178886,_intron_2_of_5)	101159	NM_001290784	241576	Mm.489740	NM_178886	ENSMUSG00000048058	Ldlrad3	6430500P08|AI194318|Lrad3	low_density_lipoprotein_receptor_class_A_domain_containing_3	protein-coding	Bhlhe40	-24	-20
chr12	72642279	72642920	72642312	chr12	72642289	72642299	GCATGTGCCA	10	-23	Bhlhe40	2327	chr12	72642280	72642920	+	0	NA	Intergenic	Intergenic	22228	NM_025522	66375	Mm.289653	NM_025522	ENSMUSG00000021094	Dhrs7	2310016E22Rik|5730564L20Rik|AW061210|Retdsr4|Retsdr4	dehydrogenase/reductase_(SDR_family)_member_7	protein-coding	Bhlhe40	-23	-20
chr5	23783521	23784110	23783699	chr5	23783676	23783686	ACACGTGCGG	155	-23	Bhlhe40	7417	chr5	23783522	23784110	+	0	NA	promoter-TSS_(NM_178403)	promoter-TSS_(NM_178403)	-105	NM_001289780	78697	Mm.58660	NM_178403	ENSMUSG00000057541	Pus7	C330017I15Rik	pseudouridylate_synthase_7_homolog_(S._cerevisiae)	protein-coding	Bhlhe40	-23	-20
chr11	30168425	30168807	30168787	chr11	30168765	30168775	CAGCACATGT	340	-22	Bhlhe40	1375	chr11	30168426	30168807	+	0	NA	intron_(NM_175836,_intron_1_of_34)	intron_(NM_175836,_intron_1_of_34)	29641	NM_009260	20742	Mm.123110	NM_009260	ENSMUSG00000020315	Sptbn1	9930031C03Rik|AL033301|SPTB2|Spnb-2|Spnb2|elf1|elf3|mKIAA4049	spectrin_beta,_non-erythrocytic_1	protein-coding	Bhlhe40	-22	-20
chr17	63437502	63437892	63437712	chr17	63437690	63437700	GCATGTGCAA	188	-22	Bhlhe40	4523	chr17	63437503	63437892	+	0	NA	intron_(NM_015794,_intron_4_of_8)	intron_(NM_015794,_intron_4_of_8)	62883	NM_015794	50758	Mm.136366	NM_015794	.	Fbxl17	6330576B01Rik|AI452053|BB073797|C130023C01Rik|Fbx13|Fbxo13	F-box_and_leucine-rich_repeat_protein_17	protein-coding	Bhlhe40	-22	-20
chr9	60692616	60693111	60692697	chr9	60692675	60692685	CTTCATGTGA	59	-22	Bhlhe40	9508	chr9	60692617	60693111	+	0	NA	Intergenic	Intergenic	-4730	NM_145616	102747	Mm.269413	NM_145616	ENSMUSG00000047766	Lrrc49	AI430817|AW050057|D430025H09Rik|PGs4|p79	leucine_rich_repeat_containing_49	protein-coding	Bhlhe40	-22	-20
chr16	20089578	20089960	20089900	chr16	20089879	20089889	GGGCACATGC	301	-21	Bhlhe40	3962	chr16	20089579	20089960	+	0	NA	Intergenic	B3A|SINE|B2	-7785	NM_029436	75785	Mm.392450	NM_029436	ENSMUSG00000062901	Klhl24	1110046J11Rik|4930429H24Rik|6530402O20Rik|C85082	kelch-like_24	protein-coding	Bhlhe40	-21	-20
chr4	142248789	142249211	142248891	chr4	142248870	142248880	GCACCTGCAC	81	-21	Bhlhe40	7296	chr4	142248790	142249211	+	0	NA	Intergenic	Intergenic	-9599	NM_001109685	71529	Mm.255986	NM_144531	ENSMUSG00000040606	Kazn	2310007B04Rik|9030409G11Rik|AI256607|AI666764|AW061099|Kaz|Kazrin	kazrin,_periplakin_interacting_protein	protein-coding	Bhlhe40	-21	-20
chr12	101028856	101029345	101029109	chr12	101029089	101029099	CAGCACGTGG	233	-20	Bhlhe40	2452	chr12	101028857	101029345	+	0	NA	promoter-TSS_(NM_026681)	promoter-TSS_(NM_026681)	-118	NM_026681	68339	Mm.156217	NM_026681	ENSMUSG00000021182	Ccdc88c	0610010D24Rik|AV000935|AW324073|Daple|mKIAA1509	coiled-coil_domain_containing_88C	protein-coding	Bhlhe40	-20	-20
chr4	77214690	77215250	77215019	chr4	77214999	77215009	ACACATGATT	309	-20	Bhlhe40	7082	chr4	77214691	77215250	+	0	NA	intron_(NM_011211,_intron_6_of_39)	Lx3_Mus|LINE|L1	996925	NM_011211	19266	Mm.184021	NM_011211	ENSMUSG00000028399	Ptprd	1110002J03Rik|3000002J10Rik|B230219D21Rik|R-PTP-delta	protein_tyrosine_phosphatase,_receptor_type,_D	protein-coding	Bhlhe40	-20	-20
chr9	60692616	60693111	60692697	chr9	60692677	60692687	TCATGTGACC	61	-20	Bhlhe40	9510	chr9	60692617	60693111	+	0	NA	Intergenic	Intergenic	-4730	NM_145616	102747	Mm.269413	NM_145616	ENSMUSG00000047766	Lrrc49	AI430817|AW050057|D430025H09Rik|PGs4|p79	leucine_rich_repeat_containing_49	protein-coding	Bhlhe40	-20	-20
chr16	20089578	20089960	20089900	chr16	20089881	20089891	GCACATGCAT	303	-19	Bhlhe40	3961	chr16	20089579	20089960	+	0	NA	Intergenic	B3A|SINE|B2	-7785	NM_029436	75785	Mm.392450	NM_029436	ENSMUSG00000062901	Klhl24	1110046J11Rik|4930429H24Rik|6530402O20Rik|C85082	kelch-like_24	protein-coding	Bhlhe40	-19	0
chr8	26957394	26957824	26957618	chr8	26957599	26957609	GAGCATGTGT	205	-19	Bhlhe40	8962	chr8	26957395	26957824	+	0	NA	Intergenic	Intergenic	-19727	NM_001101502	353310	Mm.212469	NM_001101502	ENSMUSG00000085795	Zfp703	1110032O19Rik|AI430822|AL022941|Csmn1|End2|Zeppo1|Znf703|Zpo1	zinc_finger_protein_703	protein-coding	Bhlhe40	-19	0
chr13	42112174	42112569	42112354	chr13	42112337	42112347	CCACATGCTG	163	-17	Bhlhe40	2692	chr13	42112175	42112569	+	0	NA	intron_(NM_007772,_intron_2_of_8)	intron_(NM_007772,_intron_2_of_8)	60351	NM_007772	110521	Mm.4808	NM_007772	ENSMUSG00000021366	Hivep1	Cryabp1	human_immunodeficiency_virus_type_I_enhancer_binding_protein_1	protein-coding	Bhlhe40	-17	0
chr14	99492843	99493569	99493035	chr14	99493018	99493028	TAGCACATGA	175	-17	Bhlhe40	3373	chr14	99492844	99493569	+	0	NA	Intergenic	Intergenic	194515	NM_009769	12224	Mm.30262	NM_009769	ENSMUSG00000005148	Klf5	4930520J07Rik|Bteb2|CKLF|IKLF	Kruppel-like_factor_5	protein-coding	Bhlhe40	-17	0
chr3	116396853	116397637	116397589	chr3	116397572	116397582	AAGCAGGTGC	719	-17	Bhlhe40	6583	chr3	116396854	116397637	+	0	NA	intron_(NM_001173553,_intron_3_of_13)	intron_(NM_001173553,_intron_3_of_13)	26787	NM_001080818	229776	Mm.17647	NM_001080818	ENSMUSG00000033502	Cdc14a	A830059A17Rik|CDC14A2|CDC14a1|Cdc14	CDC14_cell_division_cycle_14A	protein-coding	Bhlhe40	-17	0
chr9	90381793	90382287	90381989	chr9	90381972	90381982	TCACATGATC	179	-17	Bhlhe40	9673	chr9	90381794	90382287	+	0	NA	Intergenic	Intergenic	-111271	NM_194334	67016	Mm.335347	NM_194334	ENSMUSG00000037410	Tbc1d2b	1810061M12Rik|AI480956|AV021536|AV023399|AW491493|mKIAA1055	TBC1_domain_family,_member_2B	protein-coding	Bhlhe40	-17	0
chr16	94631562	94631997	94631808	chr16	94631792	94631802	CTGCAGGTGT	230	-16	Bhlhe40	4264	chr16	94631563	94631997	+	0	NA	intron_(NM_007890,_intron_2_of_11)	intron_(NM_007890,_intron_2_of_11)	60873	NM_001113389	13548	Mm.310973	NM_007890	ENSMUSG00000022897	Dyrk1a	2310043O08Rik|D16Ertd272e|D16Ertd493e|Dyrk|ENSMUSG00000074897|Gm10783|Mnbh|Mp86|mmb	dual-specificity_tyrosine-(Y)-phosphorylation_regulated_kinase_1a	protein-coding	Bhlhe40	-16	0
chr3	150886586	150887028	150886713	chr3	150886697	150886707	ATTCACGTGG	111	-16	Bhlhe40	6773	chr3	150886587	150887028	+	0	NA	Intergenic	Lx9|LINE|L1	-551075	NM_133222	170757	Mm.317261	NM_133222	ENSMUSG00000039167	Adgrl4	1110033N21Rik|ETL1|Eltd1|Etl	adhesion_G_protein-coupled_receptor_L4	protein-coding	Bhlhe40	-16	0
chr14	99492843	99493569	99493035	chr14	99493020	99493030	GCACATGACT	177	-15	Bhlhe40	3372	chr14	99492844	99493569	+	0	NA	Intergenic	Intergenic	194515	NM_009769	12224	Mm.30262	NM_009769	ENSMUSG00000005148	Klf5	4930520J07Rik|Bteb2|CKLF|IKLF	Kruppel-like_factor_5	protein-coding	Bhlhe40	-15	0
chr16	8829107	8829728	8829372	chr16	8829357	8829367	TCGCACGTGT	250	-15	Bhlhe40	3918	chr16	8829108	8829728	+	0	NA	promoter-TSS_(NM_001081400)	promoter-TSS_(NM_001081400)	-682	NM_001081400	69053	Mm.390868	NM_001081400	ENSMUSG00000022507	1810013L24Rik	1110017P05Rik|3010002C02Rik|AA792997|AW124177|Gm19906|R74903	RIKEN_cDNA_1810013L24_gene	protein-coding	Bhlhe40	-15	0
chr17	35725587	35726161	35725629	chr17	35725614	35725624	AGGCACGTGT	27	-15	Bhlhe40	4446	chr17	35725588	35726161	+	0	NA	Intergenic	Intergenic	-21735	NM_172962	12305	Mm.5021	NM_007584	ENSMUSG00000003534	Ddr1	6030432F18|AI323681|CD167a|Cak|Nep|PTK3A	discoidin_domain_receptor_family,_member_1	protein-coding	Bhlhe40	-15	0
chr12	51668149	51668679	51668331	chr12	51668317	51668327	ACACCTGCAC	168	-14	Bhlhe40	2240	chr12	51668150	51668679	+	0	NA	intron_(NM_052973,_intron_1_of_17)	intron_(NM_052973,_intron_1_of_17)	-22552	NM_021710	11782	Mm.386749	NM_021710	ENSMUSG00000020955	Ap4s1	AI314282	adaptor-related_protein_complex_AP-4,_sigma_1	protein-coding	Bhlhe40	-14	0
chr11	69094653	69095225	69094892	chr11	69094879	69094889	CTGCACGTGT	226	-13	Bhlhe40	1613	chr11	69094654	69095225	+	0	NA	Intergenic	Intergenic	-4017	NM_011065	18626	Mm.7373	NM_011065	ENSMUSG00000020893	Per1	Per|m-rigui|mPer1	period_circadian_clock_1	protein-coding	Bhlhe40	-13	0
chr14	98162179	98162646	98162295	chr14	98162282	98162292	TCATATGACT	103	-13	Bhlhe40	3360	chr14	98162180	98162646	+	0	NA	intron_(NM_007826,_intron_1_of_11)	intron_(NM_007826,_intron_1_of_11)	7352	NM_007826	13134	Mm.320593	NM_007826	ENSMUSG00000055639	Dach1	Dac|Dach	dachshund_1_(Drosophila)	protein-coding	Bhlhe40	-13	0
chr15	76103562	76104270	76103687	chr15	76103674	76103684	CCACCTGCCT	112	-13	Bhlhe40	3676	chr15	76103563	76104270	+	0	NA	exon_(NM_144848,_exon_2_of_2)	exon_(NM_144848,_exon_2_of_2)	-13903	NM_144847	223649	Mm.101946	NM_144847	ENSMUSG00000075590	Nrbp2	BC011468	nuclear_receptor_binding_protein_2	protein-coding	Bhlhe40	-13	0
chr11	111400189	111400592	111400551	chr11	111400539	111400549	TCACCTGCTT	350	-12	Bhlhe40	1964	chr11	111400190	111400592	+	0	NA	Intergenic	Intergenic	334227	NM_008425	16518	Mm.4951	NM_008425	ENSMUSG00000041695	Kcnj2	IRK1|Kcnf1|Kir2.1	potassium_inwardly-rectifying_channel,_subfamily_J,_member_2	protein-coding	Bhlhe40	-12	0
chr11	44825990	44826498	44826375	chr11	44826364	44826374	CCACGTGCAG	374	-11	Bhlhe40	1443	chr11	44825991	44826498	+	0	NA	intron_(NM_001290709,_intron_6_of_15)	intron_(NM_001290709,_intron_6_of_15)	208144	NM_001290711	13591	Mm.439662	NM_007897	ENSMUSG00000057098	Ebf1	Ebf|O/E-1|OE-1|Olf-1|Olf1	early_B_cell_factor_1	protein-coding	Bhlhe40	-11	0
chr4	142248789	142249211	142248891	chr4	142248880	142248890	ACACGTGCAC	91	-11	Bhlhe40	7291	chr4	142248790	142249211	+	0	NA	Intergenic	Intergenic	-9599	NM_001109685	71529	Mm.255986	NM_144531	ENSMUSG00000040606	Kazn	2310007B04Rik|9030409G11Rik|AI256607|AI666764|AW061099|Kaz|Kazrin	kazrin,_periplakin_interacting_protein	protein-coding	Bhlhe40	-11	0
chr5	53172054	53172442	53172410	chr5	53172399	53172409	GCACATGCTG	345	-11	Bhlhe40	7530	chr5	53172055	53172442	+	0	NA	intron_(NM_172710,_intron_8_of_23)	intron_(NM_172710,_intron_8_of_23)	41204	NM_172710	231238	Mm.235020	NM_172710	ENSMUSG00000029189	Sel1l3	2310045A20Rik|AI429585|mKIAA0746	sel-1_suppressor_of_lin-12-like_3_(C._elegans)	protein-coding	Bhlhe40	-11	0
chr5	109540685	109541263	109540946	chr5	109540935	109540945	AGTCACATGA	250	-11	Bhlhe40	7739	chr5	109540686	109541263	+	0	NA	Intergenic	MYSERV16_I-int|LTR|ERVK	18019	NM_001310694	57914	Mm.35771	NM_016715	ENSMUSG00000033467	Crlf2	CRLM2|Ly114|Tpte2|Tslpr	cytokine_receptor-like_factor_2	protein-coding	Bhlhe40	-11	0
chr17	66077001	66077392	66077110	chr17	66077100	66077110	ACACGTGACT	99	-10	Bhlhe40	4533	chr17	66077002	66077392	+	0	NA	promoter-TSS_(NM_001025572)	promoter-TSS_(NM_001025572)	-151	NM_001025572	106585	Mm.34706	NM_001025572	ENSMUSG00000034647	Ankrd12	2900001A12Rik|AI447928|ANCO-2|AV347965|GAC-1|mKIAA0874	ankyrin_repeat_domain_12	protein-coding	Bhlhe40	-10	0
chr3	108242085	108242626	108242396	chr3	108242386	108242396	CTGCACATGT	301	-10	Bhlhe40	6543	chr3	108242086	108242626	+	0	NA	Intergenic	RLTR10C|LTR|ERVK	-14570	NM_011967	26442	Mm.208883	NM_011967	ENSMUSG00000068749	Psma5	ZETA	proteasome_(prosome,_macropain)_subunit,_alpha_type_5	protein-coding	Bhlhe40	-10	0
chr10	14187925	14188386	14187975	chr10	14187966	14187976	TTGCATGTGA	41	-9	Bhlhe40	742	chr10	14187926	14188386	+	0	NA	Intergenic	MLT1D|LTR|ERVL-MaLR	221777	NM_010437	15273	Mm.42157	NM_010437	ENSMUSG00000015501	Hivep2	MIBP1|Schnurri-2|Shn-2	human_immunodeficiency_virus_type_I_enhancer_binding_protein_2	protein-coding	Bhlhe40	-9	0
chr16	20089578	20089960	20089900	chr16	20089891	20089901	TCATATGCAC	313	-9	Bhlhe40	3963	chr16	20089579	20089960	+	0	NA	Intergenic	B3A|SINE|B2	-7785	NM_029436	75785	Mm.392450	NM_029436	ENSMUSG00000062901	Klhl24	1110046J11Rik|4930429H24Rik|6530402O20Rik|C85082	kelch-like_24	protein-coding	Bhlhe40	-9	0
chr3	33988329	33988958	33988851	chr3	33988842	33988852	ATGCACATGA	513	-9	Bhlhe40	6224	chr3	33988330	33988958	+	0	NA	Intergenic	Intergenic	-31435	NM_001113188	14359	Mm.259021	NM_008053	ENSMUSG00000027680	Fxr1	1110050J02Rik|9530073J07Rik|AI851072|Fxr1h|Fxr1p	fragile_X_mental_retardation_gene_1,_autosomal_homolog	protein-coding	Bhlhe40	-9	0
chr5	109540685	109541263	109540946	chr5	109540937	109540947	TCACATGATC	252	-9	Bhlhe40	7742	chr5	109540686	109541263	+	0	NA	Intergenic	MYSERV16_I-int|LTR|ERVK	18019	NM_001310694	57914	Mm.35771	NM_016715	ENSMUSG00000033467	Crlf2	CRLM2|Ly114|Tpte2|Tslpr	cytokine_receptor-like_factor_2	protein-coding	Bhlhe40	-9	0
chr11	98783139	98783811	98783525	chr11	98783517	98783527	ACATGTGCAA	378	-8	Bhlhe40	1863	chr11	98783140	98783811	+	0	NA	Intergenic	Intergenic	-8098	NM_145434	217166	Mm.390397	NM_145434	ENSMUSG00000020889	Nr1d1	A530070C09Rik|R75201	nuclear_receptor_subfamily_1,_group_D,_member_1	protein-coding	Bhlhe40	-8	0
chr1	86358570	86359046	86358809	chr1	86358802	86358812	GAGCACGTGG	232	-7	Bhlhe40	257	chr1	86358571	86359046	+	0	NA	promoter-TSS_(NR_015507)	promoter-TSS_(NR_015507)	647	NM_010880	17975	Mm.154378	NM_010880	ENSMUSG00000026234	Ncl	B530004O11Rik|C23|D0Nds28|D1Nds28|Nucl	nucleolin	protein-coding	Bhlhe40	-7	0
chr10	14187925	14188386	14187975	chr10	14187968	14187978	GCATGTGATC	43	-7	Bhlhe40	740	chr10	14187926	14188386	+	0	NA	Intergenic	MLT1D|LTR|ERVL-MaLR	221777	NM_010437	15273	Mm.42157	NM_010437	ENSMUSG00000015501	Hivep2	MIBP1|Schnurri-2|Shn-2	human_immunodeficiency_virus_type_I_enhancer_binding_protein_2	protein-coding	Bhlhe40	-7	0
chr16	55907193	55907758	55907494	chr16	55907487	55907497	CATCACGTGG	294	-7	Bhlhe40	4149	chr16	55907194	55907758	+	0	NA	intron_(NM_028815,_intron_10_of_10)	RSINE1|SINE|B4	-12197	NM_001134457	385658	Mm.310635	NM_001134457	ENSMUSG00000075033	Nxpe3	Fam55c|Gm1752|Gm611	neurexophilin_and_PC-esterase_domain_family,_member_3	protein-coding	Bhlhe40	-7	0
chr3	33988329	33988958	33988851	chr3	33988844	33988854	GCACATGAAA	515	-7	Bhlhe40	6229	chr3	33988330	33988958	+	0	NA	Intergenic	Intergenic	-31435	NM_001113188	14359	Mm.259021	NM_008053	ENSMUSG00000027680	Fxr1	1110050J02Rik|9530073J07Rik|AI851072|Fxr1h|Fxr1p	fragile_X_mental_retardation_gene_1,_autosomal_homolog	protein-coding	Bhlhe40	-7	0
chr7	102332199	102332817	102332328	chr7	102332321	102332331	GGTCACATGC	122	-7	Bhlhe40	8759	chr7	102332200	102332817	+	0	NA	intron_(NM_009287,_intron_1_of_11)	B4A|SINE|B4	64684	NM_009287	20866	Mm.645	NM_009287	ENSMUSG00000030987	Stim1	SIM	stromal_interaction_molecule_1	protein-coding	Bhlhe40	-7	0
chr1	189099841	189100319	189099934	chr1	189099928	189099938	GGGCAGGTGG	87	-6	Bhlhe40	659	chr1	189099842	189100319	+	0	NA	Intergenic	Intergenic	-92240	NM_172650	226823	Mm.209880	NM_172650	ENSMUSG00000026608	Kctd3	4930438A20Rik|9330185B06|E330032J19Rik|NY-REN-45	potassium_channel_tetramerisation_domain_containing_3	protein-coding	Bhlhe40	-6	0
chr3	42680805	42681204	42680998	chr3	42680992	42681002	GAGCACGTGA	187	-6	Bhlhe40	6283	chr3	42680806	42681204	+	0	NA	Intergenic	Intergenic	938387	NM_027271	73852	Mm.29006	NM_027271	ENSMUSG00000025766	D3Ertd751e	2810009O15Rik|4930415G15Rik	DNA_segment,_Chr_3,_ERATO_Doi_751,_expressed	protein-coding	Bhlhe40	-6	0
chr4	117483455	117483966	117483725	chr4	117483719	117483729	ATGCATGTGG	264	-6	Bhlhe40	7225	chr4	117483456	117483966	+	0	NA	intron_(NM_025739,_intron_2_of_14)	intron_(NM_025739,_intron_2_of_14)	13341	NM_025739	66743	Mm.318331	NM_025739	ENSMUSG00000028677	Rnf220	4732477A13|4931406I20Rik|5730503K05Rik|AV302541	ring_finger_protein_220	protein-coding	Bhlhe40	-6	0
chr5	63900202	63900831	63900260	chr5	63900254	63900264	GCATATGCAC	52	-6	Bhlhe40	7570	chr5	63900203	63900831	+	0	NA	TTS_(NM_029554)	TTS_(NM_029554)	68380	NM_145923	100532	Mm.243632	NM_145923	ENSMUSG00000047881	Rell1	AA536743	RELT-like_1	protein-coding	Bhlhe40	-6	0
chr11	8649342	8649791	8649539	chr11	8649534	8649544	AGGCAGGTGC	192	-5	Bhlhe40	1287	chr11	8649343	8649791	+	0	NA	intron_(NM_001083587,_intron_1_of_30)	intron_(NM_001083587,_intron_1_of_30)	14968	NM_001083587	319939	Mm.337820	NM_001083587	ENSMUSG00000020422	Tns3	BC023928|F830010I22Rik|TEM6|Tens1	tensin_3	protein-coding	Bhlhe40	-5	0
chr3	32715290	32715925	32715680	chr3	32715675	32715685	CTTCAGGTGT	385	-5	Bhlhe40	6223	chr3	32715291	32715925	+	0	NA	intron_(NM_019673,_intron_5_of_13)	intron_(NM_019673,_intron_5_of_13)	7062	NM_019673	56456	Mm.41077	NM_019673	ENSMUSG00000027671	Actl6a	2810432C06Rik|AI851094|ARP4|Actl6|Baf53a|C79802	actin-like_6A	protein-coding	Bhlhe40	-5	0
chr7	102332199	102332817	102332328	chr7	102332323	102332333	TCACATGCAA	124	-5	Bhlhe40	8760	chr7	102332200	102332817	+	0	NA	intron_(NM_009287,_intron_1_of_11)	B4A|SINE|B4	64684	NM_009287	20866	Mm.645	NM_009287	ENSMUSG00000030987	Stim1	SIM	stromal_interaction_molecule_1	protein-coding	Bhlhe40	-5	0
chr1	179992651	179993369	179993188	chr1	179993184	179993194	GTGCATGTGC	533	-4	Bhlhe40	612	chr1	179992652	179993369	+	0	NA	intron_(NM_001033285,_intron_1_of_36)	Lx7|LINE|L1	31921	NM_001033285	226751	Mm.259655	NM_001033285	ENSMUSG00000026490	Cdc42bpa	A930014J19Rik|DMPK-like	CDC42_binding_protein_kinase_alpha	protein-coding	Bhlhe40	-4	0
chr11	95458957	95459402	95459044	chr11	95459040	95459050	TCATATGCTG	83	-4	Bhlhe40	1814	chr11	95458958	95459402	+	0	NA	intron_(NM_025287,_intron_2_of_10)	intron_(NM_025287,_intron_2_of_10)	45097	NM_025287	20747	Mm.285454	NM_025287	ENSMUSG00000057522	Spop	AI315626|Pcif1|TEF2	speckle-type_POZ_protein	protein-coding	Bhlhe40	-4	0
chr16	37839010	37839440	37839318	chr16	37839314	37839324	GAGCACGTGA	304	-4	Bhlhe40	4096	chr16	37839011	37839440	+	0	NA	Intergenic	L1M2|LINE|L1	-29175	NM_177093	320184	Mm.390882	NM_177093	ENSMUSG00000034158	Lrrc58	1810012N18Rik|C330018J07Rik	leucine_rich_repeat_containing_58	protein-coding	Bhlhe40	-4	0
chr3	42680805	42681204	42680998	chr3	42680994	42681004	GCACGTGATC	189	-4	Bhlhe40	6284	chr3	42680806	42681204	+	0	NA	Intergenic	Intergenic	938387	NM_027271	73852	Mm.29006	NM_027271	ENSMUSG00000025766	D3Ertd751e	2810009O15Rik|4930415G15Rik	DNA_segment,_Chr_3,_ERATO_Doi_751,_expressed	protein-coding	Bhlhe40	-4	0
chr19	53902868	53903252	53902900	chr19	53902897	53902907	GAGCACGTGG	29	-3	Bhlhe40	5242	chr19	53902869	53903252	+	0	NA	promoter-TSS_(NM_001168492)	promoter-TSS_(NM_001168492)	-291	NM_001168492	18569	Mm.1605	NM_011050	ENSMUSG00000024975	Pdcd4	D19Ucla1|Ma3|Tis	programmed_cell_death_4	protein-coding	Bhlhe40	-3	0
chr3	56115756	56116327	56116255	chr3	56116252	56116262	TCATATGCTC	496	-3	Bhlhe40	6314	chr3	56115757	56116327	+	0	NA	intron_(NM_030595,_intron_1_of_57)	RLTR19-int|LTR|ERVK	67659	NM_030595	26422	Mm.384353	NM_030595	ENSMUSG00000027799	Nbea	Lyst2|mKIAA1544	neurobeachin	protein-coding	Bhlhe40	-3	0
chr8	120300037	120300430	120300325	chr8	120300322	120300332	ATGCATGTGT	285	-3	Bhlhe40	9281	chr8	120300038	120300430	+	0	NA	Intergenic	B4A|SINE|B4	-72004	NR_110496	434353	Mm.411793	NR_110496	ENSMUSG00000097960	A330074K22Rik	-	RIKEN_cDNA_A330074K22_gene	ncRNA	Bhlhe40	-3	0
chr1	179992651	179993369	179993188	chr1	179993186	179993196	GCATGTGCAC	535	-2	Bhlhe40	610	chr1	179992652	179993369	+	0	NA	intron_(NM_001033285,_intron_1_of_36)	Lx7|LINE|L1	31921	NM_001033285	226751	Mm.259655	NM_001033285	ENSMUSG00000026490	Cdc42bpa	A930014J19Rik|DMPK-like	CDC42_binding_protein_kinase_alpha	protein-coding	Bhlhe40	-2	0
chr16	37839010	37839440	37839318	chr16	37839316	37839326	GCACGTGACA	306	-2	Bhlhe40	4097	chr16	37839011	37839440	+	0	NA	Intergenic	L1M2|LINE|L1	-29175	NM_177093	320184	Mm.390882	NM_177093	ENSMUSG00000034158	Lrrc58	1810012N18Rik|C330018J07Rik	leucine_rich_repeat_containing_58	protein-coding	Bhlhe40	-2	0
chr18	76914053	76914458	76914246	chr18	76914244	76914254	GAGCATGTGT	191	-2	Bhlhe40	4980	chr18	76914054	76914458	+	0	NA	Intergenic	Lx|LINE|L1	-15771	NM_025409	66191	Mm.28593	NM_025409	ENSMUSG00000090000	Ier3ip1	1110057H19Rik|AI644142|AL022842|AL022863|AV026606	immediate_early_response_3_interacting_protein_1	protein-coding	Bhlhe40	-2	0
chr3	109494501	109495183	109494943	chr3	109494941	109494951	TCACATGCAC	440	-2	Bhlhe40	6552	chr3	109494502	109495183	+	0	NA	intron_(NM_020505,_intron_3_of_26)	intron_(NM_020505,_intron_3_of_26)	-79165	NM_146139	57257	Mm.282257	NM_020505	ENSMUSG00000033721	Vav3	A530094I06Rik|AA986410|Idd18.1	vav_3_oncogene	protein-coding	Bhlhe40	-2	0
chr3	131850432	131850980	131850696	chr3	131850694	131850704	ACACATGAAT	262	-2	Bhlhe40	6679	chr3	131850433	131850980	+	0	NA	Intergenic	Intergenic	-234586	NM_020265	56811	Mm.103593	NM_020265	ENSMUSG00000028031	Dkk2	-	dickkopf_homolog_2_(Xenopus_laevis)	protein-coding	Bhlhe40	-2	0
chr4	95218840	95219642	95219521	chr4	95219519	95219529	TGTCATGTGA	679	-2	Bhlhe40	7152	chr4	95218841	95219642	+	0	NA	Intergenic	(TAAA)n|Simple_repeat|Simple_repeat	-167019	NM_010591	16476	Mm.275071	NM_010591	ENSMUSG00000052684	Jun	AP-1|Junc|c-jun	jun_proto-oncogene	protein-coding	Bhlhe40	-2	0
chr12	100494364	100495087	100494483	chr12	100494482	100494492	GGTCAGGTGC	118	-1	Bhlhe40	2446	chr12	100494365	100495087	+	0	NA	intron_(NM_001033213,_intron_3_of_19)	MIRb|SINE|MIR	26096	NM_001033213	104718	Mm.295441	NM_001033213	ENSMUSG00000033530	Ttc7b	AA408451|Ttc7l1	tetratricopeptide_repeat_domain_7B	protein-coding	Bhlhe40	-1	0
chr15	94687628	94688062	94687875	chr15	94687874	94687884	TCATGTGCAA	246	-1	Bhlhe40	3829	chr15	94687629	94688062	+	0	NA	intron_(NM_178789,_intron_2_of_7)	intron_(NM_178789,_intron_2_of_7)	58660	NM_178789	320709	Mm.74873	NM_178789	ENSMUSG00000063296	Tmem117	B930062P21Rik	transmembrane_protein_117	protein-coding	Bhlhe40	-1	0
chr3	96561952	96562449	96562168	chr3	96562167	96562177	ATGCAGGTGG	215	-1	Bhlhe40	6499	chr3	96561953	96562449	+	0	NA	TTS_(NM_001009935)	TTS_(NM_001009935)	4244	NM_001009935	56338	Mm.410189	NM_023719	ENSMUSG00000038393	Txnip	1200008J08Rik|AA682105|Hyplip1|THIF|Tbp-2|VDUP1	thioredoxin_interacting_protein	protein-coding	Bhlhe40	-1	0
chr2	158449059	158449513	158449303	chr2	158449303	158449313	CAGCATGTGT	244	0	Bhlhe40	6043	chr2	158449060	158449513	+	0	NA	intron_(NM_001291137,_intron_16_of_30)	intron_(NM_001291137,_intron_16_of_30)	39433	NM_001291137	228850	Mm.398185	NM_177227	ENSMUSG00000027652	Ralgapb	9330195P16|AI507211|B230339M05Rik|mKIAA1219|p170	Ral_GTPase_activating_protein,_beta_subunit_(non-catalytic)	protein-coding	Bhlhe40	0	0
chr3	73766818	73767232	73767119	chr3	73767119	73767129	ACATGTGAAC	301	0	Bhlhe40	6385	chr3	73766819	73767232	+	0	NA	Intergenic	Intergenic	-58610	NM_009738	12038	Mm.250719	NM_009738	ENSMUSG00000027792	Bche	C730038G20Rik	butyrylcholinesterase	protein-coding	Bhlhe40	0	0
chr4	95218840	95219642	95219521	chr4	95219521	95219531	TCATGTGATG	681	0	Bhlhe40	7151	chr4	95218841	95219642	+	0	NA	Intergenic	(TAAA)n|Simple_repeat|Simple_repeat	-167019	NM_010591	16476	Mm.275071	NM_010591	ENSMUSG00000052684	Jun	AP-1|Junc|c-jun	jun_proto-oncogene	protein-coding	Bhlhe40	0	0
chr15	60857956	60858655	60858078	chr15	60858079	60858089	CATCATGTGC	123	1	Bhlhe40	3604	chr15	60857957	60858655	+	0	NA	Intergenic	Intergenic	-33226	NM_001162926	399603	Mm.411968	NM_207269	ENSMUSG00000072568	Fam84b	BF642811|D330050I23Rik	family_with_sequence_similarity_84,_member_B	protein-coding	Bhlhe40	1	0
chr13	102049997	102050425	102050223	chr13	102050225	102050235	GCACCTGCTT	228	2	Bhlhe40	3007	chr13	102049998	102050425	+	0	NA	Intergenic	Intergenic	-281994	NM_001077495	18708	Mm.259333	NM_001024955	ENSMUSG00000041417	Pik3r1	PI3K|p50alpha|p55alpha|p85alpha	phosphatidylinositol_3-kinase,_regulatory_subunit,_polypeptide_1_(p85_alpha)	protein-coding	Bhlhe40	2	0
chr12	55797649	55798058	55797833	chr12	55797836	55797846	GGGCACGTGG	187	3	Bhlhe40	2280	chr12	55797650	55798058	+	0	NA	intron_(NM_001003719,_intron_1_of_39)	B3|SINE|B2	23662	NM_001112714	56784	Mm.292180	NM_019994	ENSMUSG00000021027	Ralgapa1	2310003F20Rik|4930400K19Rik|AI563624|GRIPE|Garnl1|Tulip1|mKIAA0884	Ral_GTPase_activating_protein,_alpha_subunit_1	protein-coding	Bhlhe40	3	0
chr15	60857956	60858655	60858078	chr15	60858081	60858091	TCATGTGCCC	125	3	Bhlhe40	3607	chr15	60857957	60858655	+	0	NA	Intergenic	Intergenic	-33226	NM_001162926	399603	Mm.411968	NM_207269	ENSMUSG00000072568	Fam84b	BF642811|D330050I23Rik	family_with_sequence_similarity_84,_member_B	protein-coding	Bhlhe40	3	0
chr7	55936670	55937073	55936788	chr7	55936791	55936801	TCACCTGCTA	121	3	Bhlhe40	8579	chr7	55936671	55937073	+	0	NA	intron_(NM_001256131,_intron_4_of_5)	intron_(NM_001256131,_intron_4_of_5)	25621	NM_001256132	93790	Mm.37249	NM_023647	ENSMUSG00000030452	Nipa2	2600017P10Rik|3830408P04Rik|AB041581	non_imprinted_in_Prader-Willi/Angelman_syndrome_2_homolog_(human)	protein-coding	Bhlhe40	3	0
chr9	65312877	65313486	65313205	chr9	65313208	65313218	CAGCATGTGT	331	3	Bhlhe40	9534	chr9	65312878	65313486	+	0	NA	intron_(NM_011802,_intron_6_of_13)	RSINE1|SINE|B4	18922	NM_011802	270166	Mm.30088	NM_011802	ENSMUSG00000015357	Clpx	AU014732|E330029I21	caseinolytic_mitochondrial_matrix_peptidase_chaperone_subunit	protein-coding	Bhlhe40	3	0
chr15	35163659	35164097	35164055	chr15	35164059	35164069	ATGCACATGT	400	4	Bhlhe40	3476	chr15	35163660	35164097	+	0	NA	Intergenic	ETnERV2-int|LTR|ERVK	-8072	NM_019635	56274	Mm.262330	NM_019635	ENSMUSG00000022329	Stk3	0610042I06Rik|MST|Mst2|Mst3|Ste20|mess1	serine/threonine_kinase_3	protein-coding	Bhlhe40	4	0
chr15	84242374	84242915	84242646	chr15	84242650	84242660	ATGCATGTGT	276	4	Bhlhe40	3788	chr15	84242375	84242915	+	0	NA	intron_(NM_133167,_intron_1_of_12)	MTE2a|LTR|ERVL-MaLR	10602	NM_133167	170736	Mm.323892	NM_133167	ENSMUSG00000022438	Parvb	AI595373|AW742462|D15Gsk1|affixin	parvin,_beta	protein-coding	Bhlhe40	4	0
chr19	42128876	42129574	42129199	chr19	42129203	42129213	TCACCTGCCC	327	4	Bhlhe40	5213	chr19	42128877	42129574	+	0	NA	promoter-TSS_(NM_027106)	promoter-TSS_(NM_027106)	-232	NM_027106	69534	Mm.30060	NM_027106	ENSMUSG00000018821	Avpi1	2310008N12Rik|AA410041|VIT32|esu|mVIT32	arginine_vasopressin-induced_1	protein-coding	Bhlhe40	4	0
chr5	107169848	107170447	107170409	chr5	107170414	107170424	TCACATGAAA	566	5	Bhlhe40	7738	chr5	107169849	107170447	+	0	NA	intron_(NM_011578,_intron_4_of_16)	intron_(NM_011578,_intron_4_of_16)	119447	NM_011578	21814	Mm.200775	NM_011578	ENSMUSG00000029287	Tgfbr3	1110036H20Rik|AU015626|AW215636|TBRIII	transforming_growth_factor,_beta_receptor_III	protein-coding	Bhlhe40	5	0
chr14	48080035	48080560	48080167	chr14	48080173	48080183	GAGCATGTGG	138	6	Bhlhe40	3236	chr14	48080036	48080560	+	0	NA	Intergenic	Lx8|LINE|L1	-40571	NM_033602	93834	Mm.296457	NM_033602	ENSMUSG00000021846	Peli2	AW047589|BB129927	pellino_2	protein-coding	Bhlhe40	6	0
chr15	84205698	84206197	84206133	chr15	84206139	84206149	GGGCACATGA	441	6	Bhlhe40	3785	chr15	84205699	84206197	+	0	NA	intron_(NM_178614,_intron_10_of_14)	intron_(NM_178614,_intron_10_of_14)	13715	NM_178614	68653	Mm.290725	NM_178614	ENSMUSG00000022437	Samm50	1110030L07Rik	sorting_and_assembly_machinery_component_50_homolog_(S._cerevisiae)	protein-coding	Bhlhe40	6	0
chr7	60811600	60811987	60811825	chr7	60811831	60811841	ACACATGACT	231	6	Bhlhe40	8614	chr7	60811601	60811987	+	0	NA	Intergenic	Lx7|LINE|L1	-671575	NM_001082962	20646	Mm.274995	NM_013670	ENSMUSG00000102252	Snrpn	2410045I01Rik|HCERN3|Peg4|Pwcr1|SMN	small_nuclear_ribonucleoprotein_N	protein-coding	Bhlhe40	6	0
chr8	105776775	105777160	105776938	chr8	105776944	105776954	GTGCACATGT	169	6	Bhlhe40	9224	chr8	105776776	105777160	+	0	NA	intron_(NM_145824,_intron_6_of_13)	intron_(NM_145824,_intron_6_of_13)	-18361	NM_027469	70575	Mm.40954	NM_027469	.	Gfod2	5730466C23Rik	glucose-fructose_oxidoreductase_domain_containing_2	protein-coding	Bhlhe40	6	0
chr1	113152217	113152645	113152465	chr1	113152472	113152482	ACACATGCAT	255	7	Bhlhe40	397	chr1	113152218	113152645	+	0	NA	Intergenic	(CATA)n|Simple_repeat|Simple_repeat	-1287513	NM_001081316	319901	Mm.103468	NM_001081316	ENSMUSG00000038702	Dsel	9330132E09Rik|DS-epi2	dermatan_sulfate_epimerase-like	protein-coding	Bhlhe40	7	0
chr14	98463671	98464154	98463990	chr14	98463997	98464007	ACACATGAAA	326	7	Bhlhe40	3363	chr14	98463672	98464154	+	0	NA	Intergenic	Intergenic	-294148	NM_001038610	13134	Mm.320593	NM_007826	ENSMUSG00000055639	Dach1	Dac|Dach	dachshund_1_(Drosophila)	protein-coding	Bhlhe40	7	0
chr2	105980030	105980598	105980358	chr2	105980365	105980375	GTTCATGTGT	335	7	Bhlhe40	5851	chr2	105980031	105980598	+	0	NA	intron_(NR_033993,_intron_2_of_3)	intron_(NR_033993,_intron_2_of_3)	23235	NR_033993	99349	Mm.25661	NM_026992	ENSMUSG00000027166	Dnajc24	1700030A21Rik|2610027M02Rik|AV066965|AW240712|Dph4|MmDjC7|Zcsl3	DnaJ_(Hsp40)_homolog,_subfamily_C,_member_24	protein-coding	Bhlhe40	7	0
chr7	142516358	142517349	142516986	chr7	142516993	142517003	CAGCATGTGC	635	7	Bhlhe40	8904	chr7	142516359	142517349	+	0	NA	TTS_(NM_001163668)	TTS_(NM_001163668)	-10083	NR_033261	677289	Mm.350054	NR_033261	ENSMUSG00000043795	Prr33	ENSMUSG00000043795|Gm14492|OTTMUSG00000016823	proline_rich_33	ncRNA	Bhlhe40	7	0
chr15	81810454	81811537	81811044	chr15	81811052	81811062	CCACGTGACC	598	8	Bhlhe40	3758	chr15	81810455	81811537	+	0	NA	promoter-TSS_(NM_017376)	promoter-TSS_(NM_017376)	-418	NM_017376	21685	Mm.270278	NM_017376	ENSMUSG00000022389	Tef	2310028D20Rik	thyrotroph_embryonic_factor	protein-coding	Bhlhe40	8	0
chr16	4104081	4104817	4104169	chr16	4104177	4104187	TGGCACATGT	96	8	Bhlhe40	3878	chr16	4104082	4104817	+	0	NA	intron_(NM_001025432,_intron_19_of_30)	intron_(NM_001025432,_intron_19_of_30)	-26639	NM_026508	68015	Mm.123366	NM_026508	ENSMUSG00000005981	Trap1	2410002K23Rik|HSP75	TNF_receptor-associated_protein_1	protein-coding	Bhlhe40	8	0
chr3	146983648	146984418	146984173	chr3	146984182	146984192	GCACCTGCTG	534	9	Bhlhe40	6743	chr3	146983649	146984418	+	0	NA	TTS_(NM_001302957)	TTS_(NM_001302957)	131666	NM_001302958	70892	Mm.187793	NM_027594	ENSMUSG00000036745	Ttll7	1110049N09Rik|4921517B04Rik|C630030B20|mTTLL7	tubulin_tyrosine_ligase-like_family,_member_7	protein-coding	Bhlhe40	9	0
chr4	149613701	149614319	149613929	chr4	149613938	149613948	GTGCATGTGC	237	9	Bhlhe40	7323	chr4	149613702	149614319	+	0	NA	intron_(NM_001290989,_intron_1_of_17)	intron_(NM_001290989,_intron_1_of_17)	27542	NM_001290989	65945	Mm.38993	NM_023051	ENSMUSG00000039953	Clstn1	1810034E21Rik|Cst-1|Cstn1	calsyntenin_1	protein-coding	Bhlhe40	9	0
chr7	142516358	142517349	142516986	chr7	142516995	142517005	GCATGTGCAC	637	9	Bhlhe40	8907	chr7	142516359	142517349	+	0	NA	TTS_(NM_001163668)	TTS_(NM_001163668)	-10083	NR_033261	677289	Mm.350054	NR_033261	ENSMUSG00000043795	Prr33	ENSMUSG00000043795|Gm14492|OTTMUSG00000016823	proline_rich_33	ncRNA	Bhlhe40	9	0
chr10	96449450	96449858	96449794	chr10	96449804	96449814	TCACCTGCTG	354	10	Bhlhe40	1038	chr10	96449451	96449858	+	0	NA	Intergenic	Lx5|LINE|L1	-167347	NM_007569	12226	Mm.23811	NM_007569	ENSMUSG00000036478	Btg1	AI426953|AW546738	B_cell_translocation_gene_1,_anti-proliferative	protein-coding	Bhlhe40	10	0
chr11	26493227	26494059	26493289	chr11	26493299	26493309	CCACATGCTG	72	10	Bhlhe40	1341	chr11	26493228	26494059	+	0	NA	intron_(NM_001252447,_intron_8_of_11)	intron_(NM_001252447,_intron_8_of_11)	100277	NM_001252447	69922	Mm.285351	NM_027260	ENSMUSG00000064090	Vrk2	2810003O05Rik|AI447698	vaccinia_related_kinase_2	protein-coding	Bhlhe40	10	0
chr11	120114314	120114763	120114438	chr11	120114448	120114458	AGTCACATGT	134	10	Bhlhe40	2003	chr11	120114315	120114763	+	0	NA	intron_(NM_001164799,_intron_11_of_15)	intron_(NM_001164799,_intron_11_of_15)	15605	NM_001110242	208501	Mm.46699	NM_001110242	ENSMUSG00000078572	1810043H04Rik	-	RIKEN_cDNA_1810043H04_gene	protein-coding	Bhlhe40	10	0
chr2	154587969	154588384	154588135	chr2	154588145	154588155	TCACCTGCCC	176	10	Bhlhe40	6017	chr2	154587970	154588384	+	0	NA	intron_(NM_021534,_intron_3_of_3)	intron_(NM_021534,_intron_3_of_3)	15496	NM_021534	59038	Mm.24673	NM_021534	.	Pxmp4	3010018P03Rik|Pmp24	peroxisomal_membrane_protein_4	protein-coding	Bhlhe40	10	0
chr4	75585513	75585937	75585628	chr4	75585638	75585648	TTTCATGTGA	125	10	Bhlhe40	7074	chr4	75585514	75585937	+	0	NA	Intergenic	Intergenic	-307439	NM_025849	66928	Mm.24332	NM_025849	ENSMUSG00000028398	Tmem261	1700027K24Rik|3110001D03Rik	transmembrane_protein_261	protein-coding	Bhlhe40	10	0
chr17	77588711	77589140	77589029	chr17	77589040	77589050	TTGCATGTGC	329	11	Bhlhe40	4605	chr17	77588712	77589140	+	0	NA	Intergenic	Intergenic	-611322	NM_015800	50766	Mm.311912	NM_015800	ENSMUSG00000024074	Crim1	AU015004	cysteine_rich_transmembrane_BMP_regulator_1_(chordin_like)	protein-coding	Bhlhe40	11	0
chr4	149613701	149614319	149613929	chr4	149613940	149613950	GCATGTGCAC	239	11	Bhlhe40	7321	chr4	149613702	149614319	+	0	NA	intron_(NM_001290989,_intron_1_of_17)	intron_(NM_001290989,_intron_1_of_17)	27542	NM_001290989	65945	Mm.38993	NM_023051	ENSMUSG00000039953	Clstn1	1810034E21Rik|Cst-1|Cstn1	calsyntenin_1	protein-coding	Bhlhe40	11	0
chr5	114108067	114108563	114108235	chr5	114108246	114108256	ATGCACATGG	179	11	Bhlhe40	7762	chr5	114108068	114108563	+	0	NA	intron_(NM_001033202,_intron_4_of_12)	intron_(NM_001033202,_intron_4_of_12)	7982	NM_001033202	100756	Mm.240421	NM_001033202	.	Usp30	6330590F17Rik|AI851327|D5Ertd483e	ubiquitin_specific_peptidase_30	protein-coding	Bhlhe40	11	0
chr5	143394772	143395163	143395141	chr5	143395152	143395162	TGGCACATGC	380	11	Bhlhe40	7855	chr5	143394773	143395163	+	0	NA	Intergenic	RSINE1|SINE|B4	-8852	NM_025841	66913	Mm.181880	NM_025841	ENSMUSG00000079111	Kdelr2	1110007A14Rik	KDEL_(Lys-Asp-Glu-Leu)_endoplasmic_reticulum_protein_retention_receptor_2	protein-coding	Bhlhe40	11	0
chr14	97908624	97909080	97908710	chr14	97908722	97908732	ACACATGCCT	98	12	Bhlhe40	3357	chr14	97908625	97909080	+	0	NA	intron_(NM_007826,_intron_5_of_11)	intron_(NM_007826,_intron_5_of_11)	260913	NM_007826	13134	Mm.320593	NM_007826	ENSMUSG00000055639	Dach1	Dac|Dach	dachshund_1_(Drosophila)	protein-coding	Bhlhe40	12	0
chr11	98783139	98783811	98783525	chr11	98783538	98783548	GGGCACGTGG	399	13	Bhlhe40	1875	chr11	98783140	98783811	+	0	NA	Intergenic	Intergenic	-8098	NM_145434	217166	Mm.390397	NM_145434	ENSMUSG00000020889	Nr1d1	A530070C09Rik|R75201	nuclear_receptor_subfamily_1,_group_D,_member_1	protein-coding	Bhlhe40	13	0
chr17	77588711	77589140	77589029	chr17	77589042	77589052	GCATGTGCCA	331	13	Bhlhe40	4602	chr17	77588712	77589140	+	0	NA	Intergenic	Intergenic	-611322	NM_015800	50766	Mm.311912	NM_015800	ENSMUSG00000024074	Crim1	AU015004	cysteine_rich_transmembrane_BMP_regulator_1_(chordin_like)	protein-coding	Bhlhe40	13	0
chr2	45336466	45337253	45336830	chr2	45336844	45336854	AGTCATGTGA	378	14	Bhlhe40	5544	chr2	45336467	45337253	+	0	NA	Intergenic	Intergenic	-223581	NM_015753	24136	Mm.440702	NM_015753	ENSMUSG00000026872	Zeb2	9130203F04Rik|D130016B08Rik|SIP1|Zfhx1b|Zfx1b|Zfxh1b	zinc_finger_E-box_binding_homeobox_2	protein-coding	Bhlhe40	14	0
chr2	119873024	119873439	119873336	chr2	119873350	119873360	AGTCACGTGC	326	14	Bhlhe40	5868	chr2	119873025	119873439	+	0	NA	Intergenic	CpG	-23996	NM_013720	29808	Mm.87532	NM_013720	ENSMUSG00000033943	Mga	AV312082|C130042M01Rik|C80739|D030062C11Rik|Mad5	MAX_gene_associated	protein-coding	Bhlhe40	14	0
chr1	179992651	179993369	179993188	chr1	179993204	179993214	GAGCATGTGC	553	16	Bhlhe40	609	chr1	179992652	179993369	+	0	NA	intron_(NM_001033285,_intron_1_of_36)	Lx7|LINE|L1	31921	NM_001033285	226751	Mm.259655	NM_001033285	ENSMUSG00000026490	Cdc42bpa	A930014J19Rik|DMPK-like	CDC42_binding_protein_kinase_alpha	protein-coding	Bhlhe40	16	0
chr11	3172263	3173133	3172571	chr11	3172587	3172597	TGGCACATGC	324	16	Bhlhe40	1206	chr11	3172264	3173133	+	0	NA	intron_(NM_030207,_intron_6_of_32)	B1_Mus1|SINE|Alu	20765	NM_030207	78887	Mm.394071	NM_030207	ENSMUSG00000023764	Sfi1	-	Sfi1_homolog,_spindle_assembly_associated_(yeast)	protein-coding	Bhlhe40	16	0
chr11	5762170	5762665	5762417	chr11	5762433	5762443	GGTCACGTGC	263	16	Bhlhe40	1263	chr11	5762171	5762665	+	0	NA	promoter-TSS_(NM_001077661)	promoter-TSS_(NM_001077661)	-42	NM_001077661	72046	Mm.271657	NM_178623	ENSMUSG00000049680	Urgcp	2010005J08Rik|9130001I21Rik|AW060359|Urg4|mKIAA1507	upregulator_of_cell_proliferation	protein-coding	Bhlhe40	16	0
chr17	71312282	71312979	71312911	chr17	71312927	71312937	ATGCATGTGT	645	16	Bhlhe40	4571	chr17	71312283	71312979	+	0	NA	Intergenic	Intergenic	-1666	NM_145158	246707	Mm.23462	NM_145158	ENSMUSG00000024053	Emilin2	FOAP-10	elastin_microfibril_interfacer_2	protein-coding	Bhlhe40	16	0
chr2	119873024	119873439	119873336	chr2	119873352	119873362	TCACGTGCCG	328	16	Bhlhe40	5881	chr2	119873025	119873439	+	0	NA	Intergenic	CpG	-23996	NM_013720	29808	Mm.87532	NM_013720	ENSMUSG00000033943	Mga	AV312082|C130042M01Rik|C80739|D030062C11Rik|Mad5	MAX_gene_associated	protein-coding	Bhlhe40	16	0
chr6	31635789	31636203	31636107	chr6	31636123	31636133	ATGCATGTGT	334	16	Bhlhe40	8015	chr6	31635790	31636203	+	0	NA	Intergenic	Intergenic	-72059	NM_013723	27205	Mm.89918	NM_013723	ENSMUSG00000025608	Podxl	AW121214|Ly102|PC|PCLP-1|Pclp1	podocalyxin-like	protein-coding	Bhlhe40	16	0
chr1	86358570	86359046	86358809	chr1	86358826	86358836	GAGCACGTGC	256	17	Bhlhe40	256	chr1	86358571	86359046	+	0	NA	promoter-TSS_(NR_015507)	promoter-TSS_(NR_015507)	647	NM_010880	17975	Mm.154378	NM_010880	ENSMUSG00000026234	Ncl	B530004O11Rik|C23|D0Nds28|D1Nds28|Nucl	nucleolin	protein-coding	Bhlhe40	17	0
chr12	47093999	47094481	47094080	chr12	47094097	47094107	ATTCATGTGA	98	17	Bhlhe40	2202	chr12	47094000	47094481	+	0	NA	Intergenic	Intergenic	-275465	NM_021361	664883	Mm.247195	NM_021361	ENSMUSG00000021047	Nova1	9430099M15Rik|G630039L02|Nova-1	neuro-oncological_ventral_antigen_1	protein-coding	Bhlhe40	17	0
chr14	8124520	8124912	8124558	chr14	8124575	8124585	TCACATGATA	55	17	Bhlhe40	3040	chr14	8124521	8124912	+	0	NA	intron_(NM_145458,_intron_3_of_17)	L1ME4a|LINE|L1	26503	NM_145458	218699	Mm.29515	NM_145458	ENSMUSG00000033885	Pxk	C230080L11Rik|D14Ertd813e|MONaKA	PX_domain_containing_serine/threonine_kinase	protein-coding	Bhlhe40	17	0
chr2	6292091	6292542	6292347	chr2	6292364	6292374	ATTCATGTGT	273	17	Bhlhe40	5283	chr2	6292092	6292542	+	0	NA	intron_(NR_040333,_intron_4_of_6)	Charlie2b|DNA|hAT-Charlie	-30440	NM_001080548	98910	Mm.40673	NM_181399	ENSMUSG00000039046	Usp6nl	AI316785|RNTRE|TRE2NL|mKIAA0019	USP6_N-terminal_like	protein-coding	Bhlhe40	17	0
chr1	179992651	179993369	179993188	chr1	179993206	179993216	GCATGTGCAC	555	18	Bhlhe40	611	chr1	179992652	179993369	+	0	NA	intron_(NM_001033285,_intron_1_of_36)	Lx7|LINE|L1	31921	NM_001033285	226751	Mm.259655	NM_001033285	ENSMUSG00000026490	Cdc42bpa	A930014J19Rik|DMPK-like	CDC42_binding_protein_kinase_alpha	protein-coding	Bhlhe40	18	0
chr11	3172263	3173133	3172571	chr11	3172589	3172599	GCACATGCCT	326	18	Bhlhe40	1203	chr11	3172264	3173133	+	0	NA	intron_(NM_030207,_intron_6_of_32)	B1_Mus1|SINE|Alu	20765	NM_030207	78887	Mm.394071	NM_030207	ENSMUSG00000023764	Sfi1	-	Sfi1_homolog,_spindle_assembly_associated_(yeast)	protein-coding	Bhlhe40	18	0
chr11	5762170	5762665	5762417	chr11	5762435	5762445	TCACGTGCGC	265	18	Bhlhe40	1266	chr11	5762171	5762665	+	0	NA	promoter-TSS_(NM_001077661)	promoter-TSS_(NM_001077661)	-42	NM_001077661	72046	Mm.271657	NM_178623	ENSMUSG00000049680	Urgcp	2010005J08Rik|9130001I21Rik|AW060359|Urg4|mKIAA1507	upregulator_of_cell_proliferation	protein-coding	Bhlhe40	18	0
chr18	64530271	64530963	64530846	chr18	64530864	64530874	TGTCAGGTGA	593	18	Bhlhe40	4965	chr18	64530272	64530963	+	0	NA	3'_UTR_(NM_001001488,_exon_28_of_28)	3'_UTR_(NM_001001488,_exon_28_of_28)	-14060	NM_027350	70223	Mm.29192	NM_027350	ENSMUSG00000024587	Nars	3010001M15Rik|AA960128|ASNRS|C78150	asparaginyl-tRNA_synthetase	protein-coding	Bhlhe40	18	0
chr19	20114129	20114556	20114320	chr19	20114338	20114348	AGGCATGTGC	209	18	Bhlhe40	5109	chr19	20114130	20114556	+	0	NA	Intergenic	Intergenic	276328	NM_010730	16952	Mm.248360	NM_010730	ENSMUSG00000024659	Anxa1	Anx-1|Anx-A1|C430014K04Rik|Lpc-1|Lpc1	annexin_A1	protein-coding	Bhlhe40	18	0
chr12	47093999	47094481	47094080	chr12	47094099	47094109	TCATGTGATG	100	19	Bhlhe40	2205	chr12	47094000	47094481	+	0	NA	Intergenic	Intergenic	-275465	NM_021361	664883	Mm.247195	NM_021361	ENSMUSG00000021047	Nova1	9430099M15Rik|G630039L02|Nova-1	neuro-oncological_ventral_antigen_1	protein-coding	Bhlhe40	19	0
chr14	64873556	64873984	64873930	chr14	64873949	64873959	ACACGTGACC	393	19	Bhlhe40	3289	chr14	64873557	64873984	+	0	NA	intron_(NM_177338,_intron_4_of_9)	Lx5c|LINE|L1	76077	NM_177338	219150	Mm.344074	NM_177338	ENSMUSG00000021972	Hmbox1	AI451877|AI604847|F830020C16Rik	homeobox_containing_1	protein-coding	Bhlhe40	19	0
chr2	162933126	162933607	162933391	chr2	162933410	162933420	CTTCATGTGA	284	19	Bhlhe40	6056	chr2	162933127	162933607	+	0	NA	intron_(NM_026499,_intron_2_of_5)	intron_(NM_026499,_intron_2_of_5)	1859	NM_026499	67996	Mm.24042	NM_026499	ENSMUSG00000016921	Srsf6	1210001E11Rik|AI314910|AW146126|Sfrs6	serine/arginine-rich_splicing_factor_6	protein-coding	Bhlhe40	19	0
chr3	9880624	9881326	9880648	chr3	9880667	9880677	TAGCATGTGC	43	19	Bhlhe40	6148	chr3	9880625	9881326	+	0	NA	Intergenic	Intergenic	-47296	NM_001195031	94212	Mm.23897	NM_053182	ENSMUSG00000027508	Pag1	Cbp|F730007C19Rik|Pag	phosphoprotein_associated_with_glycosphingolipid_microdomains_1	protein-coding	Bhlhe40	19	0
chr3	42190311	42190860	42190384	chr3	42190403	42190413	ATGCATGTGA	92	19	Bhlhe40	6274	chr3	42190312	42190860	+	0	NA	Intergenic	MLT1G3|LTR|ERVL-MaLR	447968	NM_027271	73852	Mm.29006	NM_027271	ENSMUSG00000025766	D3Ertd751e	2810009O15Rik|4930415G15Rik	DNA_segment,_Chr_3,_ERATO_Doi_751,_expressed	protein-coding	Bhlhe40	19	0
chr3	121990595	121991099	121990671	chr3	121990690	121990700	TGTCATGTGA	95	19	Bhlhe40	6641	chr3	121990596	121991099	+	0	NA	intron_(NM_172525,_intron_6_of_22)	intron_(NM_172525,_intron_6_of_22)	37521	NM_172525	214137	Mm.229287	NM_172525	ENSMUSG00000039831	Arhgap29	6720461J18Rik|A830014I19|AU040217|B130017I01Rik|C76601|Parg1	Rho_GTPase_activating_protein_29	protein-coding	Bhlhe40	19	0
chr3	151272639	151273069	151272946	chr3	151272965	151272975	GAGCAGGTGT	326	19	Bhlhe40	6784	chr3	151272640	151273069	+	0	NA	Intergenic	Intergenic	-165028	NM_133222	170757	Mm.317261	NM_133222	ENSMUSG00000039167	Adgrl4	1110033N21Rik|ETL1|Eltd1|Etl	adhesion_G_protein-coupled_receptor_L4	protein-coding	Bhlhe40	19	0
chr11	3195470	3196324	3195570	chr11	3195590	3195600	GTGCATGTGT	120	20	Bhlhe40	1237	chr11	3195471	3196324	+	0	NA	Intergenic	Intergenic	-2434	NM_030207	78887	Mm.394071	NM_030207	ENSMUSG00000023764	Sfi1	-	Sfi1_homolog,_spindle_assembly_associated_(yeast)	protein-coding	Bhlhe40	20	20
chr19	20114129	20114556	20114320	chr19	20114340	20114350	GCATGTGCAC	211	20	Bhlhe40	5111	chr19	20114130	20114556	+	0	NA	Intergenic	Intergenic	276328	NM_010730	16952	Mm.248360	NM_010730	ENSMUSG00000024659	Anxa1	Anx-1|Anx-A1|C430014K04Rik|Lpc-1|Lpc1	annexin_A1	protein-coding	Bhlhe40	20	20
chr8	49156603	49157184	49156632	chr8	49156652	49156662	ACATATGCAG	49	20	Bhlhe40	9021	chr8	49156604	49157184	+	0	NA	Intergenic	Intergenic	-482204	NM_011857	23965	Mm.42191	NM_011857	ENSMUSG00000031561	Tenm3	2610100B16Rik|Odz1|Odz3|Ten-m3|mKIAA1455	teneurin_transmembrane_protein_3	protein-coding	Bhlhe40	20	20
chr13	5207943	5208467	5208076	chr13	5208097	5208107	CCATGTGCCC	154	21	Bhlhe40	2504	chr13	5207944	5208467	+	0	NA	Intergenic	L1_Mus3|LINE|L1	-599041	NM_018859	56043	Mm.251908	NM_018859	ENSMUSG00000045410	Akr1e1	1810061I10Rik|Akr1e2	aldo-keto_reductase_family_1,_member_E1	protein-coding	Bhlhe40	21	20
chr17	21750723	21751209	21751006	chr17	21751027	21751037	CTGCATGTGG	304	21	Bhlhe40	4392	chr17	21750724	21751209	+	0	NA	Intergenic	Intergenic	17242	NM_001164676	381067	Mm.482723	NM_001164676	ENSMUSG00000061544	Zfp229	-	zinc_finger_protein_229	protein-coding	Bhlhe40	21	20
chr17	59203666	59204167	59203866	chr17	59203887	59203897	GTGCATGTGT	221	21	Bhlhe40	4489	chr17	59203667	59204167	+	0	NA	Intergenic	Lx9|LINE|L1	-190595	NM_026497	67993	Mm.36507	NM_026497	.	Nudt12	0610016O18Rik	nudix_(nucleoside_diphosphate_linked_moiety_X)-type_motif_12	protein-coding	Bhlhe40	21	20
chr3	9880624	9881326	9880648	chr3	9880669	9880679	GCATGTGCCT	45	21	Bhlhe40	6147	chr3	9880625	9881326	+	0	NA	Intergenic	Intergenic	-47296	NM_001195031	94212	Mm.23897	NM_053182	ENSMUSG00000027508	Pag1	Cbp|F730007C19Rik|Pag	phosphoprotein_associated_with_glycosphingolipid_microdomains_1	protein-coding	Bhlhe40	21	20
chr3	42190311	42190860	42190384	chr3	42190405	42190415	GCATGTGACT	94	21	Bhlhe40	6280	chr3	42190312	42190860	+	0	NA	Intergenic	MLT1G3|LTR|ERVL-MaLR	447968	NM_027271	73852	Mm.29006	NM_027271	ENSMUSG00000025766	D3Ertd751e	2810009O15Rik|4930415G15Rik	DNA_segment,_Chr_3,_ERATO_Doi_751,_expressed	protein-coding	Bhlhe40	21	20
chr3	121990595	121991099	121990671	chr3	121990692	121990702	TCATGTGATC	97	21	Bhlhe40	6640	chr3	121990596	121991099	+	0	NA	intron_(NM_172525,_intron_6_of_22)	intron_(NM_172525,_intron_6_of_22)	37521	NM_172525	214137	Mm.229287	NM_172525	ENSMUSG00000039831	Arhgap29	6720461J18Rik|A830014I19|AU040217|B130017I01Rik|C76601|Parg1	Rho_GTPase_activating_protein_29	protein-coding	Bhlhe40	21	20
chr5	85743674	85744068	85744019	chr5	85744040	85744050	GAGCATGTGC	366	21	Bhlhe40	7657	chr5	85743675	85744068	+	0	NA	Intergenic	Intergenic	321712	NM_007683	12617	Mm.4649	NM_007683	ENSMUSG00000029253	Cenpc1	CENP-C|Cenpc	centromere_protein_C1	protein-coding	Bhlhe40	21	20
chr6	99334345	99334737	99334590	chr6	99334611	99334621	TCACCTGCCA	266	21	Bhlhe40	8295	chr6	99334346	99334737	+	0	NA	intron_(NM_053202,_intron_1_of_18)	intron_(NM_053202,_intron_1_of_18)	-68026	NM_001197321	108655	Mm.234965	NM_053202	ENSMUSG00000030067	Foxp1	3110052D19Rik|4932443N09Rik|AI461938|AW494214	forkhead_box_P1	protein-coding	Bhlhe40	21	20
chr1	187869883	187870372	187870125	chr1	187870147	187870157	ACATGTGCCT	264	22	Bhlhe40	643	chr1	187869884	187870372	+	0	NA	intron_(NM_001243792,_intron_2_of_7)	(TA)n|Simple_repeat|Simple_repeat	-127699	NM_011935	26381	Mm.89989	NM_011935	ENSMUSG00000026610	Esrrg	ERR3|Errg|NR3B3|mKIAA0832	estrogen-related_receptor_gamma	protein-coding	Bhlhe40	22	20
chr11	69948674	69949069	69948891	chr11	69948913	69948923	AGGCATGTGC	239	22	Bhlhe40	1627	chr11	69948675	69949069	+	0	NA	promoter-TSS_(NM_009204)	promoter-TSS_(NM_009204)	-682	NM_009204	20528	Mm.10661	NM_009204	ENSMUSG00000018566	Slc2a4	Glut-4|Glut4	solute_carrier_family_2_(facilitated_glucose_transporter),_member_4	protein-coding	Bhlhe40	22	20
chr11	54437980	54438386	54438079	chr11	54438102	54438112	CCACGTGATA	122	23	Bhlhe40	1483	chr11	54437981	54438386	+	0	NA	promoter-TSS_(NM_173753)	promoter-TSS_(NM_173753)	4	NM_173753	216742	Mm.34087	NM_173753	ENSMUSG00000035992	Fnip1	A730024A03Rik|AI838773|AW557298	folliculin_interacting_protein_1	protein-coding	Bhlhe40	23	20
chr15	100101415	100101801	100101747	chr15	100101770	100101780	ACACATGAAA	355	23	Bhlhe40	3862	chr15	100101416	100101801	+	0	NA	intron_(NR_037311,_intron_2_of_3)	intron_(NR_037311,_intron_2_of_3)	-52788	NM_172819	239667	Mm.243658	NM_172819	ENSMUSG00000023026	Dip2b	4932422C22|AI317237|AI854602|mKIAA1463	DIP2_disco-interacting_protein_2_homolog_B_(Drosophila)	protein-coding	Bhlhe40	23	20
chr3	38586124	38586612	38586205	chr3	38586228	38586238	TGGCATGTGC	104	23	Bhlhe40	6253	chr3	38586125	38586612	+	0	NA	Intergenic	Intergenic	-101552	NM_001167883	99696	Mm.290937	NM_001033198	ENSMUSG00000044864	Ankrd50	AI662170|E430012K20Rik|mKIAA1223|mKIAA3019	ankyrin_repeat_domain_50	protein-coding	Bhlhe40	23	20
chr5	85743674	85744068	85744019	chr5	85744042	85744052	GCATGTGCTA	368	23	Bhlhe40	7658	chr5	85743675	85744068	+	0	NA	Intergenic	Intergenic	321712	NM_007683	12617	Mm.4649	NM_007683	ENSMUSG00000029253	Cenpc1	CENP-C|Cenpc	centromere_protein_C1	protein-coding	Bhlhe40	23	20
chr1	184752183	184752602	184752447	chr1	184752471	184752481	ACACCTGACC	288	24	Bhlhe40	624	chr1	184752184	184752602	+	0	NA	Intergenic	B1_Mur3|SINE|Alu	-19900	NM_008250	15284	Mm.1347	NM_008250	ENSMUSG00000039377	Hlx	Hlx1	H2.0-like_homeobox	protein-coding	Bhlhe40	24	20
chr11	69948674	69949069	69948891	chr11	69948915	69948925	GCATGTGCTG	241	24	Bhlhe40	1628	chr11	69948675	69949069	+	0	NA	promoter-TSS_(NM_009204)	promoter-TSS_(NM_009204)	-682	NM_009204	20528	Mm.10661	NM_009204	ENSMUSG00000018566	Slc2a4	Glut-4|Glut4	solute_carrier_family_2_(facilitated_glucose_transporter),_member_4	protein-coding	Bhlhe40	24	20
chr2	132302632	132303037	132302884	chr2	132302908	132302918	TCACATGCAC	276	24	Bhlhe40	5959	chr2	132302633	132303037	+	0	NA	intron_(NM_138651,_intron_10_of_12)	Charlie1|DNA|hAT-Charlie	16896	NM_001291039	110911	Mm.284503	NM_138651	ENSMUSG00000058793	Cds2	5730450N06Rik|5730460C18Rik|AI854580|D2Wsu127e	CDP-diacylglycerol_synthase_(phosphatidate_cytidylyltransferase)_2	protein-coding	Bhlhe40	24	20
chr11	3142355	3142835	3142638	chr11	3142663	3142673	ATTCAGGTGA	308	25	Bhlhe40	1167	chr11	3142356	3142835	+	0	NA	intron_(NM_030207,_intron_20_of_32)	intron_(NM_030207,_intron_20_of_32)	18574	NR_003517	236604	Mm.247625	NM_001004146	.	Pisd-ps1	-	phosphatidylserine_decarboxylase,_pseudogene_1	pseudo	Bhlhe40	25	20
chr12	3782978	3783362	3783197	chr12	3783222	3783232	ATGCATGTGC	244	25	Bhlhe40	2058	chr12	3782979	3783362	+	0	NA	Intergenic	PB1D11|SINE|Alu	-23810	NM_007872	13435	Mm.5001	NM_007872	ENSMUSG00000020661	Dnmt3a	MmuIIIA	DNA_methyltransferase_3A	protein-coding	Bhlhe40	25	20
chr3	38586124	38586612	38586205	chr3	38586230	38586240	GCATGTGCTC	106	25	Bhlhe40	6251	chr3	38586125	38586612	+	0	NA	Intergenic	Intergenic	-101552	NM_001167883	99696	Mm.290937	NM_001033198	ENSMUSG00000044864	Ankrd50	AI662170|E430012K20Rik|mKIAA1223|mKIAA3019	ankyrin_repeat_domain_50	protein-coding	Bhlhe40	25	20
chr4	101287867	101288371	101288314	chr4	101288339	101288349	CCATGTGCAG	472	25	Bhlhe40	7180	chr4	101287868	101288371	+	0	NA	Intergenic	L1MB4|LINE|L1	-22837	NM_146145	16451	Mm.289657	NM_146145	ENSMUSG00000028530	Jak1	AA960307|BAP004|C130039L05Rik	Janus_kinase_1	protein-coding	Bhlhe40	25	20
chr11	20824905	20825323	20825067	chr11	20825093	20825103	TCACCTGCAG	188	26	Bhlhe40	1312	chr11	20824906	20825323	+	0	NA	3'_UTR_(NM_173752,_exon_5_of_5)	3'_UTR_(NM_173752,_exon_5_of_5)	5994	NM_173752	216551	Mm.76694	NM_173752	ENSMUSG00000042363	Lgalsl	1110067D22Rik|A530071M23|Grpa|Hspc159|Lgalsla	lectin,_galactoside_binding-like	protein-coding	Bhlhe40	26	20
chr14	21590515	21591093	21590597	chr14	21590623	21590633	ATTCATGTGT	108	26	Bhlhe40	3139	chr14	21590516	21591093	+	0	NA	intron_(NM_001205241,_intron_2_of_16)	intron_(NM_001205241,_intron_2_of_16)	91019	NM_017479	54169	Mm.248967	NM_017479	ENSMUSG00000021767	Kat6b	AI507552|B130044K16Rik|MYST-4|Morf|Myst4|mKIAA0383|qkf|querkopf	K(lysine)_acetyltransferase_6B	protein-coding	Bhlhe40	26	20
chr8	105776775	105777160	105776938	chr8	105776964	105776974	ATGCACGTGT	189	26	Bhlhe40	9222	chr8	105776776	105777160	+	0	NA	intron_(NM_145824,_intron_6_of_13)	intron_(NM_145824,_intron_6_of_13)	-18361	NM_027469	70575	Mm.40954	NM_027469	.	Gfod2	5730466C23Rik	glucose-fructose_oxidoreductase_domain_containing_2	protein-coding	Bhlhe40	26	20
chr12	3782978	3783362	3783197	chr12	3783224	3783234	GCATGTGCAC	246	27	Bhlhe40	2065	chr12	3782979	3783362	+	0	NA	Intergenic	PB1D11|SINE|Alu	-23810	NM_007872	13435	Mm.5001	NM_007872	ENSMUSG00000020661	Dnmt3a	MmuIIIA	DNA_methyltransferase_3A	protein-coding	Bhlhe40	27	20
chr13	69305514	69305902	69305832	chr13	69305859	69305869	CCACCTGCTG	345	27	Bhlhe40	2815	chr13	69305515	69305902	+	0	NA	Intergenic	Intergenic	228156	NM_001169131	210106	Mm.315959	NM_198600	ENSMUSG00000034575	Papd7	LAK-1|POLK|Pols|TRF4|TRF4-1	PAP_associated_domain_containing_7	protein-coding	Bhlhe40	27	20
chr2	70926486	70927155	70926857	chr2	70926884	70926894	ACACATGCCC	398	27	Bhlhe40	5644	chr2	70926487	70927155	+	0	NA	Intergenic	A-rich|Low_complexity|Low_complexity	91553	NM_001110512	228019	Mm.490343	NM_145524	ENSMUSG00000041975	Mettl8	BC004636|Tip	methyltransferase_like_8	protein-coding	Bhlhe40	27	20
chr2	102956348	102957282	102957016	chr2	102957043	102957053	TCATGTGCCT	695	27	Bhlhe40	5836	chr2	102956349	102957282	+	0	NA	Intergenic	Intergenic	-55150	NM_001039150	12505	Mm.423621	NM_009851	ENSMUSG00000005087	Cd44	AU023126|AW121933|AW146109|HERMES|Ly-24|Pgp-1	CD44_antigen	protein-coding	Bhlhe40	27	20
chr2	121448926	121449326	121449122	chr2	121449149	121449159	CCACGTGACC	223	27	Bhlhe40	5916	chr2	121448927	121449326	+	0	NA	promoter-TSS_(NM_011354)	promoter-TSS_(NM_011354)	-72	NM_001290837	378702	Mm.262252	NM_011354	ENSMUSG00000074884	Serf2	C80083|Msmac1l|m4F5rel	small_EDRK-rich_factor_2	protein-coding	Bhlhe40	27	20
chr1	113219775	113220171	113219957	chr1	113219985	113219995	TGTCAGGTGC	210	28	Bhlhe40	402	chr1	113219776	113220171	+	0	NA	Intergenic	Intergenic	-1355055	NM_001081316	319901	Mm.103468	NM_001081316	ENSMUSG00000038702	Dsel	9330132E09Rik|DS-epi2	dermatan_sulfate_epimerase-like	protein-coding	Bhlhe40	28	20
chr16	18693881	18694270	18694144	chr16	18694172	18694182	AGTCATGTGA	291	28	Bhlhe40	3955	chr16	18693882	18694270	+	0	NA	Intergenic	ID_B1|SINE|B4	-64138	NM_213614	18951	Mm.20365	NM_213614	ENSMUSG00000072214	2017-09-05	Cdcrel-1|Cdcrel1|Pnutl1	septin_5	protein-coding	Bhlhe40	28	20
chr13	65265751	65266283	65266059	chr13	65266088	65266098	GGGCATGTGC	337	29	Bhlhe40	2800	chr13	65265752	65266283	+	0	NA	Intergenic	ORR1D-int|LTR|ERVL-MaLR	-12837	NM_178364	170936	Mm.151546	NM_178364	ENSMUSG00000021514	Zfp369	B930030B22Rik|D230020H11Rik|NRIF2	zinc_finger_protein_369	protein-coding	Bhlhe40	29	20
chr6	87293302	87293950	87293597	chr6	87293627	87293637	ACACATGACA	325	30	Bhlhe40	8247	chr6	87293303	87293950	+	0	NA	intron_(NM_054041,_intron_3_of_17)	intron_(NM_054041,_intron_3_of_17)	42149	NM_054041	69538	Mm.232525	NM_054041	ENSMUSG00000033420	Antxr1	2310008J16Rik|2810405N18Rik|Antrx1|Tem8	anthrax_toxin_receptor_1	protein-coding	Bhlhe40	30	20
chr7	112229186	112229577	112229254	chr7	112229284	112229294	ATGCACGTGT	98	30	Bhlhe40	8785	chr7	112229187	112229577	+	0	NA	intron_(NM_001193305,_intron_1_of_25)	intron_(NM_001193305,_intron_1_of_25)	3546	NM_001193305	320878	Mm.52312	NM_177282	ENSMUSG00000038244	Mical2	5330438E18Rik|9530064J02|MICAL-2|mKIAA0750	microtubule_associated_monooxygenase,_calponin_and_LIM_domain_containing_2	protein-coding	Bhlhe40	30	20
chr7	125772878	125773312	125773111	chr7	125773141	125773151	GTGCACATGC	263	30	Bhlhe40	8860	chr7	125772879	125773312	+	0	NA	intron_(NM_001081022,_intron_6_of_27)	intron_(NM_001081022,_intron_6_of_27)	65219	NM_001081022	233865	Mm.274389	NM_001081022	ENSMUSG00000032743	D430042O09Rik	Kiaa0556	RIKEN_cDNA_D430042O09_gene	protein-coding	Bhlhe40	30	20
chr13	65265751	65266283	65266059	chr13	65266090	65266100	GCATGTGCTC	339	31	Bhlhe40	2799	chr13	65265752	65266283	+	0	NA	Intergenic	ORR1D-int|LTR|ERVL-MaLR	-12837	NM_178364	170936	Mm.151546	NM_178364	ENSMUSG00000021514	Zfp369	B930030B22Rik|D230020H11Rik|NRIF2	zinc_finger_protein_369	protein-coding	Bhlhe40	31	20
chr2	92423466	92424069	92423887	chr2	92423918	92423928	TCACGTGCAC	452	31	Bhlhe40	5819	chr2	92423467	92424069	+	0	NA	intron_(NM_009963,_intron_3_of_11)	intron_(NM_009963,_intron_3_of_11)	10301	NM_009963	12953	Mm.254181	NM_009963	ENSMUSG00000068742	Cry2	AV006279|D130054K12Rik	cryptochrome_2_(photolyase-like)	protein-coding	Bhlhe40	31	20
chr10	31494147	31494571	31494353	chr10	31494385	31494395	ACACCTGATT	238	32	Bhlhe40	844	chr10	31494148	31494571	+	0	NA	Intergenic	Intergenic	-48438	NM_009413	21987	Mm.439966	NM_009413	ENSMUSG00000000296	Tpd52l1	D53	tumor_protein_D52-like_1	protein-coding	Bhlhe40	32	20
chr16	5201704	5202245	5202072	chr16	5202104	5202114	ACATGTGCTG	400	32	Bhlhe40	3889	chr16	5201705	5202245	+	0	NA	intron_(NM_013796,_intron_2_of_9)	intron_(NM_013796,_intron_2_of_9)	2037	NR_027804	27426	Mm.215641	NM_013796	ENSMUSG00000023143	Nagpa	AI596180|UCE	N-acetylglucosamine-1-phosphodiester_alpha-N-acetylglucosaminidase	protein-coding	Bhlhe40	32	20
chr17	71312282	71312979	71312911	chr17	71312943	71312953	GTGCATGTGC	661	32	Bhlhe40	4580	chr17	71312283	71312979	+	0	NA	Intergenic	Intergenic	-1666	NM_145158	246707	Mm.23462	NM_145158	ENSMUSG00000024053	Emilin2	FOAP-10	elastin_microfibril_interfacer_2	protein-coding	Bhlhe40	32	20
chr7	125772878	125773312	125773111	chr7	125773143	125773153	GCACATGCTC	265	32	Bhlhe40	8859	chr7	125772879	125773312	+	0	NA	intron_(NM_001081022,_intron_6_of_27)	intron_(NM_001081022,_intron_6_of_27)	65219	NM_001081022	233865	Mm.274389	NM_001081022	ENSMUSG00000032743	D430042O09Rik	Kiaa0556	RIKEN_cDNA_D430042O09_gene	protein-coding	Bhlhe40	32	20
chr3	52347791	52348187	52348101	chr3	52348134	52348144	CCACGTGCTT	343	33	Bhlhe40	6300	chr3	52347792	52348187	+	0	NA	3'_UTR_(NM_019739,_exon_3_of_3)	3'_UTR_(NM_019739,_exon_3_of_3)	79652	NM_019739	56458	Mm.29891	NM_019739	.	Foxo1	AI876417|Afxh|FKHR|Fkhr1|Foxo1a	forkhead_box_O1	protein-coding	Bhlhe40	33	20
chr1	187869883	187870372	187870125	chr1	187870159	187870169	GTGCATGTGT	276	34	Bhlhe40	654	chr1	187869884	187870372	+	0	NA	intron_(NM_001243792,_intron_2_of_7)	(TA)n|Simple_repeat|Simple_repeat	-127699	NM_011935	26381	Mm.89989	NM_011935	ENSMUSG00000026610	Esrrg	ERR3|Errg|NR3B3|mKIAA0832	estrogen-related_receptor_gamma	protein-coding	Bhlhe40	34	20
chr12	45475509	45476129	45475796	chr12	45475830	45475840	TTTCATGTGA	321	34	Bhlhe40	2201	chr12	45475510	45476129	+	0	NA	Intergenic	Intergenic	-401336	NM_144552	217517	Mm.285400	NM_144552	ENSMUSG00000046314	Stxbp6	BC024598|C85317	syntaxin_binding_protein_6_(amisyn)	protein-coding	Bhlhe40	34	20
chr17	71312282	71312979	71312911	chr17	71312945	71312955	GCATGTGCAT	663	34	Bhlhe40	4577	chr17	71312283	71312979	+	0	NA	Intergenic	Intergenic	-1666	NM_145158	246707	Mm.23462	NM_145158	ENSMUSG00000024053	Emilin2	FOAP-10	elastin_microfibril_interfacer_2	protein-coding	Bhlhe40	34	20
chr4	94499575	94499961	94499649	chr4	94499683	94499693	GTTCATGTGA	108	34	Bhlhe40	7146	chr4	94499576	94499961	+	0	NA	TTS_(NM_026368)	TTS_(NM_026368)	57028	NM_026368	67770	Mm.35170	NM_026368	ENSMUSG00000028578	Caap1	5830433M19Rik|AI536248|CAAP	caspase_activity_and_apoptosis_inhibitor_1	protein-coding	Bhlhe40	34	20
chr15	44439203	44439864	44439300	chr15	44439335	44439345	GCACCTGCAC	132	35	Bhlhe40	3529	chr15	44439204	44439864	+	0	NA	Intergenic	Intergenic	-11227	NM_026149	67429	Mm.490404	NM_026149	ENSMUSG00000038736	Nudcd1	4921532K09Rik|AA407246|AW260430|AW556235|CML66-L|Cml66	NudC_domain_containing_1	protein-coding	Bhlhe40	35	20
chr18	6718972	6719419	6719273	chr18	6719308	6719318	TAGCAGGTGT	336	35	Bhlhe40	4739	chr18	6718973	6719419	+	0	NA	Intergenic	Intergenic	-45971	NM_001278447	19330	Mm.132802	NM_181070	.	Rab18	AA959686	RAB18,_member_RAS_oncogene_family	protein-coding	Bhlhe40	35	20
chr14	36891251	36891809	36891426	chr14	36891462	36891472	TGGCACATGC	211	36	Bhlhe40	3186	chr14	36891252	36891809	+	0	NA	intron_(NM_027045,_intron_9_of_10)	intron_(NM_027045,_intron_9_of_10)	44038	NM_028407	72972	Mm.27621	NM_027045	ENSMUSG00000058690	Ccser2	1700012P13Rik|2900054P12Rik|AI035535|AW108503|Fam190b|Gcap14	coiled-coil_serine_rich_2	protein-coding	Bhlhe40	36	20
chr14	73461634	73462124	73461897	chr14	73461933	73461943	ATGCACGTGT	299	36	Bhlhe40	3300	chr14	73461635	73462124	+	0	NA	Intergenic	L1MB5|LINE|L1	-48170	NM_026119	67381	Mm.282888	NM_026119	ENSMUSG00000022109	Med4	2410046H15Rik|DRIP36|HSPC126|TRAP36|Vdirp|Vdrip	mediator_complex_subunit_4	protein-coding	Bhlhe40	36	20
chr15	89140651	89141186	89140884	chr15	89140920	89140930	TAGCAGGTGC	269	36	Bhlhe40	3802	chr15	89140652	89141186	+	0	NA	promoter-TSS_(NM_013871)	promoter-TSS_(NM_013871)	-216	NM_013871	29857	Mm.38343	NM_013871	ENSMUSG00000022610	Mapk12	AW123708|Erk6|P38gamma|Prkm12|Sapk3	mitogen-activated_protein_kinase_12	protein-coding	Bhlhe40	36	20
chr17	63437502	63437892	63437712	chr17	63437748	63437758	CTGCACATGT	246	36	Bhlhe40	4522	chr17	63437503	63437892	+	0	NA	intron_(NM_015794,_intron_4_of_8)	intron_(NM_015794,_intron_4_of_8)	62883	NM_015794	50758	Mm.136366	NM_015794	.	Fbxl17	6330576B01Rik|AI452053|BB073797|C130023C01Rik|Fbx13|Fbxo13	F-box_and_leucine-rich_repeat_protein_17	protein-coding	Bhlhe40	36	20
chr6	87653978	87654556	87654231	chr6	87654267	87654277	ACACCTGCAA	289	36	Bhlhe40	8252	chr6	87653979	87654556	+	0	NA	intron_(NM_024251,_intron_5_of_9)	intron_(NM_024251,_intron_5_of_9)	17901	NM_001170489	72103	Mm.31770	NM_024251	ENSMUSG00000030051	Aplf	2010301N04Rik|AI452191	aprataxin_and_PNKP_like_factor	protein-coding	Bhlhe40	36	20
chr9	54732422	54732948	54732697	chr9	54732733	54732743	CATCACGTGA	311	36	Bhlhe40	9468	chr9	54732423	54732948	+	0	NA	intron_(NM_001025376,_intron_1_of_10)	Tigger17a|DNA|TcMar-Tigger	1864	NM_023191	66317	Mm.28437	NM_023191	ENSMUSG00000061559	Wdr61	2700038L12Rik|2810418I05Rik|REC14	WD_repeat_domain_61	protein-coding	Bhlhe40	36	20
chr18	77106999	77107518	77107353	chr18	77107390	77107400	CATCAGGTGA	391	37	Bhlhe40	4984	chr18	77107000	77107518	+	0	NA	intron_(NM_001164167,_intron_3_of_13)	B1_Mm|SINE|Alu	41579	NM_001164168	17344	Mm.6370	NM_008602	ENSMUSG00000025423	Pias2	6330408K17Rik|AI462206|ARIP3|AU018068|Dib|Miz1|PIASxalpha|PIASxb|PIASxbeta|SIZ2	protein_inhibitor_of_activated_STAT_2	protein-coding	Bhlhe40	37	20
chr2	90742320	90742783	90742651	chr2	90742688	90742698	TAGCAGGTGA	368	37	Bhlhe40	5797	chr2	90742321	90742783	+	0	NA	Intergenic	B1_Mus2|SINE|Alu	-2818	NM_018828	55935	Mm.489638	NM_018828	ENSMUSG00000008200	Fnbp4	FBP30|Fnbp30|mKIAA1014	formin_binding_protein_4	protein-coding	Bhlhe40	37	20
chr3	89772970	89773531	89773366	chr3	89773403	89773413	GGTCACATGT	433	37	Bhlhe40	6446	chr3	89772971	89773531	+	0	NA	promoter-TSS_(NM_027315)	promoter-TSS_(NM_027315)	149	NR_130957	74034	Mm.386816	NR_130957	.	4632404H12Rik	-	RIKEN_cDNA_4632404H12_gene	ncRNA	Bhlhe40	37	20
chr14	36891251	36891809	36891426	chr14	36891464	36891474	GCACATGCTA	213	38	Bhlhe40	3185	chr14	36891252	36891809	+	0	NA	intron_(NM_027045,_intron_9_of_10)	intron_(NM_027045,_intron_9_of_10)	44038	NM_028407	72972	Mm.27621	NM_027045	ENSMUSG00000058690	Ccser2	1700012P13Rik|2900054P12Rik|AI035535|AW108503|Fam190b|Gcap14	coiled-coil_serine_rich_2	protein-coding	Bhlhe40	38	20
chr9	54732422	54732948	54732697	chr9	54732735	54732745	TCACGTGACT	313	38	Bhlhe40	9470	chr9	54732423	54732948	+	0	NA	intron_(NM_001025376,_intron_1_of_10)	Tigger17a|DNA|TcMar-Tigger	1864	NM_023191	66317	Mm.28437	NM_023191	ENSMUSG00000061559	Wdr61	2700038L12Rik|2810418I05Rik|REC14	WD_repeat_domain_61	protein-coding	Bhlhe40	38	20
chr1	150634917	150635438	150635134	chr1	150635174	150635184	AGGCAGGTGT	257	40	Bhlhe40	499	chr1	150634918	150635438	+	0	NA	exon_(NM_001024720,_exon_70_of_107)	exon_(NM_001024720,_exon_70_of_107)	-169013	NM_001110146	96875	Mm.174256	NM_021400	ENSMUSG00000006014	Prg4	CACP|DOL54|JCAP|MSF|SZP|lubricin	proteoglycan_4_(megakaryocyte_stimulating_factor,_articular_superficial_zone_protein)	protein-coding	Bhlhe40	40	40
chr15	38671121	38671547	38671306	chr15	38671346	38671356	ACATGTGCAG	225	40	Bhlhe40	3497	chr15	38671122	38671547	+	0	NA	intron_(NM_025494,_intron_1_of_12)	RSINE1|SINE|B4	9430	NM_025494	66335	Mm.276618	NM_025494	ENSMUSG00000022295	Atp6v1c1	1700025B18Rik|U13839	ATPase,_H+_transporting,_lysosomal_V1_subunit_C1	protein-coding	Bhlhe40	40	40
chr2	136821639	136822171	136821942	chr2	136821982	136821992	TTGCATGTGC	343	40	Bhlhe40	5967	chr2	136821640	136822171	+	0	NA	Intergenic	B2_Mm2|SINE|B2	-69313	NM_028201	74243	Mm.330612	NM_028201	ENSMUSG00000027281	Slx4ip	2210009G21Rik|2410004I22Rik|C85661|Slxip	SLX4_interacting_protein	protein-coding	Bhlhe40	40	40
chr5	30888583	30889189	30888635	chr5	30888675	30888685	CTTCACATGC	92	40	Bhlhe40	7439	chr5	30888584	30889189	+	0	NA	promoter-TSS_(NM_001048192)	promoter-TSS_(NM_001048192)	34	NM_174849	231093	Mm.440364	NM_174849	ENSMUSG00000029165	Agbl5	4930455N08|9430057O19Rik|CCP5	ATP/GTP_binding_protein-like_5	protein-coding	Bhlhe40	40	40
chr6	38447576	38448077	38448000	chr6	38448040	38448050	ATGCATGTGG	464	40	Bhlhe40	8069	chr6	38447577	38448077	+	0	NA	intron_(NM_177185,_intron_2_of_16)	PB1D10|SINE|Alu	13902	NM_177185	320538	Mm.302831	NM_177185	ENSMUSG00000038538	Ubn2	2900060J04Rik|6030408G03Rik|BC060116|D130059P03Rik|mKIAA2030	ubinuclein_2	protein-coding	Bhlhe40	40	40
chr10	14682346	14682746	14682481	chr10	14682522	14682532	CCACCTGCCT	176	41	Bhlhe40	745	chr10	14682347	14682746	+	0	NA	intron_(NM_025418,_intron_4_of_7)	intron_(NM_025418,_intron_4_of_7)	22943	NM_025418	66201	Mm.227983	NM_025418	ENSMUSG00000019868	Vta1	1110001D18Rik|1110059P08Rik|AU040813|C85340|LIP5|SBP1	Vps20-associated_1_homolog_(S._cerevisiae)	protein-coding	Bhlhe40	41	40
chr15	75085502	75087045	75086740	chr15	75086781	75086791	GGTCACATGA	1279	41	Bhlhe40	3657	chr15	75085503	75087045	+	0	NA	Intergenic	B1_Mm|SINE|Alu	25675	NM_001099217	100041546	Mm.482110	NM_001099217	ENSMUSG00000022584	Ly6c2	Ly-6C.2|Ly-6C2	lymphocyte_antigen_6_complex,_locus_C2	protein-coding	Bhlhe40	41	40
chr4	49639979	49640571	49640136	chr4	49640177	49640187	ATTCACGTGC	198	41	Bhlhe40	6925	chr4	49639980	49640571	+	0	NA	intron_(NM_182999,_intron_6_of_20)	intron_(NM_182999,_intron_6_of_20)	8215	NM_182999	109331	Mm.24765	NM_182999	ENSMUSG00000028309	Rnf20	4833430L21Rik|AW540162|C79397|mKIAA4116	ring_finger_protein_20	protein-coding	Bhlhe40	41	40
chr1	61971966	61972393	61972131	chr1	61972173	61972183	GCGCACGTGT	207	42	Bhlhe40	207	chr1	61971967	61972393	+	0	NA	intron_(NM_001081050,_intron_2_of_22)	intron_(NM_001081050,_intron_2_of_22)	333356	NM_001081050	72823	Mm.35153	NM_001081050	ENSMUSG00000052062	Pard3b	1810008K04Rik|2010002N16Rik|2810455B10Rik|Als2cr19|PAR3B|PAR3L|PAR3beta	par-3_family_cell_polarity_regulator_beta	protein-coding	Bhlhe40	42	40
chr2	136821639	136822171	136821942	chr2	136821984	136821994	GCATGTGCAT	345	42	Bhlhe40	5965	chr2	136821640	136822171	+	0	NA	Intergenic	B2_Mm2|SINE|B2	-69313	NM_028201	74243	Mm.330612	NM_028201	ENSMUSG00000027281	Slx4ip	2210009G21Rik|2410004I22Rik|C85661|Slxip	SLX4_interacting_protein	protein-coding	Bhlhe40	42	40
chr5	30888583	30889189	30888635	chr5	30888677	30888687	TCACATGCTA	94	42	Bhlhe40	7442	chr5	30888584	30889189	+	0	NA	promoter-TSS_(NM_001048192)	promoter-TSS_(NM_001048192)	34	NM_174849	231093	Mm.440364	NM_174849	ENSMUSG00000029165	Agbl5	4930455N08|9430057O19Rik|CCP5	ATP/GTP_binding_protein-like_5	protein-coding	Bhlhe40	42	40
chr15	75085502	75087045	75086740	chr15	75086783	75086793	TCACATGAAG	1281	43	Bhlhe40	3658	chr15	75085503	75087045	+	0	NA	Intergenic	B1_Mm|SINE|Alu	25675	NM_001099217	100041546	Mm.482110	NM_001099217	ENSMUSG00000022584	Ly6c2	Ly-6C.2|Ly-6C2	lymphocyte_antigen_6_complex,_locus_C2	protein-coding	Bhlhe40	43	40
chr4	49639979	49640571	49640136	chr4	49640179	49640189	TCACGTGCCT	200	43	Bhlhe40	6928	chr4	49639980	49640571	+	0	NA	intron_(NM_182999,_intron_6_of_20)	intron_(NM_182999,_intron_6_of_20)	8215	NM_182999	109331	Mm.24765	NM_182999	ENSMUSG00000028309	Rnf20	4833430L21Rik|AW540162|C79397|mKIAA4116	ring_finger_protein_20	protein-coding	Bhlhe40	43	40
chr1	187869883	187870372	187870125	chr1	187870169	187870179	GTGCATGTGA	286	44	Bhlhe40	653	chr1	187869884	187870372	+	0	NA	intron_(NM_001243792,_intron_2_of_7)	(TA)n|Simple_repeat|Simple_repeat	-127699	NM_011935	26381	Mm.89989	NM_011935	ENSMUSG00000026610	Esrrg	ERR3|Errg|NR3B3|mKIAA0832	estrogen-related_receptor_gamma	protein-coding	Bhlhe40	44	40
chr12	55797649	55798058	55797833	chr12	55797877	55797887	CCACATGCTG	228	44	Bhlhe40	2277	chr12	55797650	55798058	+	0	NA	intron_(NM_001003719,_intron_1_of_39)	B3|SINE|B2	23662	NM_001112714	56784	Mm.292180	NM_019994	ENSMUSG00000021027	Ralgapa1	2310003F20Rik|4930400K19Rik|AI563624|GRIPE|Garnl1|Tulip1|mKIAA0884	Ral_GTPase_activating_protein,_alpha_subunit_1	protein-coding	Bhlhe40	44	40
chr17	79037598	79038034	79037885	chr17	79037929	79037939	GTGCACATGA	331	44	Bhlhe40	4618	chr17	79037599	79038034	+	0	NA	Intergenic	L1MEc|LINE|L1	-14090	NM_027455	70536	Mm.293870	NM_027455	ENSMUSG00000024084	Qpct	5730422A13Rik	glutaminyl-peptide_cyclotransferase_(glutaminyl_cyclase)	protein-coding	Bhlhe40	44	40
chr1	85479105	85479507	85479173	chr1	85479218	85479228	ACACATGCTA	113	45	Bhlhe40	234	chr1	85479106	85479507	+	0	NA	Intergenic	Intergenic	119504	NM_030194	109032	Mm.335802	NM_030194	ENSMUSG00000070034	Sp110	5031415C07Rik|52kDa|5830484A20Rik|ENSMUSG00000075603|Ifi75|Ipr1	Sp110_nuclear_body_protein	protein-coding	Bhlhe40	45	40
chr1	187869883	187870372	187870125	chr1	187870171	187870181	GCATGTGAAG	288	46	Bhlhe40	650	chr1	187869884	187870372	+	0	NA	intron_(NM_001243792,_intron_2_of_7)	(TA)n|Simple_repeat|Simple_repeat	-127699	NM_011935	26381	Mm.89989	NM_011935	ENSMUSG00000026610	Esrrg	ERR3|Errg|NR3B3|mKIAA0832	estrogen-related_receptor_gamma	protein-coding	Bhlhe40	46	40
chr17	60131388	60132008	60131815	chr17	60131861	60131871	AGGCATATGT	473	46	Bhlhe40	4508	chr17	60131389	60132008	+	0	NA	Intergenic	Intergenic	-1118376	NM_026497	67993	Mm.36507	NM_026497	.	Nudt12	0610016O18Rik	nudix_(nucleoside_diphosphate_linked_moiety_X)-type_motif_12	protein-coding	Bhlhe40	46	40
chr17	79037598	79038034	79037885	chr17	79037931	79037941	GCACATGAAT	333	46	Bhlhe40	4617	chr17	79037599	79038034	+	0	NA	Intergenic	L1MEc|LINE|L1	-14090	NM_027455	70536	Mm.293870	NM_027455	ENSMUSG00000024084	Qpct	5730422A13Rik	glutaminyl-peptide_cyclotransferase_(glutaminyl_cyclase)	protein-coding	Bhlhe40	46	40
chr3	114441031	114441459	114441149	chr3	114441195	114441205	CTTCAGGTGC	164	46	Bhlhe40	6580	chr3	114441032	114441459	+	0	NA	Intergenic	Lx4B|LINE|L1	410705	NM_007729	12814	Mm.209715	NM_007729	ENSMUSG00000027966	Col11a1	C530001D20Rik|cho	collagen,_type_XI,_alpha_1	protein-coding	Bhlhe40	46	40
chr1	90610547	90611047	90610635	chr1	90610682	90610692	GCACCTGCTG	135	47	Bhlhe40	307	chr1	90610548	90611047	+	0	NA	intron_(NM_133805,_intron_5_of_7)	intron_(NM_133805,_intron_5_of_7)	7372	NM_133805	108679	Mm.119177	NM_133805	ENSMUSG00000034432	Cops8	9430009J09Rik|AA408242|Csn8|Sgn8	COP9_(constitutive_photomorphogenic)_homolog,_subunit_8_(Arabidopsis_thaliana)	protein-coding	Bhlhe40	47	40
chr14	30784331	30784728	30784421	chr14	30784468	30784478	TTTCATGTGC	137	47	Bhlhe40	3151	chr14	30784332	30784728	+	0	NA	intron_(NM_001166531,_intron_7_of_21)	intron_(NM_001166531,_intron_7_of_21)	-41064	NM_028839	69179	Mm.143025	NM_028839	ENSMUSG00000006526	Tmem110	1810038N08Rik|2310014H19Rik|AW554125	transmembrane_protein_110	protein-coding	Bhlhe40	47	40
chr14	49029836	49030396	49030138	chr14	49030185	49030195	CAGCACATGG	349	47	Bhlhe40	3239	chr14	49029837	49030396	+	0	NA	intron_(NM_207214,_intron_12_of_17)	L1MA6|LINE|L1	-36379	NM_144535	74385	Mm.379235	NM_144535	ENSMUSG00000036291	Ap5m1	4932432K03Rik|Mu5|Mudeng	adaptor-related_protein_complex_5,_mu_1_subunit	protein-coding	Bhlhe40	47	40
chr11	12857847	12858498	12858372	chr11	12858420	12858430	CTGCATGTGG	573	48	Bhlhe40	1296	chr11	12857848	12858498	+	0	NA	Intergenic	Intergenic	-393213	NM_001282993	12808	Mm.22847	NM_172496	ENSMUSG00000020173	Cobl	-	cordon-bleu_WH2_repeat	protein-coding	Bhlhe40	48	40
chr11	31584489	31584891	31584737	chr11	31584785	31584795	AATCAGGTGA	296	48	Bhlhe40	1392	chr11	31584490	31584891	+	0	NA	Intergenic	Lx|LINE|L1	87172	NM_001024919	69556	Mm.34183	NM_001024919	ENSMUSG00000044502	Bod1	2310022M17Rik|BOD2.1|Fam44b	biorientation_of_chromosomes_in_cell_division_1	protein-coding	Bhlhe40	48	40
chr8	122928547	122929197	122928610	chr8	122928658	122928668	CATCACATGA	111	48	Bhlhe40	9287	chr8	122928548	122929197	+	0	NA	intron_(NR_037865,_intron_2_of_13)	intron_(NR_037865,_intron_2_of_13)	80498	NM_007662	12555	Mm.1976	NM_007662	ENSMUSG00000031962	Cdh15	AI323380|Cdh14|Mcad	cadherin_15	protein-coding	Bhlhe40	48	40
chr14	30784331	30784728	30784421	chr14	30784470	30784480	TCATGTGCCA	139	49	Bhlhe40	3150	chr14	30784332	30784728	+	0	NA	intron_(NM_001166531,_intron_7_of_21)	intron_(NM_001166531,_intron_7_of_21)	-41064	NM_028839	69179	Mm.143025	NM_028839	ENSMUSG00000006526	Tmem110	1810038N08Rik|2310014H19Rik|AW554125	transmembrane_protein_110	protein-coding	Bhlhe40	49	40
chr11	75153183	75153695	75153264	chr11	75153314	75153324	GGGCATGTGG	131	50	Bhlhe40	1708	chr11	75153184	75153695	+	0	NA	intron_(NM_001002764,_intron_15_of_18)	intron_(NM_001002764,_intron_15_of_18)	14713	NM_001098203	15248	Mm.57250	NM_010430	ENSMUSG00000043099	Hic1	AA408311|HIC-1	hypermethylated_in_cancer_1	protein-coding	Bhlhe40	50	40
chr17	29030995	29031405	29031042	chr17	29031092	29031102	ACACCTGCTT	97	50	Bhlhe40	4430	chr17	29030996	29031405	+	0	NA	Intergenic	B2_Mm1a|SINE|B2	-1460	NM_013663	20383	Mm.6787	NM_013663	ENSMUSG00000071172	Srsf3	AL024116|Sfrs3|X16	serine/arginine-rich_splicing_factor_3	protein-coding	Bhlhe40	50	40
chr8	122928547	122929197	122928610	chr8	122928660	122928670	TCACATGAAG	113	50	Bhlhe40	9288	chr8	122928548	122929197	+	0	NA	intron_(NR_037865,_intron_2_of_13)	intron_(NR_037865,_intron_2_of_13)	80498	NM_007662	12555	Mm.1976	NM_007662	ENSMUSG00000031962	Cdh15	AI323380|Cdh14|Mcad	cadherin_15	protein-coding	Bhlhe40	50	40
chr10	121491404	121491790	121491441	chr10	121491492	121491502	CTTCAGGTGA	88	51	Bhlhe40	1123	chr10	121491405	121491790	+	0	NA	Intergenic	MTA_Mm|LTR|ERVL-MaLR	-15347	NM_138956	192678	Mm.41265	NM_138956	ENSMUSG00000025795	Rassf3	AW212023|AW322379	Ras_association_(RalGDS/AF-6)_domain_family_member_3	protein-coding	Bhlhe40	51	40
chr11	3142355	3142835	3142638	chr11	3142689	3142699	AGGCACATGA	334	51	Bhlhe40	1166	chr11	3142356	3142835	+	0	NA	intron_(NM_030207,_intron_20_of_32)	intron_(NM_030207,_intron_20_of_32)	18574	NR_003517	236604	Mm.247625	NM_001004146	.	Pisd-ps1	-	phosphatidylserine_decarboxylase,_pseudogene_1	pseudo	Bhlhe40	51	40
chr11	120114314	120114763	120114438	chr11	120114489	120114499	AGTCACGTGT	175	51	Bhlhe40	2006	chr11	120114315	120114763	+	0	NA	intron_(NM_001164799,_intron_11_of_15)	intron_(NM_001164799,_intron_11_of_15)	15605	NM_001110242	208501	Mm.46699	NM_001110242	ENSMUSG00000078572	1810043H04Rik	-	RIKEN_cDNA_1810043H04_gene	protein-coding	Bhlhe40	51	40
chr12	36981453	36981884	36981714	chr12	36981765	36981775	GTGCACATGA	312	51	Bhlhe40	2164	chr12	36981454	36981884	+	0	NA	Intergenic	Intergenic	-126877	NM_008584	17286	Mm.341398	NM_008584	ENSMUSG00000036144	Meox2	AI528662|Gax|Mox-2|Mox2	mesenchyme_homeobox_2	protein-coding	Bhlhe40	51	40
chr11	3172263	3173133	3172571	chr11	3172623	3172633	AGGCAGGTGG	360	52	Bhlhe40	1199	chr11	3172264	3173133	+	0	NA	intron_(NM_030207,_intron_6_of_32)	B1_Mus1|SINE|Alu	20765	NM_030207	78887	Mm.394071	NM_030207	ENSMUSG00000023764	Sfi1	-	Sfi1_homolog,_spindle_assembly_associated_(yeast)	protein-coding	Bhlhe40	52	40
chr12	83395215	83395762	83395584	chr12	83395636	83395646	CCACATGCCC	421	52	Bhlhe40	2383	chr12	83395216	83395762	+	0	NA	intron_(NM_001267625,_intron_1_of_10)	MTD|LTR|ERVL-MaLR	92247	NM_058212	70127	Mm.151308	NM_058212	ENSMUSG00000021221	Dpf3	2810403B03Rik|6530402L11Rik|BAF45C|C78788|CERD4|cer-d4	D4,_zinc_and_double_PHD_fingers,_family_3	protein-coding	Bhlhe40	52	40
chr16	26249234	26249674	26249515	chr16	26249567	26249577	GTGCACATGT	333	52	Bhlhe40	4020	chr16	26249235	26249674	+	0	NA	Intergenic	Intergenic	122385	NM_016674	12737	Mm.289441	NM_016674	ENSMUSG00000022512	Cldn1	AI596271	claudin_1	protein-coding	Bhlhe40	52	40
chr7	79253889	79254500	79254310	chr7	79254362	79254372	CTGCACATGA	473	52	Bhlhe40	8667	chr7	79253890	79254500	+	0	NA	Intergenic	Intergenic	-19071	NM_018811	54608	Mm.365490	NM_018811	.	Abhd2	2210009N18Rik|LABH2|Labh-2	abhydrolase_domain_containing_2	protein-coding	Bhlhe40	52	40
chr11	3142355	3142835	3142638	chr11	3142691	3142701	GCACATGAAC	336	53	Bhlhe40	1177	chr11	3142356	3142835	+	0	NA	intron_(NM_030207,_intron_20_of_32)	intron_(NM_030207,_intron_20_of_32)	18574	NR_003517	236604	Mm.247625	NM_001004146	.	Pisd-ps1	-	phosphatidylserine_decarboxylase,_pseudogene_1	pseudo	Bhlhe40	53	40
chr14	37725417	37726080	37725445	chr14	37725498	37725508	TGGCACATGC	81	53	Bhlhe40	3203	chr14	37725418	37726080	+	0	NA	Intergenic	Intergenic	-590427	NM_078478	66092	Mm.182912	NM_078478	ENSMUSG00000041028	Ghitm	1010001P14Rik|C77840|MICS1|PTD010|Tmbim5	growth_hormone_inducible_transmembrane_protein	protein-coding	Bhlhe40	53	40
chr3	147774404	147774925	147774639	chr3	147774692	147774702	TCATATGCTG	288	53	Bhlhe40	6769	chr3	147774405	147774925	+	0	NA	Intergenic	Intergenic	922298	NM_001302958	70892	Mm.187793	NM_027594	ENSMUSG00000036745	Ttll7	1110049N09Rik|4921517B04Rik|C630030B20|mTTLL7	tubulin_tyrosine_ligase-like_family,_member_7	protein-coding	Bhlhe40	53	40
chr1	92148902	92149294	92149079	chr1	92149134	92149144	CCATGTGCCC	232	55	Bhlhe40	341	chr1	92148903	92149294	+	0	NA	intron_(NM_207225,_intron_1_of_26)	intron_(NM_207225,_intron_1_of_26)	31243	NM_207225	208727	Mm.318567	NM_207225	ENSMUSG00000026313	Hdac4	4932408F19Rik|HD4	histone_deacetylase_4	protein-coding	Bhlhe40	55	40
chr14	37725417	37726080	37725445	chr14	37725500	37725510	GCACATGCCT	83	55	Bhlhe40	3201	chr14	37725418	37726080	+	0	NA	Intergenic	Intergenic	-590427	NM_078478	66092	Mm.182912	NM_078478	ENSMUSG00000041028	Ghitm	1010001P14Rik|C77840|MICS1|PTD010|Tmbim5	growth_hormone_inducible_transmembrane_protein	protein-coding	Bhlhe40	55	40
chr3	10370606	10371028	10370761	chr3	10370816	10370826	ACACATGCTG	210	55	Bhlhe40	6149	chr3	10370607	10371028	+	0	NA	intron_(NM_025519,_intron_1_of_4)	intron_(NM_025519,_intron_1_of_4)	3844	NM_025519	66371	Mm.366147	NM_025519	.	Chmp4c	2010012P02Rik|2210015K02Rik|2310010I16Rik|Shax3|Snf7-3	charged_multivesicular_body_protein_4C	protein-coding	Bhlhe40	55	40
chr1	117446572	117447087	117446991	chr1	117447047	117447057	ATGCAGGTGA	475	56	Bhlhe40	407	chr1	117446573	117447087	+	0	NA	Intergenic	RLTR11A|LTR|ERVK	864302	NM_011650	22099	Mm.426637	NM_011650	.	Tsn	2610034C24Rik|AU040286|C3PO|TB-RBP	translin	protein-coding	Bhlhe40	56	40
chr14	97711365	97711810	97711592	chr14	97711648	97711658	ATGCATGTGT	283	56	Bhlhe40	3349	chr14	97711366	97711810	+	0	NA	Intergenic	RLTR20B3|LTR|ERVK	458177	NM_007826	13134	Mm.320593	NM_007826	ENSMUSG00000055639	Dach1	Dac|Dach	dachshund_1_(Drosophila)	protein-coding	Bhlhe40	56	40
chr17	79965577	79966294	79965842	chr17	79965899	79965909	CGGCAGGTGT	322	57	Bhlhe40	4644	chr17	79965578	79966294	+	0	NA	Intergenic	Intergenic	-69813	NM_178050	56298	Mm.175403	NM_019717	ENSMUSG00000059811	Atl2	2010110I21Rik|AA407293|AV334690|Aip-2|Arl6ip2	atlastin_GTPase_2	protein-coding	Bhlhe40	57	40
chr7	102332199	102332817	102332328	chr7	102332385	102332395	ACACATGAAA	186	57	Bhlhe40	8755	chr7	102332200	102332817	+	0	NA	intron_(NM_009287,_intron_1_of_11)	B4A|SINE|B4	64684	NM_009287	20866	Mm.645	NM_009287	ENSMUSG00000030987	Stim1	SIM	stromal_interaction_molecule_1	protein-coding	Bhlhe40	57	40
chr8	77603401	77603989	77603615	chr8	77603672	77603682	AGGCAGGTGG	271	57	Bhlhe40	9122	chr8	77603402	77603989	+	0	NA	intron_(NM_145599,_intron_4_of_9)	B1_Mur3|SINE|Alu	6958	NM_145599	234463	Mm.273578	NM_145599	ENSMUSG00000031617	Tmem184c	8430433H16Rik|AI645453|AL033298|BC004056|Tmem34	transmembrane_protein_184C	protein-coding	Bhlhe40	57	40
chr1	172309464	172310248	172310116	chr1	172310174	172310184	CCATGTGCCT	710	58	Bhlhe40	595	chr1	172309465	172310248	+	0	NA	Intergenic	Intergenic	-2511	NM_080419	140559	Mm.271717	NM_080419	ENSMUSG00000038034	Igsf8	ESTM34|EWI-2|KCT-4|PGRL	immunoglobulin_superfamily,_member_8	protein-coding	Bhlhe40	58	40
chr14	31063208	31063632	31063250	chr14	31063308	31063318	AGGCAGGTGG	100	58	Bhlhe40	3153	chr14	31063209	31063632	+	0	NA	intron_(NM_001081251,_intron_17_of_32)	intron_(NM_001081251,_intron_17_of_32)	44282	NM_001081251	66923	Mm.27913	NM_025847	ENSMUSG00000042323	Pbrm1	2610016F04Rik|AI507524|BAF180|Pb1	polybromo_1	protein-coding	Bhlhe40	58	40
chr7	99182772	99183189	99182983	chr7	99183041	99183051	GAGCACGTGC	269	58	Bhlhe40	8712	chr7	99182773	99183189	+	0	NA	promoter-TSS_(NM_026384)	promoter-TSS_(NM_026384)	-268	NM_026384	67800	Mm.180189	NM_026384	ENSMUSG00000030747	Dgat2	0610010B06Rik|ARAT|DGAT-2	diacylglycerol_O-acyltransferase_2	protein-coding	Bhlhe40	58	40
chr11	3394708	3395128	3394785	chr11	3394844	3394854	ACATGTGAAT	136	59	Bhlhe40	1253	chr11	3394709	3395128	+	0	NA	intron_(NM_010718,_intron_1_of_15)	intron_(NM_010718,_intron_1_of_15)	14320	NM_010718	16886	Mm.124176	NM_010718	ENSMUSG00000020451	Limk2	Limk-2|whe	LIM_motif-containing_protein_kinase_2	protein-coding	Bhlhe40	59	40
chr12	101091114	101091596	101091217	chr12	101091276	101091286	TTTCATGTGC	162	59	Bhlhe40	2460	chr12	101091115	101091596	+	0	NA	Intergenic	Intergenic	-7653	NM_211355	68734	Mm.87077	NM_211355	ENSMUSG00000041846	Smek1	1110034C04Rik|BC064465|mKIAA2010	SMEK_homolog_1,_suppressor_of_mek1_(Dictyostelium)	protein-coding	Bhlhe40	59	40
chr5	21455566	21455977	21455901	chr5	21455961	21455971	AGGCAGGTGG	395	60	Bhlhe40	7408	chr5	21455567	21455977	+	0	NA	intron_(NM_177869,_intron_5_of_7)	intron_(NM_177869,_intron_5_of_7)	30869	NM_177869	330050	Mm.40655	NM_177869	ENSMUSG00000047221	Fam185a	4631428I10|AI847670	family_with_sequence_similarity_185,_member_A	protein-coding	Bhlhe40	60	60
chr5	44842372	44842760	44842554	chr5	44842614	44842624	ACATCTGCCT	242	60	Bhlhe40	7501	chr5	44842373	44842760	+	0	NA	Intergenic	LTR16C|LTR|ERVL	-42820	NM_001077398	16826	Mm.25785	NM_010698	ENSMUSG00000039706	Ldb2	AI035351|AW146358|CLIM1|CLP-36|Ldb3	LIM_domain_binding_2	protein-coding	Bhlhe40	60	60
chr6	47420540	47420924	47420848	chr6	47420908	47420918	ACACCTGAAA	368	60	Bhlhe40	8086	chr6	47420541	47420924	+	0	NA	Intergenic	L1_Mur2|LINE|L1	-33592	NM_012042	26965	Mm.87611	NM_012042	ENSMUSG00000029686	Cul1	-	cullin_1	protein-coding	Bhlhe40	60	60
chr12	101091114	101091596	101091217	chr12	101091278	101091288	TCATGTGCTG	164	61	Bhlhe40	2459	chr12	101091115	101091596	+	0	NA	Intergenic	Intergenic	-7653	NM_211355	68734	Mm.87077	NM_211355	ENSMUSG00000041846	Smek1	1110034C04Rik|BC064465|mKIAA2010	SMEK_homolog_1,_suppressor_of_mek1_(Dictyostelium)	protein-coding	Bhlhe40	61	60
chr14	61976477	61976891	61976786	chr14	61976847	61976857	ACATGTGCCC	370	61	Bhlhe40	3272	chr14	61976478	61976891	+	0	NA	Intergenic	Intergenic	-294311	NR_028264	668253	Mm.32886	NR_028264	ENSMUSG00000097589	Dleu2	1810047A16Rik|4932411A06Rik|7730401J12Rik|AI197277|AI788824|Alt1|Gm9069|Leu2	deleted_in_lymphocytic_leukemia,_2	ncRNA	Bhlhe40	61	60
chr16	87939992	87940383	87940111	chr16	87940172	87940182	ACACCTGATT	180	61	Bhlhe40	4242	chr16	87939993	87940383	+	0	NA	intron_(NM_010348,_intron_12_of_15)	MTEa|LTR|ERVL-MaLR	241234	NM_007520	12013	Mm.26147	NM_007520	ENSMUSG00000025612	Bach1	6230421P05Rik|AI323795	BTB_and_CNC_homology_1	protein-coding	Bhlhe40	61	60
chr4	95505389	95505916	95505532	chr4	95505593	95505603	TCACATGCCT	204	61	Bhlhe40	7153	chr4	95505390	95505916	+	0	NA	Intergenic	Intergenic	-51854	NM_001113412	75578	Mm.276098	NM_029347	ENSMUSG00000028573	Fggy	2310009E04Rik	FGGY_carbohydrate_kinase_domain_containing	protein-coding	Bhlhe40	61	60
chr11	85388728	85389134	85388900	chr11	85388962	85388972	ACACATGCTT	234	62	Bhlhe40	1747	chr11	85388729	85389134	+	0	NA	intron_(NM_001166642,_intron_6_of_24)	L1MC|LINE|L1	35767	NM_001166643	192197	Mm.209989	NM_138681	ENSMUSG00000059439	Bcas3	1500019F07Rik|2610028P08Rik|AU021018|BC028339|K20D4|rudhira	breast_carcinoma_amplified_sequence_3	protein-coding	Bhlhe40	62	60
chr14	18238248	18238975	18238607	chr14	18238669	18238679	GTGCACGTGG	421	62	Bhlhe40	3108	chr14	18238249	18238975	+	0	NA	intron_(NM_011584,_intron_1_of_7)	CpG	494	NM_011584	353187	Mm.26587	NM_011584	ENSMUSG00000021775	Nr1d2	RVR|Rev-erb	nuclear_receptor_subfamily_1,_group_D,_member_2	protein-coding	Bhlhe40	62	60
chr6	51975692	51976370	51976192	chr6	51976254	51976264	CAGCAGATGA	562	62	Bhlhe40	8121	chr6	51975693	51976370	+	0	NA	intron_(NM_018773,_intron_4_of_12)	intron_(NM_018773,_intron_4_of_12)	36518	NM_018773	54353	Mm.221479	NM_018773	ENSMUSG00000059182	Skap2	2610021A10Rik|AA960083|BB137539|RA70|SKAP-HOM|Saps|Scap2|mSKAP55R	src_family_associated_phosphoprotein_2	protein-coding	Bhlhe40	62	60
chr1	66940698	66941128	66940990	chr1	66941055	66941065	CAGCAGGTGT	357	65	Bhlhe40	219	chr1	66940699	66941128	+	0	NA	intron_(NM_021285,_intron_1_of_6)	intron_(NM_021285,_intron_1_of_6)	4143	NM_021285	17901	Mm.1000	NM_021285	ENSMUSG00000061816	Myl1	AI325107|MLC1f|MLC3f|Mylf	myosin,_light_polypeptide_1	protein-coding	Bhlhe40	65	60
chr3	51434453	51434864	51434616	chr3	51434681	51434691	ACACATGACA	228	65	Bhlhe40	6297	chr3	51434454	51434864	+	0	NA	intron_(NM_053089,_intron_1_of_19)	intron_(NM_053089,_intron_1_of_19)	18643	NM_053089	74838	Mm.275281	NM_053089	ENSMUSG00000063273	Naa15	5730450D16Rik|6330400I15|ASTBDN|Narg1|Tbdn-1|mNAT1	N(alpha)-acetyltransferase_15,_NatA_auxiliary_subunit	protein-coding	Bhlhe40	65	60
chr7	102017275	102018085	102017957	chr7	102018022	102018032	GGTCAGGTGT	747	65	Bhlhe40	8754	chr7	102017276	102018085	+	0	NA	intron_(NM_010531,_intron_1_of_6)	intron_(NM_010531,_intron_1_of_6)	475	NM_010531	16068	Mm.422756	NM_010531	ENSMUSG00000070427	Il18bp	IL-18BP|Igifbp|MC54L	interleukin_18_binding_protein	protein-coding	Bhlhe40	65	60
chr1	172309464	172310248	172310116	chr1	172310182	172310192	CTGCATGTGG	718	66	Bhlhe40	598	chr1	172309465	172310248	+	0	NA	Intergenic	Intergenic	-2511	NM_080419	140559	Mm.271717	NM_080419	ENSMUSG00000038034	Igsf8	ESTM34|EWI-2|KCT-4|PGRL	immunoglobulin_superfamily,_member_8	protein-coding	Bhlhe40	66	60
chr10	11771208	11771634	11771431	chr10	11771497	11771507	GGGCATGTGA	289	66	Bhlhe40	706	chr10	11771209	11771634	+	0	NA	Intergenic	RMER19C|LTR|ERVK	162197	NM_013898	30058	Mm.214504	NM_013898	ENSMUSG00000048007	Timm8a1	DXHXS1274E|Ddp1|Fci-12|Tim8a|Timm8a	translocase_of_inner_mitochondrial_membrane_8A1	protein-coding	Bhlhe40	66	60
chr18	82627626	82628320	82627673	chr18	82627740	82627750	ACACGTGCAC	114	67	Bhlhe40	4988	chr18	82627627	82628320	+	0	NA	intron_(NM_177832,_intron_18_of_29)	L1_Mus3|LINE|L1	64761	NM_177832	329002	Mm.34438	NM_177832	ENSMUSG00000041258	Zfp236	AI447957|Gm335	zinc_finger_protein_236	protein-coding	Bhlhe40	67	60
chr4	129306435	129306950	129306607	chr4	129306674	129306684	AGGCAGGTGG	239	67	Bhlhe40	7259	chr4	129306436	129306950	+	0	NA	TTS_(NM_009030)	TTS_(NM_009030)	19072	NM_023485	68828	Mm.132243	NM_023485	ENSMUSG00000001333	Sync	1110057H03Rik|SNIP4	syncoilin	protein-coding	Bhlhe40	67	60
chr11	90417912	90418415	90418134	chr11	90418202	90418212	GCACGTGCCC	290	68	Bhlhe40	1773	chr11	90417913	90418415	+	0	NA	Intergenic	CpG	-27247	NM_172563	217082	Mm.158903	NM_172563	ENSMUSG00000003949	Hlf	E230015K02Rik	hepatic_leukemia_factor	protein-coding	Bhlhe40	68	60
chr8	7226635	7227259	7227136	chr8	7227204	7227214	ACATGTGCAA	569	68	Bhlhe40	8923	chr8	7226636	7227259	+	0	NA	Intergenic	Intergenic	1433826	NM_010111	13642	Mm.209813	NM_010111	ENSMUSG00000001300	Efnb2	ELF-2|Epl5|Eplg5|Htk-L|LERK-5|Lerk5|NLERK-1	ephrin_B2	protein-coding	Bhlhe40	68	60
chr15	84922893	84923348	84923066	chr15	84923135	84923145	ACACGTGACC	242	69	Bhlhe40	3789	chr15	84922894	84923348	+	0	NA	promoter-TSS_(NM_016714)	promoter-TSS_(NM_016714)	-307	NM_016714	18141	Mm.28379	NM_016714	ENSMUSG00000016619	Nup50	1700030K07Rik|AI413123|Npap60	nucleoporin_50	protein-coding	Bhlhe40	69	60
chr6	129236145	129236741	129236516	chr6	129236585	129236595	CTGCATATGT	440	69	Bhlhe40	8368	chr6	129236146	129236741	+	0	NA	intron_(NR_040265,_intron_1_of_2)	intron_(NR_040265,_intron_1_of_2)	1602	NR_040265	76432	Mm.261738	NR_040265	ENSMUSG00000097354	2310001H17Rik	AI646108	RIKEN_cDNA_2310001H17_gene	ncRNA	Bhlhe40	69	60
chr1	58055636	58056068	58055753	chr1	58055823	58055833	TCACCTGCCC	187	70	Bhlhe40	190	chr1	58055637	58056068	+	0	NA	intron_(NM_009676,_intron_7_of_34)	Tigger7|DNA|TcMar-Tigger	25883	NM_009676	11761	Mm.26787	NM_009676	ENSMUSG00000063558	Aox1	AI196512|AI255253|Ao|Aox-1|Aox-2|Aox2|Moro|Ro	aldehyde_oxidase_1	protein-coding	Bhlhe40	70	60
chr13	83156243	83156785	83156379	chr13	83156451	83156461	ATGCATGTGA	208	72	Bhlhe40	2925	chr13	83156244	83156785	+	0	NA	Intergenic	L1MB7|LINE|L1	-347520	NM_025282	17260	Mm.24001	NM_025282	ENSMUSG00000005583	Mef2c	5430401D19Rik|9930028G15Rik|AV011172|Mef2	myocyte_enhancer_factor_2C	protein-coding	Bhlhe40	72	60
chr17	63437502	63437892	63437712	chr17	63437784	63437794	ACACATGCAC	282	72	Bhlhe40	4517	chr17	63437503	63437892	+	0	NA	intron_(NM_015794,_intron_4_of_8)	intron_(NM_015794,_intron_4_of_8)	62883	NM_015794	50758	Mm.136366	NM_015794	.	Fbxl17	6330576B01Rik|AI452053|BB073797|C130023C01Rik|Fbx13|Fbxo13	F-box_and_leucine-rich_repeat_protein_17	protein-coding	Bhlhe40	72	60
chr11	64824267	64824825	64824489	chr11	64824563	64824573	CCACGTGATT	296	74	Bhlhe40	1584	chr11	64824268	64824825	+	0	NA	Intergenic	L1MCb|LINE|L1	-154489	NM_023479	68626	Mm.157711	NM_023479	ENSMUSG00000020549	Elac2	1110017O07Rik|D11Wsu80e|Hpc2	elaC_homolog_2_(E._coli)	protein-coding	Bhlhe40	74	60
chr17	59337364	59337937	59337685	chr17	59337759	59337769	TGTCACGTGC	395	74	Bhlhe40	4503	chr17	59337365	59337937	+	0	NA	Intergenic	Intergenic	-324329	NM_026497	67993	Mm.36507	NM_026497	.	Nudt12	0610016O18Rik	nudix_(nucleoside_diphosphate_linked_moiety_X)-type_motif_12	protein-coding	Bhlhe40	74	60
chr4	72864455	72864840	72864673	chr4	72864747	72864757	TAGCAGGTGG	292	74	Bhlhe40	7045	chr4	72864456	72864840	+	0	NA	Intergenic	HAL1|LINE|L1	-12014	NM_001199270	353204	Mm.317892	NM_001199270	ENSMUSG00000059343	Aldoart1	4921524E03Rik|Aldo1-ps|Aldo1-ps2|Aldoa-ps2	aldolase_1_A,_retrogene_1	protein-coding	Bhlhe40	74	60
chr4	95218840	95219642	95219521	chr4	95219595	95219605	GGGCACATGA	755	74	Bhlhe40	7150	chr4	95218841	95219642	+	0	NA	Intergenic	(TAAA)n|Simple_repeat|Simple_repeat	-167019	NM_010591	16476	Mm.275071	NM_010591	ENSMUSG00000052684	Jun	AP-1|Junc|c-jun	jun_proto-oncogene	protein-coding	Bhlhe40	74	60
chr10	42277866	42278323	42278129	chr10	42278204	42278214	CGGCACGTGC	338	75	Bhlhe40	879	chr10	42277867	42278323	+	0	NA	Intergenic	CpG-1005	-1353	NM_019740	56484	Mm.338613	NM_019740	ENSMUSG00000048756	Foxo3	1110048B16Rik|2010203A17Rik|C76856|FKHRL1|Fkhr2|Foxo3a	forkhead_box_O3	protein-coding	Bhlhe40	75	60
chr17	59337364	59337937	59337685	chr17	59337761	59337771	TCACGTGCCT	397	76	Bhlhe40	4501	chr17	59337365	59337937	+	0	NA	Intergenic	Intergenic	-324329	NM_026497	67993	Mm.36507	NM_026497	.	Nudt12	0610016O18Rik	nudix_(nucleoside_diphosphate_linked_moiety_X)-type_motif_12	protein-coding	Bhlhe40	76	60
chr6	86526249	86526903	86526620	chr6	86526697	86526707	GGGCACGTGG	448	77	Bhlhe40	8233	chr6	86526250	86526903	+	0	NA	promoter-TSS_(NM_011865)	promoter-TSS_(NM_011865)	-411	NM_011865	23983	Mm.274146	NM_011865	ENSMUSG00000051695	Pcbp1	WBP17|[a]CP-1|alphaCP-1	poly(rC)_binding_protein_1	protein-coding	Bhlhe40	77	60
chr14	57785575	57786183	57785933	chr14	57786011	57786021	CAGCAGATGA	436	78	Bhlhe40	3264	chr14	57785576	57786183	+	0	NA	Intergenic	Lx7|LINE|L1	-12310	NM_009119	20220	Mm.30173	NM_009119	ENSMUSG00000021963	Sap18	C530046K05Rik|D11Ertd539e|EMegR4|Sinbp1	Sin3-associated_polypeptide_18	protein-coding	Bhlhe40	78	60
chr11	110661350	110661945	110661653	chr11	110661732	110661742	ATGCACATGG	382	79	Bhlhe40	1954	chr11	110661351	110661945	+	0	NA	Intergenic	Intergenic	262526	NM_011943	26399	Mm.14487	NM_011943	ENSMUSG00000020623	Map2k6	MEK6|MKK6|Prkmk6|SAPKK3	mitogen-activated_protein_kinase_kinase_6	protein-coding	Bhlhe40	79	60
chr6	6958500	6958930	6958755	chr6	6958834	6958844	ACACATGCTT	334	79	Bhlhe40	7915	chr6	6958501	6958930	+	0	NA	intron_(NM_001077713,_intron_1_of_1)	ORR1F|LTR|ERVL-MaLR	2697	NM_001077713	71238	Mm.389086	NM_001077713	.	Sdhaf3	0610005M07Rik|4933430A16Rik|Acn9	succinate_dehydrogenase_complex_assembly_factor_3	protein-coding	Bhlhe40	79	60
chr9	7125317	7126184	7125474	chr9	7125553	7125563	ACACATGAAT	236	79	Bhlhe40	9335	chr9	7125318	7126184	+	0	NA	exon_(NM_029851,_exon_37_of_89)	exon_(NM_029851,_exon_37_of_89)	51295	NM_029851	110350	Mm.237596	NM_029851	ENSMUSG00000047193	Dync2h1	4432416O06Rik|AI448217|D030010H02Rik|D330044F14Rik|DHC1b|DHC2|Dnchc2|b2b414Clo|mKIAA1997	dynein_cytoplasmic_2_heavy_chain_1	protein-coding	Bhlhe40	79	60
chr1	57416290	57416677	57416299	chr1	57416379	57416389	AATCATGTGA	89	80	Bhlhe40	182	chr1	57416291	57416677	+	0	NA	TTS_(NM_001081181)	TTS_(NM_001081181)	-9810	NM_001302964	68736	Mm.288490	NM_001037742	.	Tyw5	1110034B05Rik	tRNA-yW_synthesizing_protein_5	protein-coding	Bhlhe40	80	80
chr18	12429570	12429953	12429849	chr18	12429929	12429939	TGGCAGGTGC	359	80	Bhlhe40	4762	chr18	12429571	12429953	+	0	NA	intron_(NM_010680,_intron_11_of_74)	intron_(NM_010680,_intron_11_of_74)	95738	NM_010680	16774	Mm.42012	NM_010680	ENSMUSG00000024421	Lama3	Lama3B|[a]3B	laminin,_alpha_3	protein-coding	Bhlhe40	80	80
chr1	55052319	55052824	55052608	chr1	55052690	55052700	ACACGTGCGT	371	82	Bhlhe40	178	chr1	55052320	55052824	+	0	NA	promoter-TSS_(NM_001039710)	promoter-TSS_(NM_001039710)	-198	NM_001039710	67876	Mm.281019	NM_026424	ENSMUSG00000025981	Coq10b	1500041J02Rik|1700030I21Rik|9530077A17Rik|AV002237|AW742641	coenzyme_Q10_homolog_B_(S._cerevisiae)	protein-coding	Bhlhe40	82	80
chr1	57416290	57416677	57416299	chr1	57416381	57416391	TCATGTGAAG	91	82	Bhlhe40	183	chr1	57416291	57416677	+	0	NA	TTS_(NM_001081181)	TTS_(NM_001081181)	-9810	NM_001302964	68736	Mm.288490	NM_001037742	.	Tyw5	1110034B05Rik	tRNA-yW_synthesizing_protein_5	protein-coding	Bhlhe40	82	80
chr11	96086530	96086926	96086626	chr11	96086708	96086718	GGTCACGTGT	178	82	Bhlhe40	1822	chr11	96086531	96086926	+	0	NA	Intergenic	Intergenic	-11034	NM_007506	11951	Mm.258	NM_007506	.	Atp5g1	-	ATP_synthase,_H+_transporting,_mitochondrial_F0_complex,_subunit_C1_(subunit_9)	protein-coding	Bhlhe40	82	80
chr12	8969183	8969857	8969752	chr12	8969834	8969844	ACACGTGCTT	651	82	Bhlhe40	2094	chr12	8969184	8969857	+	0	NA	intron_(NM_010770,_intron_7_of_7)	intron_(NM_010770,_intron_7_of_7)	-4481	NM_001159527	74682	Mm.87389	NM_172470	ENSMUSG00000066643	Wdr35	4930459M12Rik|4931430C06|mKIAA1336	WD_repeat_domain_35	protein-coding	Bhlhe40	82	80
chr13	74755876	74756344	74756010	chr13	74756092	74756102	AGTCAGGTGT	216	82	Bhlhe40	2845	chr13	74755877	74756344	+	0	NA	intron_(NM_009817,_intron_3_of_30)	intron_(NM_009817,_intron_3_of_30)	14626	NM_001301157	12380	Mm.29163	NM_009817	.	Cast	-	calpastatin	protein-coding	Bhlhe40	82	80
chr14	45472126	45473022	45472340	chr14	45472422	45472432	GGGCAGGTGG	296	82	Bhlhe40	3222	chr14	45472127	45473022	+	0	NA	intron_(NM_146054,_intron_7_of_14)	RSINE1|SINE|B4	57491	NM_146054	218952	Mm.210018	NM_146054	ENSMUSG00000037712	Fermt2	AA960555|Kindlin-2|Mig2|Plekhc1	fermitin_family_homolog_2_(Drosophila)	protein-coding	Bhlhe40	82	80
chr17	63437502	63437892	63437712	chr17	63437794	63437804	ACATGTGCCT	292	82	Bhlhe40	4518	chr17	63437503	63437892	+	0	NA	intron_(NM_015794,_intron_4_of_8)	intron_(NM_015794,_intron_4_of_8)	62883	NM_015794	50758	Mm.136366	NM_015794	.	Fbxl17	6330576B01Rik|AI452053|BB073797|C130023C01Rik|Fbx13|Fbxo13	F-box_and_leucine-rich_repeat_protein_17	protein-coding	Bhlhe40	82	80
chr5	116898335	116898718	116898606	chr5	116898689	116898699	AAGCACATGA	354	83	Bhlhe40	7774	chr5	116898336	116898718	+	0	NA	Intergenic	Intergenic	217466	NM_001122666	71954	Mm.34456	NM_178622	ENSMUSG00000066900	Suds3	2400003N08Rik|2410008L21Rik|AU067672|mSds3	suppressor_of_defective_silencing_3_homolog_(S._cerevisiae)	protein-coding	Bhlhe40	83	80
chr10	40295435	40295819	40295601	chr10	40295685	40295695	CCACATGCAC	250	84	Bhlhe40	870	chr10	40295436	40295819	+	0	NA	intron_(NM_009665,_intron_1_of_7)	PB1D9|SINE|Alu	6559	NM_007444	100041585	Mm.476925	NM_007444	ENSMUSG00000063953	Amd2	AdoMetDC|Amd1|Amd3|ENSMUSG00000063953	S-adenosylmethionine_decarboxylase_2	protein-coding	Bhlhe40	84	80
chr5	69651839	69652489	69652048	chr5	69652132	69652142	TTTCATGTGC	293	84	Bhlhe40	7585	chr5	69651840	69652489	+	0	NA	Intergenic	Intergenic	-59879	NM_001038015	67980	Mm.33830	NM_027681	ENSMUSG00000029209	Gnpda2	4921523I18Rik|4933412A11Rik|BB189630|GNPDA|Gnp2|Sb52|mKIAA4008	glucosamine-6-phosphate_deaminase_2	protein-coding	Bhlhe40	84	80
chr11	62297869	62298305	62298083	chr11	62298168	62298178	TTTCATGTGA	299	85	Bhlhe40	1581	chr11	62297870	62298305	+	0	NA	intron_(NM_028360,_intron_7_of_9)	intron_(NM_028360,_intron_7_of_9)	16614	NM_029704	72795	Mm.489722	NM_028360	ENSMUSG00000042298	Ttc19	2010204O13Rik|2810460C24Rik|AI505442	tetratricopeptide_repeat_domain_19	protein-coding	Bhlhe40	85	80
chr17	73836306	73836711	73836427	chr17	73836512	73836522	CTGCAGGTGA	206	85	Bhlhe40	4584	chr17	73836307	73836711	+	0	NA	Intergenic	Intergenic	31668	NM_020578	57440	Mm.18526	NM_020578	ENSMUSG00000024065	Ehd3	Ehd2	EH-domain_containing_3	protein-coding	Bhlhe40	85	80
chr11	55038908	55039384	55039144	chr11	55039230	55039240	AGGCAGGTGG	322	86	Bhlhe40	1502	chr11	55038909	55039384	+	0	NA	Intergenic	(CAGAGA)n|Simple_repeat|Simple_repeat	-5675	NM_001110211	11749	Mm.265347	NM_013472	ENSMUSG00000018340	Anxa6	AW107198|Anx6|AnxVI|Cabm|Camb	annexin_A6	protein-coding	Bhlhe40	86	80
chr3	113998881	113999703	113999018	chr3	113999104	113999114	TTGCACATGA	223	86	Bhlhe40	6578	chr3	113998882	113999703	+	0	NA	Intergenic	Intergenic	-31248	NM_007729	12814	Mm.209715	NM_007729	ENSMUSG00000027966	Col11a1	C530001D20Rik|cho	collagen,_type_XI,_alpha_1	protein-coding	Bhlhe40	86	80
chr6	86952548	86953064	86952647	chr6	86952733	86952743	TTGCAGGTGC	185	86	Bhlhe40	8241	chr6	86952549	86953064	+	0	NA	intron_(NM_177762,_intron_9_of_19)	B3A|SINE|B2	-57030	NM_001170591	56748	Mm.23809	NM_020045	ENSMUSG00000029993	Nfu1	0610006G17Rik|CGI-33|Hirip5	NFU1_iron-sulfur_cluster_scaffold_homolog_(S._cerevisiae)	protein-coding	Bhlhe40	86	80
chr6	91598826	91599413	91599088	chr6	91599174	91599184	CAGCACGTGC	348	86	Bhlhe40	8273	chr6	91598827	91599413	+	0	NA	Intergenic	Intergenic	83085	NM_026309	67678	Mm.246693	NM_026309	ENSMUSG00000034192	Lsm3	1010001J12Rik|2610005D18Rik|6030401D18Rik|SMX4|USS2	LSM3_homolog,_U6_small_nuclear_RNA_associated_(S._cerevisiae)	protein-coding	Bhlhe40	86	80
chr7	98717900	98718344	98718191	chr7	98718277	98718287	ACATGTGCAA	377	86	Bhlhe40	8709	chr7	98717901	98718344	+	0	NA	TTS_(NM_028410)	TTS_(NM_028410)	14759	NM_028410	72981	Mm.4428	NM_028410	ENSMUSG00000030753	Prkrir	2900052B10Rik|Dap4|Rpkrir	protein-kinase,_interferon-inducible_double_stranded_RNA_dependent_inhibitor,_repressor_of_(P58_repressor)	protein-coding	Bhlhe40	86	80
chr13	4714515	4715007	4714794	chr13	4714881	4714891	AGGCATGTGA	366	87	Bhlhe40	2494	chr13	4714516	4715007	+	0	NA	Intergenic	Intergenic	-105597	NM_018859	56043	Mm.251908	NM_018859	ENSMUSG00000045410	Akr1e1	1810061I10Rik|Akr1e2	aldo-keto_reductase_family_1,_member_E1	protein-coding	Bhlhe40	87	80
chr4	108779481	108779976	108779804	chr4	108779891	108779901	CGGCAGGTGA	410	87	Bhlhe40	7202	chr4	108779482	108779976	+	0	NA	intron_(NM_001254730,_intron_3_of_3)	intron_(NM_001254730,_intron_3_of_3)	53855	NM_027453	70533	Mm.379178	NM_027453	ENSMUSG00000028568	Btf3l4	4632412E09Rik|5730434I03Rik|AI316863|AU022207|AW552446	basic_transcription_factor_3-like_4	protein-coding	Bhlhe40	87	80
chr6	91598826	91599413	91599088	chr6	91599176	91599186	GCACGTGCAG	350	88	Bhlhe40	8279	chr6	91598827	91599413	+	0	NA	Intergenic	Intergenic	83085	NM_026309	67678	Mm.246693	NM_026309	ENSMUSG00000034192	Lsm3	1010001J12Rik|2610005D18Rik|6030401D18Rik|SMX4|USS2	LSM3_homolog,_U6_small_nuclear_RNA_associated_(S._cerevisiae)	protein-coding	Bhlhe40	88	80
chr7	100815931	100816408	100816168	chr7	100816256	100816266	GTGCAGGTGA	325	88	Bhlhe40	8733	chr7	100815932	100816408	+	0	NA	intron_(NM_178764,_intron_4_of_8)	intron_(NM_178764,_intron_4_of_8)	47243	NM_177073	320100	Mm.40336	NM_177073	ENSMUSG00000008318	Relt	E430021K24Rik|Tnfrsf19l	RELT_tumor_necrosis_factor_receptor	protein-coding	Bhlhe40	88	80
chr1	10157061	10157577	10157267	chr1	10157356	10157366	GTGCAGATGC	295	89	Bhlhe40	27	chr1	10157062	10157577	+	0	NA	intron_(NM_001102430,_intron_27_of_37)	B3A|SINE|B2	75351	NM_001102430	211673	Mm.229141	NM_001102430	ENSMUSG00000067851	Arfgef1	ARFGEP1|BIG1|D130059B05Rik|D730028O18Rik|P200	ADP-ribosylation_factor_guanine_nucleotide-exchange_factor_1(brefeldin_A-inhibited)	protein-coding	Bhlhe40	89	80
chr1	54747028	54747590	54747378	chr1	54747467	54747477	GTGCATGTGT	439	89	Bhlhe40	177	chr1	54747029	54747590	+	0	NA	intron_(NM_001081433,_intron_9_of_27)	intron_(NM_001081433,_intron_9_of_27)	179078	NM_001081433	329154	Mm.397910	NM_001081433	ENSMUSG00000052331	Ankrd44	4930444A19Rik|A130096K20|E130014H08Rik|PP6-ARS-B	ankyrin_repeat_domain_44	protein-coding	Bhlhe40	89	80
chr11	65022047	65022515	65022100	chr11	65022189	65022199	TCACGTGCTG	142	89	Bhlhe40	1590	chr11	65022048	65022515	+	0	NA	intron_(NM_175003,_intron_15_of_20)	intron_(NM_175003,_intron_15_of_20)	43246	NM_023479	68626	Mm.157711	NM_023479	ENSMUSG00000020549	Elac2	1110017O07Rik|D11Wsu80e|Hpc2	elaC_homolog_2_(E._coli)	protein-coding	Bhlhe40	89	80
chr13	4714515	4715007	4714794	chr13	4714883	4714893	GCATGTGACT	368	89	Bhlhe40	2496	chr13	4714516	4715007	+	0	NA	Intergenic	Intergenic	-105597	NM_018859	56043	Mm.251908	NM_018859	ENSMUSG00000045410	Akr1e1	1810061I10Rik|Akr1e2	aldo-keto_reductase_family_1,_member_E1	protein-coding	Bhlhe40	89	80
chr3	89772970	89773531	89773366	chr3	89773455	89773465	GATCACGTGC	485	89	Bhlhe40	6441	chr3	89772971	89773531	+	0	NA	promoter-TSS_(NM_027315)	promoter-TSS_(NM_027315)	149	NR_130957	74034	Mm.386816	NR_130957	.	4632404H12Rik	-	RIKEN_cDNA_4632404H12_gene	ncRNA	Bhlhe40	89	80
chr4	58137909	58138310	58138152	chr4	58138241	58138251	TGTCATGTGT	332	89	Bhlhe40	6968	chr4	58137910	58138310	+	0	NA	intron_(NM_022814,_intron_6_of_47)	intron_(NM_022814,_intron_6_of_47)	68486	NM_022814	64817	Mm.261024	NM_022814	ENSMUSG00000028369	Svep1	1110021D17Rik|4833413O10Rik|AA387071|D430029O09Rik|Polydom	sushi,_von_Willebrand_factor_type_A,_EGF_and_pentraxin_domain_containing_1	protein-coding	Bhlhe40	89	80
chr11	29053569	29054169	29053583	chr11	29053673	29053683	GTTCATGTGC	104	90	Bhlhe40	1364	chr11	29053570	29054169	+	0	NA	Intergenic	Intergenic	-76882	NM_027869	71701	Mm.211131	NM_027869	ENSMUSG00000020464	Pnpt1	1200003F12Rik|Old35|PNPase|Pnptl1	polyribonucleotide_nucleotidyltransferase_1	protein-coding	Bhlhe40	90	80
chr16	24676577	24677108	24676666	chr16	24676756	24676766	ACACGTGCAT	179	90	Bhlhe40	3992	chr16	24676578	24677108	+	0	NA	intron_(NM_001145952,_intron_5_of_11)	intron_(NM_001145952,_intron_5_of_11)	-45012	NM_001145954	210126	Mm.209385	NM_178665	ENSMUSG00000033306	Lpp	9430020K16Rik|AA959454|AU024130|B130055L10Rik|C79715|D630048H16	LIM_domain_containing_preferred_translocation_partner_in_lipoma	protein-coding	Bhlhe40	90	80
chr3	89772970	89773531	89773366	chr3	89773457	89773467	TCACGTGCCG	487	91	Bhlhe40	6451	chr3	89772971	89773531	+	0	NA	promoter-TSS_(NM_027315)	promoter-TSS_(NM_027315)	149	NR_130957	74034	Mm.386816	NR_130957	.	4632404H12Rik	-	RIKEN_cDNA_4632404H12_gene	ncRNA	Bhlhe40	91	80
chr11	29053569	29054169	29053583	chr11	29053675	29053685	TCATGTGCTG	106	92	Bhlhe40	1365	chr11	29053570	29054169	+	0	NA	Intergenic	Intergenic	-76882	NM_027869	71701	Mm.211131	NM_027869	ENSMUSG00000020464	Pnpt1	1200003F12Rik|Old35|PNPase|Pnptl1	polyribonucleotide_nucleotidyltransferase_1	protein-coding	Bhlhe40	92	80
chr11	120114314	120114763	120114438	chr11	120114530	120114540	AGTCACGTGT	216	92	Bhlhe40	2007	chr11	120114315	120114763	+	0	NA	intron_(NM_001164799,_intron_11_of_15)	intron_(NM_001164799,_intron_11_of_15)	15605	NM_001110242	208501	Mm.46699	NM_001110242	ENSMUSG00000078572	1810043H04Rik	-	RIKEN_cDNA_1810043H04_gene	protein-coding	Bhlhe40	92	80
chr5	133336134	133336521	133336368	chr5	133336460	133336470	ACACATGCAT	326	92	Bhlhe40	7824	chr5	133336135	133336521	+	0	NA	Intergenic	Intergenic	-763420	NM_030719	80909	Mm.45218	NM_030719	.	Gatsl2	7530428J21Rik|AW742413|Gats|Gatsl1	GATS_protein-like_2	protein-coding	Bhlhe40	92	80
chr9	55806170	55806605	55806299	chr9	55806392	55806402	GTGCATGTGC	222	93	Bhlhe40	9483	chr9	55806171	55806605	+	0	NA	intron_(NM_001081341,_intron_21_of_32)	B3A|SINE|B2	131727	NM_001081341	244891	Mm.86588	NM_175536	ENSMUSG00000034007	Scaper	C430017I08|D530014O03Rik|Zfp291	S_phase_cyclin_A-associated_protein_in_the_ER	protein-coding	Bhlhe40	93	80
chr11	6415913	6416395	6416163	chr11	6416258	6416268	GCACGTGCTC	345	95	Bhlhe40	1278	chr11	6415914	6416395	+	0	NA	intron_(NM_008907,_intron_1_of_4)	CpG	284	NM_008907	268373	Mm.5246	NM_008907	.	Ppia	2700098C05|Cphn|CyP-18|CypA	peptidylprolyl_isomerase_A	protein-coding	Bhlhe40	95	80
chr9	55806170	55806605	55806299	chr9	55806394	55806404	GCATGTGCCT	224	95	Bhlhe40	9482	chr9	55806171	55806605	+	0	NA	intron_(NM_001081341,_intron_21_of_32)	B3A|SINE|B2	131727	NM_001081341	244891	Mm.86588	NM_175536	ENSMUSG00000034007	Scaper	C430017I08|D530014O03Rik|Zfp291	S_phase_cyclin_A-associated_protein_in_the_ER	protein-coding	Bhlhe40	95	80
chr9	114827060	114827458	114827230	chr9	114827327	114827337	TCACCTGACC	267	97	Bhlhe40	9759	chr9	114827061	114827458	+	0	NA	intron_(NM_027294,_intron_1_of_3)	PB1D10|SINE|Alu	16893	NM_027294	70031	Mm.150064	NM_027294	ENSMUSG00000041012	Cmtm8	2700018N07Rik|AA408515|Cklfsf8	CKLF-like_MARVEL_transmembrane_domain_containing_8	protein-coding	Bhlhe40	97	80
chr13	98837485	98837944	98837761	chr13	98837859	98837869	ATGCACATGC	374	98	Bhlhe40	2985	chr13	98837486	98837944	+	0	NA	Intergenic	Intergenic	-22266	NM_172591	218503	Mm.23928	NM_172591	ENSMUSG00000041685	Fcho2	5832424M12Rik|AA387320	FCH_domain_only_2	protein-coding	Bhlhe40	98	80
chr14	117191761	117192236	117191805	chr14	117191903	117191913	ATTCATGTGC	142	98	Bhlhe40	3398	chr14	117191762	117192236	+	0	NA	intron_(NM_011821,_intron_2_of_8)	intron_(NM_011821,_intron_2_of_8)	266702	NM_001079844	23888	Mm.440025	NM_011821	ENSMUSG00000058571	Gpc6	-	glypican_6	protein-coding	Bhlhe40	98	80
chr16	38731845	38732298	38731967	chr16	38732065	38732075	TGGCATGTGT	220	98	Bhlhe40	4106	chr16	38731846	38732298	+	0	NA	Intergenic	Intergenic	-10187	NM_019804	56375	Mm.182377	NM_019804	ENSMUSG00000022793	B4galt4	9130402O08Rik|B4galt-IV|b4Gal-T4|beta4Gal-T4|beta4GalT-IV	UDP-Gal:betaGlcNAc_beta_1,4-galactosyltransferase,_polypeptide_4	protein-coding	Bhlhe40	98	80
chr19	26590215	26590636	26590265	chr19	26590363	26590373	ATGCACATGT	148	98	Bhlhe40	5131	chr19	26590216	26590636	+	0	NA	Intergenic	RSINE1|SINE|B4	-14734	NM_011416	67155	Mm.491146	NM_011416	ENSMUSG00000024921	Smarca2	2610209L14Rik|SNF2alpha|Snf2l2|brahma|brm	SWI/SNF_related,_matrix_associated,_actin_dependent_regulator_of_chromatin,_subfamily_a,_member_2	protein-coding	Bhlhe40	98	80
chr2	44813427	44813853	44813449	chr2	44813547	44813557	TCACATGATT	120	98	Bhlhe40	5529	chr2	44813428	44813853	+	0	NA	intron_(NM_172662,_intron_3_of_10)	intron_(NM_172662,_intron_3_of_10)	47982	NM_172662	227835	Mm.314312	NM_172662	ENSMUSG00000036890	Gtdc1	E330008O22Rik	glycosyltransferase-like_domain_containing_1	protein-coding	Bhlhe40	98	80
chr1	45949162	45949560	45949388	chr1	45949487	45949497	TCATGTGCTT	325	99	Bhlhe40	143	chr1	45949163	45949560	+	0	NA	Intergenic	B4A|SINE|B4	-23767	NM_016917	53945	Mm.28756	NM_016917	ENSMUSG00000025993	Slc40a1	Dusg|Fpn1|IREG1|MTP|MTP1|Ol5|Pcm|Slc11a3|Slc39a1	solute_carrier_family_40_(iron-regulated_transporter),_member_1	protein-coding	Bhlhe40	99	80
chr1	194824266	194825027	194824844	chr1	194824943	194824953	ACACATGAAG	677	99	Bhlhe40	670	chr1	194824267	194825027	+	0	NA	Intergenic	Intergenic	-114174	NM_001111059	12490	Mm.29798	NM_133654	ENSMUSG00000016494	Cd34	AU040960	CD34_antigen	protein-coding	Bhlhe40	99	80
chr13	98837485	98837944	98837761	chr13	98837861	98837871	GCACATGCAA	376	100	Bhlhe40	2986	chr13	98837486	98837944	+	0	NA	Intergenic	Intergenic	-22266	NM_172591	218503	Mm.23928	NM_172591	ENSMUSG00000041685	Fcho2	5832424M12Rik|AA387320	FCH_domain_only_2	protein-coding	Bhlhe40	100	100
chr14	117191761	117192236	117191805	chr14	117191905	117191915	TCATGTGCAA	144	100	Bhlhe40	3399	chr14	117191762	117192236	+	0	NA	intron_(NM_011821,_intron_2_of_8)	intron_(NM_011821,_intron_2_of_8)	266702	NM_001079844	23888	Mm.440025	NM_011821	ENSMUSG00000058571	Gpc6	-	glypican_6	protein-coding	Bhlhe40	100	100
chr16	35949069	35949463	35949186	chr16	35949286	35949296	ACATGTGCAC	217	100	Bhlhe40	4075	chr16	35949070	35949463	+	0	NA	intron_(NM_030253,_intron_4_of_10)	intron_(NM_030253,_intron_4_of_10)	-10239	NM_001013371	209200	Mm.390852	NM_001013371	ENSMUSG00000049502	Dtx3l	AU042200|BC023741	deltex_3-like_(Drosophila)	protein-coding	Bhlhe40	100	100
chr13	74755876	74756344	74756010	chr13	74756111	74756121	CAGCATATGC	235	101	Bhlhe40	2848	chr13	74755877	74756344	+	0	NA	intron_(NM_009817,_intron_3_of_30)	intron_(NM_009817,_intron_3_of_30)	14626	NM_001301157	12380	Mm.29163	NM_009817	.	Cast	-	calpastatin	protein-coding	Bhlhe40	101	100
chr10	11771208	11771634	11771431	chr10	11771533	11771543	GGGCATATGA	325	102	Bhlhe40	705	chr10	11771209	11771634	+	0	NA	Intergenic	RMER19C|LTR|ERVK	162197	NM_013898	30058	Mm.214504	NM_013898	ENSMUSG00000048007	Timm8a1	DXHXS1274E|Ddp1|Fci-12|Tim8a|Timm8a	translocase_of_inner_mitochondrial_membrane_8A1	protein-coding	Bhlhe40	102	100
chr6	115637257	115637776	115637385	chr6	115637487	115637497	CCACATGCAC	230	102	Bhlhe40	8327	chr6	115637258	115637776	+	0	NA	intron_(NM_029780,_intron_3_of_16)	intron_(NM_029780,_intron_3_of_16)	35579	NM_023290	67027	Mm.101316	NM_023290	.	Mkrn2	2610002L04Rik|C81377	makorin,_ring_finger_protein,_2	protein-coding	Bhlhe40	102	100
chr11	31029448	31029859	31029626	chr11	31029729	31029739	ATTCACATGA	281	103	Bhlhe40	1391	chr11	31029449	31029859	+	0	NA	intron_(NM_023906,_intron_3_of_9)	intron_(NM_023906,_intron_3_of_9)	-43289	NM_001290667	68044	Mm.32656	NM_026527	ENSMUSG00000020309	Chac2	-	ChaC,_cation_transport_regulator_2	protein-coding	Bhlhe40	103	100
chr11	98377734	98378160	98377928	chr11	98378031	98378041	CTGCACGTGC	297	103	Bhlhe40	1832	chr11	98377735	98378160	+	0	NA	intron_(NM_021547,_intron_9_of_14)	intron_(NM_021547,_intron_9_of_14)	-5864	NM_011540	21393	Mm.10762	NM_011540	ENSMUSG00000007877	Tcap	AI503981|AJ223855	titin-cap	protein-coding	Bhlhe40	103	100
chr13	74755876	74756344	74756010	chr13	74756113	74756123	GCATATGCAC	237	103	Bhlhe40	2852	chr13	74755877	74756344	+	0	NA	intron_(NM_009817,_intron_3_of_30)	intron_(NM_009817,_intron_3_of_30)	14626	NM_001301157	12380	Mm.29163	NM_009817	.	Cast	-	calpastatin	protein-coding	Bhlhe40	103	100
chr8	40868735	40869580	40869252	chr8	40869356	40869366	GAGCACATGA	621	104	Bhlhe40	9006	chr8	40868736	40869580	+	0	NA	intron_(NM_007514,_intron_1_of_11)	intron_(NM_007514,_intron_1_of_11)	6791	NM_007514	11988	Mm.4676	NM_007514	ENSMUSG00000031596	Slc7a2	20.5|AI158848|Atrc2|CAT-2|Cat2|Tea	solute_carrier_family_7_(cationic_amino_acid_transporter,_y+_system),_member_2	protein-coding	Bhlhe40	104	100
chr9	66951555	66951986	66951591	chr9	66951695	66951705	CCACCTGCCT	140	104	Bhlhe40	9557	chr9	66951556	66951986	+	0	NA	Intergenic	Intergenic	5695	NM_026467	67941	Mm.30120	NM_026467	ENSMUSG00000036781	Rps27l	1810034D23Rik	ribosomal_protein_S27-like	protein-coding	Bhlhe40	104	100
chr11	98377734	98378160	98377928	chr11	98378033	98378043	GCACGTGCTC	299	105	Bhlhe40	1834	chr11	98377735	98378160	+	0	NA	intron_(NM_021547,_intron_9_of_14)	intron_(NM_021547,_intron_9_of_14)	-5864	NM_011540	21393	Mm.10762	NM_011540	ENSMUSG00000007877	Tcap	AI503981|AJ223855	titin-cap	protein-coding	Bhlhe40	105	100
chr15	37663864	37664627	37663983	chr15	37664089	37664099	TAGCATGTGC	225	106	Bhlhe40	3489	chr15	37663865	37664627	+	0	NA	intron_(NM_134094,_intron_1_of_6)	intron_(NM_134094,_intron_1_of_6)	127754	NM_001170866	52589	Mm.283370	NM_134094	ENSMUSG00000051359	Ncald	AI848120|D030020D09Rik|D15Ertd412e	neurocalcin_delta	protein-coding	Bhlhe40	106	100
chr17	77706939	77707367	77707013	chr17	77707119	77707129	ACACATGCAC	180	106	Bhlhe40	4606	chr17	77706940	77707367	+	0	NA	Intergenic	Intergenic	-493095	NM_015800	50766	Mm.311912	NM_015800	ENSMUSG00000024074	Crim1	AU015004	cysteine_rich_transmembrane_BMP_regulator_1_(chordin_like)	protein-coding	Bhlhe40	106	100
chr18	84512677	84513207	84512849	chr18	84512955	84512965	CTGCATATGT	278	106	Bhlhe40	5027	chr18	84512678	84513207	+	0	NA	intron_(NM_001033341,_intron_3_of_8)	L1_Mus1|LINE|L1	76562	NM_001033341	240476	Mm.329575	NM_001033341	ENSMUSG00000048410	Zfp407	6430585N13Rik|Gm333|Gm334|Gm948|ZNF407	zinc_finger_protein_407	protein-coding	Bhlhe40	106	100
chr8	40868735	40869580	40869252	chr8	40869358	40869368	GCACATGACT	623	106	Bhlhe40	9007	chr8	40868736	40869580	+	0	NA	intron_(NM_007514,_intron_1_of_11)	intron_(NM_007514,_intron_1_of_11)	6791	NM_007514	11988	Mm.4676	NM_007514	ENSMUSG00000031596	Slc7a2	20.5|AI158848|Atrc2|CAT-2|Cat2|Tea	solute_carrier_family_7_(cationic_amino_acid_transporter,_y+_system),_member_2	protein-coding	Bhlhe40	106	100
chr5	49984555	49984937	49984801	chr5	49984908	49984918	CCACCTGCCC	353	107	Bhlhe40	7521	chr5	49984556	49984937	+	0	NA	intron_(NM_133911,_intron_12_of_18)	intron_(NM_133911,_intron_12_of_18)	74250	NM_133911	70693	Mm.272974	NM_133911	ENSMUSG00000029090	Adgra3	3830613O22Rik|AU044632|Gpr125|Tem5-like	adhesion_G_protein-coupled_receptor_A3	protein-coding	Bhlhe40	107	100
chr8	105297778	105298169	105297958	chr8	105298065	105298075	CTGCAGGTGC	287	107	Bhlhe40	9221	chr8	105297779	105298169	+	0	NA	intron_(NM_148952,_intron_1_of_9)	CpG	311	NM_148952	104394	Mm.34554	NM_148952	ENSMUSG00000014859	E2f4	2010111M04Rik|AI427446	E2F_transcription_factor_4	protein-coding	Bhlhe40	107	100
chr14	105295392	105295783	105295434	chr14	105295542	105295552	CTTCAGGTGT	150	108	Bhlhe40	3396	chr14	105295393	105295783	+	0	NA	intron_(NM_001190989,_intron_4_of_7)	intron_(NM_001190989,_intron_4_of_7)	36915	NM_001190989	76273	Mm.290669	NM_029561	ENSMUSG00000053253	Ndfip2	0710001O20Rik|2810436B12Rik|9130207N19Rik|N4wbp5a|mKIAA1165	Nedd4_family_interacting_protein_2	protein-coding	Bhlhe40	108	100
chr15	37663864	37664627	37663983	chr15	37664091	37664101	GCATGTGCAA	227	108	Bhlhe40	3488	chr15	37663865	37664627	+	0	NA	intron_(NM_134094,_intron_1_of_6)	intron_(NM_134094,_intron_1_of_6)	127754	NM_001170866	52589	Mm.283370	NM_134094	ENSMUSG00000051359	Ncald	AI848120|D030020D09Rik|D15Ertd412e	neurocalcin_delta	protein-coding	Bhlhe40	108	100
chr3	84012361	84012759	84012489	chr3	84012597	84012607	GCACCTGCTG	236	108	Bhlhe40	6402	chr3	84012362	84012759	+	0	NA	intron_(NM_172681,_intron_3_of_34)	intron_(NM_172681,_intron_3_of_34)	27601	NM_172681	229473	Mm.28838	NM_172681	ENSMUSG00000033767	D930015E06Rik	Kiaa0922|mKIAA0922	RIKEN_cDNA_D930015E06_gene	protein-coding	Bhlhe40	108	100
chr12	77837336	77837910	77837477	chr12	77837586	77837596	CCACGTGAAT	250	109	Bhlhe40	2359	chr12	77837337	77837910	+	0	NA	Intergenic	L1ME3|LINE|L1	-389032	NM_172952	268566	Mm.341742	NM_145965	ENSMUSG00000047454	Gphn	5730552E08Rik|AI662856|BC027112|C230040D23|GPH|GPHRYN|geph	gephyrin	protein-coding	Bhlhe40	109	100
chr3	108221790	108222227	108221954	chr3	108222063	108222073	AGGCAGGTGT	273	109	Bhlhe40	6538	chr3	108221791	108222227	+	0	NA	intron_(NM_008596,_intron_2_of_5)	intron_(NM_008596,_intron_2_of_5)	4590	NM_008596	17306	Mm.316885	NM_008596	.	Sypl2	AI552439|Mg29	synaptophysin-like_2	protein-coding	Bhlhe40	109	100
chr4	47498881	47499316	47499080	chr4	47499189	47499199	CTTCATGTGA	308	109	Bhlhe40	6916	chr4	47498882	47499316	+	0	NA	Intergenic	Intergenic	24438	NM_024171	66212	Mm.20188	NM_024171	ENSMUSG00000053317	Sec61b	1190006C12Rik|AI326121|AW122942	Sec61_beta_subunit	protein-coding	Bhlhe40	109	100
chr10	31494147	31494571	31494353	chr10	31494463	31494473	AGTCACATGA	316	110	Bhlhe40	845	chr10	31494148	31494571	+	0	NA	Intergenic	Intergenic	-48438	NM_009413	21987	Mm.439966	NM_009413	ENSMUSG00000000296	Tpd52l1	D53	tumor_protein_D52-like_1	protein-coding	Bhlhe40	110	100
chr14	45861371	45861781	45861422	chr14	45861533	45861543	CAGCACATGC	162	111	Bhlhe40	3223	chr14	45861372	45861781	+	0	NA	Intergenic	Intergenic	-203433	NM_176845	114874	Mm.121918	NM_176845	ENSMUSG00000037697	Ddhd1	Mir5131|PA-PLA1	DDHD_domain_containing_1	protein-coding	Bhlhe40	111	100
chr3	18898952	18899360	18899196	chr3	18899307	18899317	CCACGTGAAC	355	111	Bhlhe40	6164	chr3	18898953	18899360	+	0	NA	Intergenic	L1_Mus3|LINE|L1	263909	NM_028840	74252	Mm.200383	NM_028840	.	Armc1	2310016N05Rik|2900046P06Rik|3110009G21Rik|AA409258|AW048872|Arcp|C330014L16Rik	armadillo_repeat_containing_1	protein-coding	Bhlhe40	111	100
chr10	31494147	31494571	31494353	chr10	31494465	31494475	TCACATGAAA	318	112	Bhlhe40	847	chr10	31494148	31494571	+	0	NA	Intergenic	Intergenic	-48438	NM_009413	21987	Mm.439966	NM_009413	ENSMUSG00000000296	Tpd52l1	D53	tumor_protein_D52-like_1	protein-coding	Bhlhe40	112	100
chr15	11859576	11860062	11859781	chr15	11859893	11859903	GAGCAGGTGT	317	112	Bhlhe40	3460	chr15	11859577	11860062	+	0	NA	intron_(NM_001286395,_intron_4_of_8)	intron_(NM_001286395,_intron_4_of_8)	45855	NM_001039181	18162	Mm.25259	NM_008728	ENSMUSG00000022206	Npr3	ANP-C|ANPR-C|EF-2|NPR-C|lgj|stri	natriuretic_peptide_receptor_3	protein-coding	Bhlhe40	112	100
chr5	83834570	83834976	83834794	chr5	83834906	83834916	CTTCATGTGC	336	112	Bhlhe40	7647	chr5	83834571	83834976	+	0	NA	Intergenic	Intergenic	-479578	NM_153801	243078	Mm.126783	NM_153801	ENSMUSG00000049537	Tecrl	D330017N19Rik|Srd5a2l2	trans-2,3-enoyl-CoA_reductase-like	protein-coding	Bhlhe40	112	100
chr8	81709427	81709843	81709707	chr8	81709819	81709829	TGTCAGGTGC	392	112	Bhlhe40	9154	chr8	81709428	81709843	+	0	NA	intron_(NM_001297591,_intron_2_of_24)	intron_(NM_001297591,_intron_2_of_24)	367073	NM_001297591	234515	Mm.324468	NM_001024617	ENSMUSG00000037940	Inpp4b	E130107I17Rik	inositol_polyphosphate-4-phosphatase,_type_II	protein-coding	Bhlhe40	112	100
chr10	3825427	3825915	3825639	chr10	3825752	3825762	ACACCTGCCA	325	113	Bhlhe40	679	chr10	3825428	3825915	+	0	NA	intron_(NM_001159942,_intron_2_of_16)	intron_(NM_001159942,_intron_2_of_16)	-46996	NM_001033253	213783	Mm.150831	NM_001033253	ENSMUSG00000040624	Plekhg1	D10Ertd733e|Gm521|mKIAA1209	pleckstrin_homology_domain_containing,_family_G_(with_RhoGef_domain)_member_1	protein-coding	Bhlhe40	113	100
chr11	59125945	59126831	59126667	chr11	59126780	59126790	ACACATGCAG	835	113	Bhlhe40	1556	chr11	59125946	59126831	+	0	NA	intron_(NM_199152,_intron_8_of_89)	L1M4|LINE|L1	9987	NM_199152	380698	Mm.339542	NM_199152	ENSMUSG00000061462	Obscn	BC046431|Gm878|OTTMUSG00000005786|UNC89	obscurin,_cytoskeletal_calmodulin_and_titin-interacting_RhoGEF	protein-coding	Bhlhe40	113	100
chr14	45861371	45861781	45861422	chr14	45861535	45861545	GCACATGCTT	164	113	Bhlhe40	3224	chr14	45861372	45861781	+	0	NA	Intergenic	Intergenic	-203433	NM_176845	114874	Mm.121918	NM_176845	ENSMUSG00000037697	Ddhd1	Mir5131|PA-PLA1	DDHD_domain_containing_1	protein-coding	Bhlhe40	113	100
chr15	41390547	41391061	41390726	chr15	41390839	41390849	GCACCTGCTG	292	113	Bhlhe40	3509	chr15	41390548	41391061	+	0	NA	Intergenic	Intergenic	-56678	NM_001130166	170719	Mm.254267	NM_130885	ENSMUSG00000022307	Oxr1	2210416C20Rik|C7|C7B	oxidation_resistance_1	protein-coding	Bhlhe40	113	100
chr10	110050183	110050598	110050460	chr10	110050574	110050584	ATGCATATGA	391	114	Bhlhe40	1072	chr10	110050184	110050598	+	0	NA	Intergenic	Intergenic	-50172	NM_001081035	260315	Mm.225050	NM_177797	ENSMUSG00000020181	Nav3	4732483H20Rik|9630020C08Rik|POMFIL1|Pomfil1p|mKIAA0938|unc53H3	neuron_navigator_3	protein-coding	Bhlhe40	114	100
chr11	54437980	54438386	54438079	chr11	54438193	54438203	TGTCATATGA	213	114	Bhlhe40	1492	chr11	54437981	54438386	+	0	NA	promoter-TSS_(NM_173753)	promoter-TSS_(NM_173753)	4	NM_173753	216742	Mm.34087	NM_173753	ENSMUSG00000035992	Fnip1	A730024A03Rik|AI838773|AW557298	folliculin_interacting_protein_1	protein-coding	Bhlhe40	114	100
chr5	83834570	83834976	83834794	chr5	83834908	83834918	TCATGTGCCT	338	114	Bhlhe40	7648	chr5	83834571	83834976	+	0	NA	Intergenic	Intergenic	-479578	NM_153801	243078	Mm.126783	NM_153801	ENSMUSG00000049537	Tecrl	D330017N19Rik|Srd5a2l2	trans-2,3-enoyl-CoA_reductase-like	protein-coding	Bhlhe40	114	100
chr11	30183027	30183422	30183216	chr11	30183331	30183341	GTGCAGATGC	304	115	Bhlhe40	1383	chr11	30183028	30183422	+	0	NA	intron_(NM_175836,_intron_1_of_34)	intron_(NM_175836,_intron_1_of_34)	15032	NM_009260	20742	Mm.123110	NM_009260	ENSMUSG00000020315	Sptbn1	9930031C03Rik|AL033301|SPTB2|Spnb-2|Spnb2|elf1|elf3|mKIAA4049	spectrin_beta,_non-erythrocytic_1	protein-coding	Bhlhe40	115	100
chr10	84949303	84949877	84949402	chr10	84949518	84949528	AGGCATGTGG	215	116	Bhlhe40	991	chr10	84949304	84949877	+	0	NA	intron_(NM_183172,_intron_3_of_9)	intron_(NM_183172,_intron_3_of_9)	31977	NM_001013441	237422	Mm.18936	NM_183172	.	Ric8b	BC051080|Ric-8|Ric-8b	resistance_to_inhibitors_of_cholinesterase_8_homolog_B_(C._elegans)	protein-coding	Bhlhe40	116	100
chr11	54437980	54438386	54438079	chr11	54438195	54438205	TCATATGACT	215	116	Bhlhe40	1488	chr11	54437981	54438386	+	0	NA	promoter-TSS_(NM_173753)	promoter-TSS_(NM_173753)	4	NM_173753	216742	Mm.34087	NM_173753	ENSMUSG00000035992	Fnip1	A730024A03Rik|AI838773|AW557298	folliculin_interacting_protein_1	protein-coding	Bhlhe40	116	100
chr3	89772970	89773531	89773366	chr3	89773483	89773493	GGTCACGTGA	513	117	Bhlhe40	6447	chr3	89772971	89773531	+	0	NA	promoter-TSS_(NM_027315)	promoter-TSS_(NM_027315)	149	NR_130957	74034	Mm.386816	NR_130957	.	4632404H12Rik	-	RIKEN_cDNA_4632404H12_gene	ncRNA	Bhlhe40	117	100
chr7	115444919	115445386	115445073	chr7	115445190	115445200	ATTCATGTGA	271	117	Bhlhe40	8819	chr7	115444920	115445386	+	0	NA	Intergenic	L1MEd|LINE|L1	356456	NM_001277328	20679	Mm.323365	NM_011445	ENSMUSG00000051910	Sox6	AI987981|SOX-LZ	SRY_(sex_determining_region_Y)-box_6	protein-coding	Bhlhe40	117	100
chr3	158262060	158262595	158262310	chr3	158262428	158262438	GTGCACATGA	368	118	Bhlhe40	6803	chr3	158262061	158262595	+	0	NA	intron_(NM_001081358,_intron_8_of_27)	intron_(NM_001081358,_intron_8_of_27)	225646	NM_024194	67144	Mm.358704	NM_024194	.	Lrrc40	2610040E16Rik|AI837674	leucine_rich_repeat_containing_40	protein-coding	Bhlhe40	118	100
chr1	113107546	113107980	113107702	chr1	113107821	113107831	GCACCTGCCC	275	119	Bhlhe40	393	chr1	113107547	113107980	+	0	NA	Intergenic	Intergenic	-1242845	NM_001081316	319901	Mm.103468	NM_001081316	ENSMUSG00000038702	Dsel	9330132E09Rik|DS-epi2	dermatan_sulfate_epimerase-like	protein-coding	Bhlhe40	119	100
chr2	33482203	33482638	33482234	chr2	33482353	33482363	ACACATGCCA	150	119	Bhlhe40	5402	chr2	33482204	33482638	+	0	NA	Intergenic	RSINE1|SINE|B4	-13889	NM_027947	71834	Mm.44186	NM_027947	ENSMUSG00000026788	Zbtb43	1700010E06Rik|Zfp297b|mKIAA0414	zinc_finger_and_BTB_domain_containing_43	protein-coding	Bhlhe40	119	100
chr3	89772970	89773531	89773366	chr3	89773485	89773495	TCACGTGAGG	515	119	Bhlhe40	6450	chr3	89772971	89773531	+	0	NA	promoter-TSS_(NM_027315)	promoter-TSS_(NM_027315)	149	NR_130957	74034	Mm.386816	NR_130957	.	4632404H12Rik	-	RIKEN_cDNA_4632404H12_gene	ncRNA	Bhlhe40	119	100
chr7	115444919	115445386	115445073	chr7	115445192	115445202	TCATGTGAAG	273	119	Bhlhe40	8820	chr7	115444920	115445386	+	0	NA	Intergenic	L1MEd|LINE|L1	356456	NM_001277328	20679	Mm.323365	NM_011445	ENSMUSG00000051910	Sox6	AI987981|SOX-LZ	SRY_(sex_determining_region_Y)-box_6	protein-coding	Bhlhe40	119	100
chr11	73151228	73151619	73151290	chr11	73151410	73151420	GGGCATATGC	182	120	Bhlhe40	1702	chr11	73151229	73151619	+	0	NA	Intergenic	Intergenic	-9106	NM_033321	94045	Mm.156893	NM_033321	ENSMUSG00000005950	P2rx5	P2X5	purinergic_receptor_P2X,_ligand-gated_ion_channel,_5	protein-coding	Bhlhe40	120	120
chr11	79202697	79203151	79202889	chr11	79203009	79203019	CTGCACATGC	312	120	Bhlhe40	1725	chr11	79202698	79203151	+	0	NA	Intergenic	Intergenic	40100	NM_001042565	78889	Mm.307022	NM_019653	ENSMUSG00000017677	Wsb1	1110056B13Rik|2700038M07Rik	WD_repeat_and_SOCS_box-containing_1	protein-coding	Bhlhe40	120	120
chr12	117543552	117544051	117543683	chr12	117543803	117543813	AATCATGTGC	251	120	Bhlhe40	2482	chr12	117543553	117544051	+	0	NA	intron_(NM_175930,_intron_3_of_27)	intron_(NM_175930,_intron_3_of_27)	27323	NM_175930	217944	Mm.227642	NM_175930	ENSMUSG00000041992	Rapgef5	4932413M22|C86120|D030051B22Rik|GFR|Mrgef|mKIAA0277|mmr-gef	Rap_guanine_nucleotide_exchange_factor_(GEF)_5	protein-coding	Bhlhe40	120	120
chr4	71800696	71801169	71800752	chr4	71800872	71800882	ACACATGCTT	176	120	Bhlhe40	7036	chr4	71800697	71801169	+	0	NA	Intergenic	Intergenic	399960	NM_001285530	21885	Mm.278444	NM_011599	ENSMUSG00000008305	Tle1	C230057C06Rik|Estm14|Grg-1|Grg1|Tle4l	transducin-like_enhancer_of_split_1,_homolog_of_Drosophila_E(spl)	protein-coding	Bhlhe40	120	120
chr1	54747028	54747590	54747378	chr1	54747499	54747509	ATGCATGTGC	471	121	Bhlhe40	174	chr1	54747029	54747590	+	0	NA	intron_(NM_001081433,_intron_9_of_27)	intron_(NM_001081433,_intron_9_of_27)	179078	NM_001081433	329154	Mm.397910	NM_001081433	ENSMUSG00000052331	Ankrd44	4930444A19Rik|A130096K20|E130014H08Rik|PP6-ARS-B	ankyrin_repeat_domain_44	protein-coding	Bhlhe40	121	120
chr1	184925564	184925977	184925761	chr1	184925882	184925892	TCACCTGAAT	318	121	Bhlhe40	628	chr1	184925565	184925977	+	0	NA	intron_(NM_145515,_intron_6_of_17)	intron_(NM_145515,_intron_6_of_17)	-42735	NM_178692	226777	Mm.169542	NM_178692	ENSMUSG00000039349	C130074G19Rik	-	RIKEN_cDNA_C130074G19_gene	protein-coding	Bhlhe40	121	120
chr18	11490332	11490814	11490383	chr18	11490504	11490514	AGGCATGTGT	172	121	Bhlhe40	4743	chr18	11490333	11490814	+	0	NA	Intergenic	RSINE1|SINE|B4	-142703	NR_045527	225182	Mm.154275	NM_175458	ENSMUSG00000041238	Rbbp8	9930104E21Rik|CtIP|RBBP-8|RIM|SAE2	retinoblastoma_binding_protein_8	protein-coding	Bhlhe40	121	120
chr11	79202697	79203151	79202889	chr11	79203011	79203021	GCACATGCCC	314	122	Bhlhe40	1726	chr11	79202698	79203151	+	0	NA	Intergenic	Intergenic	40100	NM_001042565	78889	Mm.307022	NM_019653	ENSMUSG00000017677	Wsb1	1110056B13Rik|2700038M07Rik	WD_repeat_and_SOCS_box-containing_1	protein-coding	Bhlhe40	122	120
chr12	117543552	117544051	117543683	chr12	117543805	117543815	TCATGTGCTA	253	122	Bhlhe40	2486	chr12	117543553	117544051	+	0	NA	intron_(NM_175930,_intron_3_of_27)	intron_(NM_175930,_intron_3_of_27)	27323	NM_175930	217944	Mm.227642	NM_175930	ENSMUSG00000041992	Rapgef5	4932413M22|C86120|D030051B22Rik|GFR|Mrgef|mKIAA0277|mmr-gef	Rap_guanine_nucleotide_exchange_factor_(GEF)_5	protein-coding	Bhlhe40	122	120
chr14	21146840	21147299	21146980	chr14	21147102	21147112	AAGCACATGT	262	122	Bhlhe40	3136	chr14	21146841	21147299	+	0	NA	intron_(NM_134079,_intron_3_of_10)	intron_(NM_134079,_intron_3_of_10)	70918	NM_001243041	11534	Mm.188734	NM_134079	ENSMUSG00000039197	Adk	2310026J05Rik|5033405D03Rik|AI255373|AI987814|Ak	adenosine_kinase	protein-coding	Bhlhe40	122	120
chr15	74993976	74994458	74994020	chr15	74994142	74994152	GGGCAGGTGG	166	122	Bhlhe40	3642	chr15	74993977	74994458	+	0	NA	TTS_(NM_010738)	TTS_(NM_010738)	3814	NM_001271418	110454	Mm.425949	NM_010738	ENSMUSG00000075602	Ly6a	Ly-6A.2|Ly-6A/E|Ly-6E.1|Sca-1|Sca1|TAP	lymphocyte_antigen_6_complex,_locus_A	protein-coding	Bhlhe40	122	120
chr4	53425702	53426092	53425934	chr4	53426056	53426066	GAGCACGTGA	354	122	Bhlhe40	6942	chr4	53425703	53426092	+	0	NA	Intergenic	L1M5|LINE|L1	-14516	NM_133891	100434	Mm.482207	NM_133891	ENSMUSG00000028412	Slc44a1	2210409B22Rik|4833416H08Rik|AW547365|CHTL1|CTL1|Cdw92	solute_carrier_family_44,_member_1	protein-coding	Bhlhe40	122	120
chr4	97192636	97193018	97192763	chr4	97192885	97192895	TCACATGAAA	249	122	Bhlhe40	7166	chr4	97192637	97193018	+	0	NA	Intergenic	Intergenic	-389116	NM_001122952	18027	Mm.31274	NM_010905	ENSMUSG00000028565	Nfia	1110047K16Rik|9430022M17Rik|CTF|NF1-A|NF1A	nuclear_factor_I/A	protein-coding	Bhlhe40	122	120
chr1	54747028	54747590	54747378	chr1	54747501	54747511	GCATGTGCAT	473	123	Bhlhe40	176	chr1	54747029	54747590	+	0	NA	intron_(NM_001081433,_intron_9_of_27)	intron_(NM_001081433,_intron_9_of_27)	179078	NM_001081433	329154	Mm.397910	NM_001081433	ENSMUSG00000052331	Ankrd44	4930444A19Rik|A130096K20|E130014H08Rik|PP6-ARS-B	ankyrin_repeat_domain_44	protein-coding	Bhlhe40	123	120
chr1	179992651	179993369	179993188	chr1	179993311	179993321	ACATATGCCC	660	123	Bhlhe40	607	chr1	179992652	179993369	+	0	NA	intron_(NM_001033285,_intron_1_of_36)	Lx7|LINE|L1	31921	NM_001033285	226751	Mm.259655	NM_001033285	ENSMUSG00000026490	Cdc42bpa	A930014J19Rik|DMPK-like	CDC42_binding_protein_kinase_alpha	protein-coding	Bhlhe40	123	120
chr2	152686391	152686847	152686490	chr2	152686613	152686623	ACACATGAAA	222	123	Bhlhe40	6002	chr2	152686392	152686847	+	0	NA	promoter-TSS_(NM_025543)	promoter-TSS_(NM_025543)	-529	NM_025543	66405	Mm.440291	NM_025543	ENSMUSG00000042814	Mcts2	2400002F11Rik|MCT-2	malignant_T_cell_amplified_sequence_2	protein-coding	Bhlhe40	123	120
chr5	72023452	72023869	72023579	chr5	72023702	72023712	GCACCTGCTT	250	123	Bhlhe40	7587	chr5	72023453	72023869	+	0	NA	intron_(NM_008069,_intron_4_of_8)	intron_(NM_008069,_intron_4_of_8)	144522	NM_178599	27784	Mm.44223	NM_178599	ENSMUSG00000029213	Commd8	C77770|D5Buc26e	COMM_domain_containing_8	protein-coding	Bhlhe40	123	120
chr4	53425702	53426092	53425934	chr4	53426058	53426068	GCACGTGAGG	356	124	Bhlhe40	6943	chr4	53425703	53426092	+	0	NA	Intergenic	L1M5|LINE|L1	-14516	NM_133891	100434	Mm.482207	NM_133891	ENSMUSG00000028412	Slc44a1	2210409B22Rik|4833416H08Rik|AW547365|CHTL1|CTL1|Cdw92	solute_carrier_family_44,_member_1	protein-coding	Bhlhe40	124	120
chr8	26957394	26957824	26957618	chr8	26957742	26957752	CGTCACATGT	348	124	Bhlhe40	8961	chr8	26957395	26957824	+	0	NA	Intergenic	Intergenic	-19727	NM_001101502	353310	Mm.212469	NM_001101502	ENSMUSG00000085795	Zfp703	1110032O19Rik|AI430822|AL022941|Csmn1|End2|Zeppo1|Znf703|Zpo1	zinc_finger_protein_703	protein-coding	Bhlhe40	124	120
chr13	45073677	45074167	45073806	chr13	45073931	45073941	ATGCACATGG	254	125	Bhlhe40	2702	chr13	45073678	45074167	+	0	NA	Intergenic	B3|SINE|B2	-71826	NM_025772	94245	Mm.352311	NM_025772	ENSMUSG00000057531	Dtnbp1	5430437B18Rik|AW048963|Bloc1s8|dysbindin|sdy	dystrobrevin_binding_protein_1	protein-coding	Bhlhe40	125	120
chr18	6088833	6089333	6088999	chr18	6089125	6089135	AGGCAGGTGC	292	126	Bhlhe40	4719	chr18	6088834	6089333	+	0	NA	intron_(NM_001039692,_intron_3_of_18)	L1P5|LINE|L1	47015	NM_029277	75415	Mm.239675	NM_029277	ENSMUSG00000041225	Arhgap12	2810011M08Rik	Rho_GTPase_activating_protein_12	protein-coding	Bhlhe40	126	120
chr4	71419441	71420653	71420053	chr4	71420179	71420189	CAGCACATGC	738	126	Bhlhe40	7024	chr4	71419442	71420653	+	0	NA	Intergenic	RLTR19|LTR|ERVK	780846	NM_001285530	21885	Mm.278444	NM_011599	ENSMUSG00000008305	Tle1	C230057C06Rik|Estm14|Grg-1|Grg1|Tle4l	transducin-like_enhancer_of_split_1,_homolog_of_Drosophila_E(spl)	protein-coding	Bhlhe40	126	120
chr5	135107435	135107933	135107749	chr5	135107875	135107885	GCACCTGCCC	440	126	Bhlhe40	7838	chr5	135107436	135107933	+	0	NA	intron_(NM_021455,_intron_1_of_16)	intron_(NM_021455,_intron_1_of_16)	793	NM_021455	58805	Mm.34213	NM_021455	ENSMUSG00000005373	Mlxipl	ChREBP|WS-bHLH|Wbscr14|bHLHd14	MLX_interacting_protein-like	protein-coding	Bhlhe40	126	120
chr18	63166733	63167204	63166939	chr18	63167066	63167076	AGTCACGTGT	333	127	Bhlhe40	4942	chr18	63166734	63167204	+	0	NA	intron_(NM_001039485,_intron_4_of_53)	intron_(NM_001039485,_intron_4_of_53)	189053	NM_028017	108123	Mm.292687	NM_028017	ENSMUSG00000024581	Napg	2400003O04Rik|SNARE	N-ethylmaleimide_sensitive_fusion_protein_attachment_protein_gamma	protein-coding	Bhlhe40	127	120
chr6	37429119	37429672	37429276	chr6	37429403	37429413	TCACCTGCCC	284	127	Bhlhe40	8067	chr6	37429120	37429672	+	0	NA	intron_(NM_178661,_intron_1_of_11)	intron_(NM_178661,_intron_1_of_11)	12752	NM_178661	208647	Mm.169929	NM_178661	.	Creb3l2	BBF2H7|C530025K05Rik|SCIRR69	cAMP_responsive_element_binding_protein_3-like_2	protein-coding	Bhlhe40	127	120
chr6	83925914	83926583	83926023	chr6	83926150	83926160	AGGCAGGTGG	236	127	Bhlhe40	8197	chr6	83925915	83926583	+	0	NA	intron_(NM_008717,_intron_1_of_26)	intron_(NM_008717,_intron_1_of_26)	11896	NM_008717	18139	Mm.132392	NM_008717	ENSMUSG00000030016	Zfp638	AI323587|Np220|Zfml|Znf638|mNP220	zinc_finger_protein_638	protein-coding	Bhlhe40	127	120
chr9	124256352	124257930	124256752	chr9	124256879	124256889	AGGCAGGTGG	527	127	Bhlhe40	9815	chr9	124256353	124257930	+	0	NA	Intergenic	Intergenic	55553	NM_001243119	630836	Mm.458553	NM_001243117	ENSMUSG00000074829	2010315B03Rik	BC029716	RIKEN_cDNA_2010315B03_gene	protein-coding	Bhlhe40	127	120
chr4	71419441	71420653	71420053	chr4	71420181	71420191	GCACATGCAT	740	128	Bhlhe40	7028	chr4	71419442	71420653	+	0	NA	Intergenic	RLTR19|LTR|ERVK	780846	NM_001285530	21885	Mm.278444	NM_011599	ENSMUSG00000008305	Tle1	C230057C06Rik|Estm14|Grg-1|Grg1|Tle4l	transducin-like_enhancer_of_split_1,_homolog_of_Drosophila_E(spl)	protein-coding	Bhlhe40	128	120
chr4	141313926	141314331	141314139	chr4	141314267	141314277	TGGCAGGTGG	341	128	Bhlhe40	7289	chr4	141313927	141314331	+	0	NA	intron_(NM_010139,_intron_3_of_16)	intron_(NM_010139,_intron_3_of_16)	12908	NM_010139	13836	Mm.2581	NM_010139	ENSMUSG00000006445	Epha2	AW545284|Eck|Myk2|Sek-2|Sek2	Eph_receptor_A2	protein-coding	Bhlhe40	128	120
chr5	45813446	45814019	45813826	chr5	45813954	45813964	CCACCTGCCT	508	128	Bhlhe40	7505	chr5	45813447	45814019	+	0	NA	intron_(NM_001163073,_intron_1_of_6)	intron_(NM_001163073,_intron_1_of_6)	42819	NM_172153	209707	Mm.71498	NM_172153	ENSMUSG00000015882	Lcorl	Mlr1	ligand_dependent_nuclear_receptor_corepressor-like	protein-coding	Bhlhe40	128	120
chr9	5456539	5456998	5456672	chr9	5456800	5456810	ATGCAGGTGC	261	128	Bhlhe40	9320	chr9	5456540	5456998	+	0	NA	Intergenic	RLTR9A3|LTR|ERVK	111293	NM_009808	12364	Mm.42163	NM_009808	ENSMUSG00000025887	Casp12	-	caspase_12	protein-coding	Bhlhe40	128	120
chr1	155585973	155586363	155586155	chr1	155586284	155586294	GGGCAGATGT	311	129	Bhlhe40	524	chr1	155585974	155586363	+	0	NA	intron_(NM_028250,_intron_3_of_7)	L2b|LINE|L2	28048	NM_028250	72482	Mm.288249	NM_026683	ENSMUSG00000033701	Acbd6	0610010G04Rik|2610100E10Rik	acyl-Coenzyme_A_binding_domain_containing_6	protein-coding	Bhlhe40	129	120
chr2	181917290	181918913	181917815	chr2	181917944	181917954	ACACATGCAC	654	129	Bhlhe40	6113	chr2	181917291	181918913	+	0	NA	Intergenic	Intergenic	53742	NM_025901	67005	Mm.271986	NM_025901	ENSMUSG00000038628	Polr3k	12.3kDa|1500004O14Rik|AI196849|AU014893|C11|RPC10|RPC11	polymerase_(RNA)_III_(DNA_directed)_polypeptide_K	protein-coding	Bhlhe40	129	120
chr4	55537997	55538457	55538066	chr4	55538195	55538205	GCGCATGTGC	198	129	Bhlhe40	6967	chr4	55537998	55538457	+	0	NA	Intergenic	Intergenic	-5752	NM_010637	16600	Mm.4325	NM_010637	ENSMUSG00000003032	Klf4	EZF|Gklf|Zie	Kruppel-like_factor_4_(gut)	protein-coding	Bhlhe40	129	120
chr7	126752475	126752996	126752667	chr7	126752796	126752806	CCACGTGCTT	321	129	Bhlhe40	8868	chr7	126752476	126752996	+	0	NA	Intergenic	B1F|SINE|Alu	-6890	NM_011952	26417	Mm.8385	NM_011952	ENSMUSG00000063065	Mapk3	Erk-1|Erk1|Ert2|Esrk1|Mnk1|Mtap2k|Prkm3|p44|p44erk1|p44mapk	mitogen-activated_protein_kinase_3	protein-coding	Bhlhe40	129	120
chr9	90336413	90337063	90336798	chr9	90336928	90336938	GGGCATATGA	515	130	Bhlhe40	9667	chr9	90336414	90337063	+	0	NA	Intergenic	Intergenic	-65969	NM_194334	67016	Mm.335347	NM_194334	ENSMUSG00000037410	Tbc1d2b	1810061M12Rik|AI480956|AV021536|AV023399|AW491493|mKIAA1055	TBC1_domain_family,_member_2B	protein-coding	Bhlhe40	130	120
chr11	47522953	47523384	47523037	chr11	47523168	47523178	TCATATGCAT	215	131	Bhlhe40	1448	chr11	47522954	47523384	+	0	NA	Intergenic	Intergenic	-143867	NM_011891	24052	Mm.338890	NM_011891	ENSMUSG00000020354	Sgcd	35kDa|delta-SG	sarcoglycan,_delta_(dystrophin-associated_glycoprotein)	protein-coding	Bhlhe40	131	120
chr11	120114314	120114763	120114438	chr11	120114569	120114579	AGTCACGTGT	255	131	Bhlhe40	2008	chr11	120114315	120114763	+	0	NA	intron_(NM_001164799,_intron_11_of_15)	intron_(NM_001164799,_intron_11_of_15)	15605	NM_001110242	208501	Mm.46699	NM_001110242	ENSMUSG00000078572	1810043H04Rik	-	RIKEN_cDNA_1810043H04_gene	protein-coding	Bhlhe40	131	120
chr18	11490332	11490814	11490383	chr18	11490514	11490524	GTGCAGGTGA	182	131	Bhlhe40	4744	chr18	11490333	11490814	+	0	NA	Intergenic	RSINE1|SINE|B4	-142703	NR_045527	225182	Mm.154275	NM_175458	ENSMUSG00000041238	Rbbp8	9930104E21Rik|CtIP|RBBP-8|RIM|SAE2	retinoblastoma_binding_protein_8	protein-coding	Bhlhe40	131	120
chr4	55537997	55538457	55538066	chr4	55538197	55538207	GCATGTGCAT	200	131	Bhlhe40	6966	chr4	55537998	55538457	+	0	NA	Intergenic	Intergenic	-5752	NM_010637	16600	Mm.4325	NM_010637	ENSMUSG00000003032	Klf4	EZF|Gklf|Zie	Kruppel-like_factor_4_(gut)	protein-coding	Bhlhe40	131	120
chr4	71419441	71420653	71420053	chr4	71420185	71420195	ATGCATATGA	744	132	Bhlhe40	7023	chr4	71419442	71420653	+	0	NA	Intergenic	RLTR19|LTR|ERVK	780846	NM_001285530	21885	Mm.278444	NM_011599	ENSMUSG00000008305	Tle1	C230057C06Rik|Estm14|Grg-1|Grg1|Tle4l	transducin-like_enhancer_of_split_1,_homolog_of_Drosophila_E(spl)	protein-coding	Bhlhe40	132	120
chr1	54747028	54747590	54747378	chr1	54747511	54747521	ATTCATGTGT	483	133	Bhlhe40	175	chr1	54747029	54747590	+	0	NA	intron_(NM_001081433,_intron_9_of_27)	intron_(NM_001081433,_intron_9_of_27)	179078	NM_001081433	329154	Mm.397910	NM_001081433	ENSMUSG00000052331	Ankrd44	4930444A19Rik|A130096K20|E130014H08Rik|PP6-ARS-B	ankyrin_repeat_domain_44	protein-coding	Bhlhe40	133	120
chr1	88000218	88000842	88000653	chr1	88000786	88000796	TGGCAGGTGC	568	133	Bhlhe40	300	chr1	88000219	88000842	+	0	NA	intron_(NM_001033291,_intron_4_of_27)	intron_(NM_001033291,_intron_4_of_27)	8021	NM_001033291	227334	Mm.80484	NM_001033291	ENSMUSG00000005501	Usp40	B230215L03Rik|C730029K03	ubiquitin_specific_peptidase_40	protein-coding	Bhlhe40	133	120
chr4	20086849	20087658	20087471	chr4	20087604	20087614	CATCATGTGA	755	133	Bhlhe40	6842	chr4	20086850	20087658	+	0	NA	Intergenic	Lx7|LINE|L1	45202	NM_010281	14590	Mm.20461	NM_010281	.	Ggh	gamma-GH	gamma-glutamyl_hydrolase	protein-coding	Bhlhe40	133	120
chr14	103114063	103114461	103114156	chr14	103114290	103114300	TTTCATGTGA	227	134	Bhlhe40	3395	chr14	103114064	103114461	+	0	NA	intron_(NM_207215,_intron_84_of_84)	intron_(NM_207215,_intron_84_of_84)	-14753	NM_015822	50789	Mm.214746	NM_015822	ENSMUSG00000022124	Fbxl3	AU041772|AW212966|FBK|Fbl3a|Fbxl3a|Ovtm|Play68	F-box_and_leucine-rich_repeat_protein_3	protein-coding	Bhlhe40	134	120
chr3	121472624	121473223	121472719	chr3	121472853	121472863	ACATCTGCCC	229	134	Bhlhe40	6637	chr3	121472625	121473223	+	0	NA	intron_(NM_145394,_intron_12_of_14)	RLTR11A|LTR|ERVK	46383	NM_028044	71994	Mm.275555	NM_028044	ENSMUSG00000053931	Cnn3	1600014M03Rik|C85854|Calpo3	calponin_3,_acidic	protein-coding	Bhlhe40	134	120
chr2	76447470	76447958	76447662	chr2	76447797	76447807	CTTCACGTGC	327	135	Bhlhe40	5720	chr2	76447471	76447958	+	0	NA	intron_(NM_145525,_intron_1_of_26)	intron_(NM_145525,_intron_1_of_26)	41206	NM_001290733	99031	Mm.240435	NM_145525	ENSMUSG00000042359	Osbpl6	1110062M20Rik|AI596402|ORP-6|mKIAA4128	oxysterol_binding_protein-like_6	protein-coding	Bhlhe40	135	120
chr4	20086849	20087658	20087471	chr4	20087606	20087616	TCATGTGACT	757	135	Bhlhe40	6846	chr4	20086850	20087658	+	0	NA	Intergenic	Lx7|LINE|L1	45202	NM_010281	14590	Mm.20461	NM_010281	.	Ggh	gamma-GH	gamma-glutamyl_hydrolase	protein-coding	Bhlhe40	135	120
chr14	103114063	103114461	103114156	chr14	103114292	103114302	TCATGTGAAT	229	136	Bhlhe40	3394	chr14	103114064	103114461	+	0	NA	intron_(NM_207215,_intron_84_of_84)	intron_(NM_207215,_intron_84_of_84)	-14753	NM_015822	50789	Mm.214746	NM_015822	ENSMUSG00000022124	Fbxl3	AU041772|AW212966|FBK|Fbl3a|Fbxl3a|Ovtm|Play68	F-box_and_leucine-rich_repeat_protein_3	protein-coding	Bhlhe40	136	120
chr2	76447470	76447958	76447662	chr2	76447799	76447809	TCACGTGCGT	329	137	Bhlhe40	5722	chr2	76447471	76447958	+	0	NA	intron_(NM_145525,_intron_1_of_26)	intron_(NM_145525,_intron_1_of_26)	41206	NM_001290733	99031	Mm.240435	NM_145525	ENSMUSG00000042359	Osbpl6	1110062M20Rik|AI596402|ORP-6|mKIAA4128	oxysterol_binding_protein-like_6	protein-coding	Bhlhe40	137	120
chr11	6200288	6200766	6200607	chr11	6200747	6200757	TAGCATGTGT	459	140	Bhlhe40	1269	chr11	6200289	6200766	+	0	NA	promoter-TSS_(NM_173748)	promoter-TSS_(NM_173748)	-76	NM_173748	209586	Mm.25321	NM_173748	ENSMUSG00000053838	Nudcd3	AI427847|BC024322|mKIAA1068	NudC_domain_containing_3	protein-coding	Bhlhe40	140	140
chr11	43765155	43765606	43765231	chr11	43765371	43765381	CCACCTGCCT	216	140	Bhlhe40	1429	chr11	43765156	43765606	+	0	NA	Intergenic	B1_Mus2|SINE|Alu	-17408	NM_133795	66827	Mm.271974	NM_133795	ENSMUSG00000041278	Ttc1	4833412C19Rik|C79328|TPR1	tetratricopeptide_repeat_domain_1	protein-coding	Bhlhe40	140	140
chr13	32886487	32887040	32886859	chr13	32886999	32887009	ACATGTGCTG	512	140	Bhlhe40	2665	chr13	32886488	32887040	+	0	NA	intron_(NM_173051,_intron_3_of_6)	(TTCCC)n|Simple_repeat|Simple_repeat	11376	NM_173051	380839	Mm.250802	NM_173051	.	Serpinb1c	EIC|ovalbumin	serine_(or_cysteine)_peptidase_inhibitor,_clade_B,_member_1c	protein-coding	Bhlhe40	140	140
chr6	94722603	94723015	94722691	chr6	94722831	94722841	GAGCATGTGA	228	140	Bhlhe40	8284	chr6	94722604	94723015	+	0	NA	Intergenic	Lx9|LINE|L1	-22664	NM_008377	16206	Mm.245210	NM_008377	ENSMUSG00000030029	Lrig1	D6Bwg0781e|Img|LIG-1	leucine-rich_repeats_and_immunoglobulin-like_domains_1	protein-coding	Bhlhe40	140	140
chr15	75813991	75814379	75814116	chr15	75814257	75814267	GCACCTGACC	266	141	Bhlhe40	3666	chr15	75813992	75814379	+	0	NA	intron_(NM_172121,_intron_3_of_11)	intron_(NM_172121,_intron_3_of_11)	27723	NM_172121	223642	Mm.209800	NM_172121	ENSMUSG00000075600	Zc3h3	BC049953|Kiaa0150|Smicl|Zc3hdc3	zinc_finger_CCCH_type_containing_3	protein-coding	Bhlhe40	141	140
chr15	89140651	89141186	89140884	chr15	89141025	89141035	CCACCTGCCC	374	141	Bhlhe40	3799	chr15	89140652	89141186	+	0	NA	promoter-TSS_(NM_013871)	promoter-TSS_(NM_013871)	-216	NM_013871	29857	Mm.38343	NM_013871	ENSMUSG00000022610	Mapk12	AW123708|Erk6|P38gamma|Prkm12|Sapk3	mitogen-activated_protein_kinase_12	protein-coding	Bhlhe40	141	140
chr2	155390791	155391678	155391345	chr2	155391486	155391496	ACACATGCAC	695	141	Bhlhe40	6019	chr2	155390792	155391678	+	0	NA	intron_(NM_019825,_intron_13_of_13)	intron_(NM_019825,_intron_13_of_13)	9379	NM_178111	68728	Mm.293605	NM_178111	ENSMUSG00000038375	Trp53inp2	1110029F20Rik|Tp53inp2	transformation_related_protein_53_inducible_nuclear_protein_2	protein-coding	Bhlhe40	141	140
chr7	28959041	28959439	28959223	chr7	28959364	28959374	ACACCTGCTG	323	141	Bhlhe40	8467	chr7	28959042	28959439	+	0	NA	intron_(NM_021895,_intron_1_of_20)	PB1|SINE|Alu	3040	NM_021895	60595	Mm.81144	NM_021895	ENSMUSG00000054808	Actn4	C77391	actinin_alpha_4	protein-coding	Bhlhe40	141	140
chr10	117099600	117100039	117099648	chr10	117099790	117099800	TGGCAGGTGG	190	142	Bhlhe40	1101	chr10	117099601	117100039	+	0	NA	intron_(NM_177798,_intron_4_of_9)	intron_(NM_177798,_intron_4_of_9)	-36006	NM_007636	12461	Mm.247788	NM_007636	ENSMUSG00000034024	Cct2	Cctb	chaperonin_containing_Tcp1,_subunit_2_(beta)	protein-coding	Bhlhe40	142	140
chr11	79998538	79998924	79998618	chr11	79998761	79998771	CCACCTGCCT	223	143	Bhlhe40	1727	chr11	79998539	79998924	+	0	NA	intron_(NM_001163018,_intron_3_of_14)	B1_Mm|SINE|Alu	5625	NM_199196	52615	Mm.283410	NM_199196	ENSMUSG00000017548	Suz12	2610028O16Rik|AI195385|AU016842|AW536442|D11Ertd530e|mKIAA0160	suppressor_of_zeste_12_homolog_(Drosophila)	protein-coding	Bhlhe40	143	140
chr13	9563437	9563832	9563638	chr13	9563781	9563791	CAGCAGGTGC	344	143	Bhlhe40	2609	chr13	9563438	9563832	+	0	NA	intron_(NM_001081426,_intron_10_of_36)	intron_(NM_001081426,_intron_10_of_36)	201679	NM_001199141	66505	Mm.397307	NM_144516	ENSMUSG00000021156	Zmynd11	2210402G22Rik|BS69	zinc_finger,_MYND_domain_containing_11	protein-coding	Bhlhe40	143	140
chr4	82357394	82357786	82357561	chr4	82357704	82357714	ACATATGCAG	310	143	Bhlhe40	7128	chr4	82357395	82357786	+	0	NA	intron_(NM_001286131,_intron_4_of_9)	MamRep434|DNA|TcMar-Tigger	148189	NM_001286131	18028	Mm.317947	NM_008687	ENSMUSG00000008575	Nfib	6720429L07Rik|CTF|E030026I10Rik|NF-I/B|NF1-B|NFI-B	nuclear_factor_I/B	protein-coding	Bhlhe40	143	140
chr13	45073677	45074167	45073806	chr13	45073950	45073960	ACATATGCAG	273	144	Bhlhe40	2701	chr13	45073678	45074167	+	0	NA	Intergenic	B3|SINE|B2	-71826	NM_025772	94245	Mm.352311	NM_025772	ENSMUSG00000057531	Dtnbp1	5430437B18Rik|AW048963|Bloc1s8|dysbindin|sdy	dystrobrevin_binding_protein_1	protein-coding	Bhlhe40	144	140
chr2	130952143	130952590	130952400	chr2	130952544	130952554	ACACCTGAAG	401	144	Bhlhe40	5948	chr2	130952144	130952590	+	0	NA	intron_(NM_009730,_intron_6_of_28)	intron_(NM_009730,_intron_6_of_28)	45871	NM_009730	11990	Mm.119936	NM_009730	ENSMUSG00000027312	Atrn	AW558010|Mgca|mKIAA0548|mahogany|mg	attractin	protein-coding	Bhlhe40	144	140
chr10	12120324	12120786	12120457	chr10	12120602	12120612	GCACCTGCTA	278	145	Bhlhe40	718	chr10	12120325	12120786	+	0	NA	Intergenic	Intergenic	511331	NM_013898	30058	Mm.214504	NM_013898	ENSMUSG00000048007	Timm8a1	DXHXS1274E|Ddp1|Fci-12|Tim8a|Timm8a	translocase_of_inner_mitochondrial_membrane_8A1	protein-coding	Bhlhe40	145	140
chr10	12715858	12716241	12716020	chr10	12716165	12716175	ACACATGCTG	307	145	Bhlhe40	728	chr10	12715859	12716241	+	0	NA	intron_(NM_011682,_intron_18_of_73)	RLTR11B|LTR|ERVK	145685	NM_011682	22288	Mm.331784	NM_011682	ENSMUSG00000019820	Utrn	AA589569|DRP|Dmdl	utrophin	protein-coding	Bhlhe40	145	140
chr19	42128876	42129574	42129199	chr19	42129344	42129354	ACACGTGACA	468	145	Bhlhe40	5198	chr19	42128877	42129574	+	0	NA	promoter-TSS_(NM_027106)	promoter-TSS_(NM_027106)	-232	NM_027106	69534	Mm.30060	NM_027106	ENSMUSG00000018821	Avpi1	2310008N12Rik|AA410041|VIT32|esu|mVIT32	arginine_vasopressin-induced_1	protein-coding	Bhlhe40	145	140
chr18	52483878	52484379	52484004	chr18	52484150	52484160	CTTCATGTGC	272	146	Bhlhe40	4903	chr18	52483879	52484379	+	0	NA	intron_(NM_026040,_intron_4_of_7)	intron_(NM_026040,_intron_4_of_7)	18436	NM_026040	67222	Mm.100617	NM_026040	ENSMUSG00000024528	Srfbp1	2810036K01Rik|p49/STRAP	serum_response_factor_binding_protein_1	protein-coding	Bhlhe40	146	140
chr18	87900684	87901103	87900753	chr18	87900899	87900909	ACATGTGAAC	215	146	Bhlhe40	5029	chr18	87900685	87901103	+	0	NA	Intergenic	Intergenic	993313	NM_018821	54607	Mm.91920	NM_018821	ENSMUSG00000056153	Socs6	1500012M23Rik|5830401B18Rik|AI447482|Cis4|Cish4|HSPC060|SOCS-4|SOCS-6|SSI4|STAI4|STATI4|Socs4	suppressor_of_cytokine_signaling_6	protein-coding	Bhlhe40	146	140
chr19	57414208	57414639	57414264	chr19	57414410	57414420	AAGCACATGA	202	146	Bhlhe40	5258	chr19	57414209	57414639	+	0	NA	Intergenic	L1ME4a|LINE|L1	-38482	NM_029839	72133	Mm.258404	NM_028115	ENSMUSG00000025086	Trub1	2610009I02Rik|9030425C13Rik|AI448235|BB118943|C76870	TruB_pseudouridine_(psi)_synthase_homolog_1_(E._coli)	protein-coding	Bhlhe40	146	140
chr14	20579600	20580006	20579706	chr14	20579853	20579863	CCATGTGCAG	253	147	Bhlhe40	3126	chr14	20579601	20580006	+	0	NA	intron_(NM_030180,_intron_10_of_20)	B3|SINE|B2	-33230	NM_001310426	19056	Mm.274432	NM_008914	ENSMUSG00000021816	Ppp3cb	1110063J16Rik|Calnb|CnAbeta|Cnab	protein_phosphatase_3,_catalytic_subunit,_beta_isoform	protein-coding	Bhlhe40	147	140
chr6	116167211	116167600	116167291	chr6	116167438	116167448	CCATGTGCAG	227	147	Bhlhe40	8334	chr6	116167212	116167600	+	0	NA	intron_(NM_177412,_intron_1_of_5)	intron_(NM_177412,_intron_1_of_5)	25968	NM_177412	330401	Mm.425352	NM_177412	ENSMUSG00000030126	Tmcc1	3632431M01Rik|mKIAA0779	transmembrane_and_coiled_coil_domains_1	protein-coding	Bhlhe40	147	140
chr18	52483878	52484379	52484004	chr18	52484152	52484162	TCATGTGCTA	274	148	Bhlhe40	4904	chr18	52483879	52484379	+	0	NA	intron_(NM_026040,_intron_4_of_7)	intron_(NM_026040,_intron_4_of_7)	18436	NM_026040	67222	Mm.100617	NM_026040	ENSMUSG00000024528	Srfbp1	2810036K01Rik|p49/STRAP	serum_response_factor_binding_protein_1	protein-coding	Bhlhe40	148	140
chr19	57414208	57414639	57414264	chr19	57414412	57414422	GCACATGACA	204	148	Bhlhe40	5260	chr19	57414209	57414639	+	0	NA	Intergenic	L1ME4a|LINE|L1	-38482	NM_029839	72133	Mm.258404	NM_028115	ENSMUSG00000025086	Trub1	2610009I02Rik|9030425C13Rik|AI448235|BB118943|C76870	TruB_pseudouridine_(psi)_synthase_homolog_1_(E._coli)	protein-coding	Bhlhe40	148	140
chr3	63357201	63357755	63357477	chr3	63357625	63357635	TCACATGCTG	424	148	Bhlhe40	6336	chr3	63357202	63357755	+	0	NA	intron_(NM_001289462,_intron_16_of_22)	intron_(NM_001289462,_intron_16_of_22)	61383	NM_001289463	17380	Mm.296022	NM_008604	.	Mme	6030454K05Rik|C85356|CALLA|CD10|NEP|SFE	membrane_metallo_endopeptidase	protein-coding	Bhlhe40	148	140
chr3	38586124	38586612	38586205	chr3	38586354	38586364	GGGCACATGG	230	149	Bhlhe40	6252	chr3	38586125	38586612	+	0	NA	Intergenic	Intergenic	-101552	NM_001167883	99696	Mm.290937	NM_001033198	ENSMUSG00000044864	Ankrd50	AI662170|E430012K20Rik|mKIAA1223|mKIAA3019	ankyrin_repeat_domain_50	protein-coding	Bhlhe40	149	140
chr4	95547034	95547691	95547059	chr4	95547208	95547218	ACACGTGAAA	174	149	Bhlhe40	7154	chr4	95547035	95547691	+	0	NA	Intergenic	Intergenic	-10144	NM_001113412	75578	Mm.276098	NM_029347	ENSMUSG00000028573	Fggy	2310009E04Rik	FGGY_carbohydrate_kinase_domain_containing	protein-coding	Bhlhe40	149	140
chr11	98775219	98775614	98775444	chr11	98775594	98775604	GGGCATGTGA	375	150	Bhlhe40	1862	chr11	98775220	98775614	+	0	NA	promoter-TSS_(NM_145434)	promoter-TSS_(NM_145434)	-40	NM_145434	217166	Mm.390397	NM_145434	ENSMUSG00000020889	Nr1d1	A530070C09Rik|R75201	nuclear_receptor_subfamily_1,_group_D,_member_1	protein-coding	Bhlhe40	150	140
chr12	37031260	37031769	37031569	chr12	37031720	37031730	ACATGTGCAC	460	151	Bhlhe40	2165	chr12	37031261	37031769	+	0	NA	Intergenic	Intergenic	-77031	NM_008584	17286	Mm.341398	NM_008584	ENSMUSG00000036144	Meox2	AI528662|Gax|Mox-2|Mox2	mesenchyme_homeobox_2	protein-coding	Bhlhe40	151	140
chr17	26092174	26092588	26092412	chr17	26092563	26092573	GCATATGCAC	389	151	Bhlhe40	4411	chr17	26092175	26092588	+	0	NA	intron_(NM_019731,_intron_4_of_4)	PB1D7|SINE|Alu	-2217	NM_011933	26378	Mm.292869	NM_011933	ENSMUSG00000036775	Decr2	-	2-4-dienoyl-Coenzyme_A_reductase_2,_peroxisomal	protein-coding	Bhlhe40	151	140
chr18	45549322	45549749	45549553	chr18	45549704	45549714	ACACATGCTC	382	151	Bhlhe40	4885	chr18	45549323	45549749	+	0	NA	intron_(NM_001312905,_intron_2_of_10)	Lx|LINE|L1	-10618	NM_080465	140492	Mm.411614	NM_080465	ENSMUSG00000054477	Kcnn2	KCa2.2|SK2|SKCA2|fri	potassium_intermediate/small_conductance_calcium-activated_channel,_subfamily_N,_member_2	protein-coding	Bhlhe40	151	140
chr11	98775219	98775614	98775444	chr11	98775596	98775606	GCATGTGAAT	377	152	Bhlhe40	1859	chr11	98775220	98775614	+	0	NA	promoter-TSS_(NM_145434)	promoter-TSS_(NM_145434)	-40	NM_145434	217166	Mm.390397	NM_145434	ENSMUSG00000020889	Nr1d1	A530070C09Rik|R75201	nuclear_receptor_subfamily_1,_group_D,_member_1	protein-coding	Bhlhe40	152	140
chr1	92148902	92149294	92149079	chr1	92149232	92149242	AGGCAGGTGC	330	153	Bhlhe40	336	chr1	92148903	92149294	+	0	NA	intron_(NM_207225,_intron_1_of_26)	intron_(NM_207225,_intron_1_of_26)	31243	NM_207225	208727	Mm.318567	NM_207225	ENSMUSG00000026313	Hdac4	4932408F19Rik|HD4	histone_deacetylase_4	protein-coding	Bhlhe40	153	140
chr2	142640049	142640488	142640207	chr2	142640360	142640370	GTGCAGATGC	311	153	Bhlhe40	5996	chr2	142640050	142640488	+	0	NA	intron_(NM_001081133,_intron_25_of_25)	Lx8b|LINE|L1	261195	NM_001081133	16558	Mm.251934	NM_001081133	ENSMUSG00000038844	Kif16b	8430434E15Rik|AA623607|AI789011|C80253|C80902|mKIAA1590	kinesin_family_member_16B	protein-coding	Bhlhe40	153	140
chr1	86750886	86751302	86751076	chr1	86751231	86751241	AGGCAGGTGG	345	155	Bhlhe40	262	chr1	86750887	86751302	+	0	NA	intron_(NM_153530,_intron_3_of_20)	intron_(NM_153530,_intron_3_of_20)	47290	NM_153530	208718	Mm.389152	NM_153530	ENSMUSG00000053333	Dis3l2	4930429A22Rik|8030493P09Rik	DIS3_mitotic_control_homolog_(S._cerevisiae)-like_2	protein-coding	Bhlhe40	155	140
chr3	32715290	32715925	32715680	chr3	32715835	32715845	ACATGTGCCA	545	155	Bhlhe40	6219	chr3	32715291	32715925	+	0	NA	intron_(NM_019673,_intron_5_of_13)	intron_(NM_019673,_intron_5_of_13)	7062	NM_019673	56456	Mm.41077	NM_019673	ENSMUSG00000027671	Actl6a	2810432C06Rik|AI851094|ARP4|Actl6|Baf53a|C79802	actin-like_6A	protein-coding	Bhlhe40	155	140
chr2	34255029	34255461	34255260	chr2	34255416	34255426	TTGCAGGTGT	387	156	Bhlhe40	5495	chr2	34255030	34255461	+	0	NA	intron_(NM_001290576,_intron_2_of_7)	intron_(NM_001290576,_intron_2_of_7)	116800	NM_016768	18516	Mm.239941	NM_016768	ENSMUSG00000038718	Pbx3	-	pre_B_cell_leukemia_homeobox_3	protein-coding	Bhlhe40	156	140
chr7	45707500	45707906	45707667	chr7	45707823	45707833	ACACGTGATG	323	156	Bhlhe40	8533	chr7	45707501	45707906	+	0	NA	intron_(NM_016974,_intron_2_of_3)	intron_(NM_016974,_intron_2_of_3)	2456	NM_016974	13170	Mm.24222	NM_016974	ENSMUSG00000059824	Dbp	-	D_site_albumin_promoter_binding_protein	protein-coding	Bhlhe40	156	140
chr13	81885295	81885999	81885585	chr13	81885743	81885753	ACACGTGAGG	448	158	Bhlhe40	2919	chr13	81885296	81885999	+	0	NA	Intergenic	Intergenic	102355	NM_007684	12626	Mm.12481	NM_007684	ENSMUSG00000021537	Cetn3	MmCEN3	centrin_3	protein-coding	Bhlhe40	158	140
chr7	101012015	101012667	101012100	chr7	101012259	101012269	TCACCTGCTT	244	159	Bhlhe40	8738	chr7	101012016	101012667	+	0	NA	promoter-TSS_(NM_008773)	promoter-TSS_(NM_008773)	-288	NM_001302346	18442	Mm.3000	NM_008773	ENSMUSG00000032860	P2ry2	P2U1|P2Y2	purinergic_receptor_P2Y,_G-protein_coupled_2	protein-coding	Bhlhe40	159	140
chr16	5201704	5202245	5202072	chr16	5202233	5202243	ACATGTGAAC	529	161	Bhlhe40	3888	chr16	5201705	5202245	+	0	NA	intron_(NM_013796,_intron_2_of_9)	intron_(NM_013796,_intron_2_of_9)	2037	NR_027804	27426	Mm.215641	NM_013796	ENSMUSG00000023143	Nagpa	AI596180|UCE	N-acetylglucosamine-1-phosphodiester_alpha-N-acetylglucosaminidase	protein-coding	Bhlhe40	161	160
chr14	17909878	17910268	17910091	chr14	17910254	17910264	TAGCAGGTGT	376	163	Bhlhe40	3095	chr14	17909879	17910268	+	0	NA	intron_(NM_001113417,_intron_2_of_9)	intron_(NM_001113417,_intron_2_of_9)	-71571	NM_009380	21834	Mm.32563	NM_009380	ENSMUSG00000021779	Thrb	Nr1a2|T3R[b]|T3Rbeta|Thrb1|Thrb2|c-erbAbeta	thyroid_hormone_receptor_beta	protein-coding	Bhlhe40	163	160
chr16	78870479	78870863	78870564	chr16	78870727	78870737	TCACATGAAA	248	163	Bhlhe40	4219	chr16	78870480	78870863	+	0	NA	Intergenic	Charlie6|DNA|hAT-Charlie	-60277	NM_139134	246048	Mm.77895	NM_139134	ENSMUSG00000022860	Chodl	3110074E07Rik|MT75|PRED12	chondrolectin	protein-coding	Bhlhe40	163	160
chr8	20513823	20514999	20514656	chr8	20514819	20514829	GAGCATGTGT	996	163	Bhlhe40	8948	chr8	20513824	20514999	+	0	NA	Intergenic	L1Md_T|LINE|L1	-89597	NR_028428	381598	Mm.359054	NM_001024708	ENSMUSG00000071793	2610005L07Rik	2810038F24Rik|6720476A01Rik	cadherin_11_pseudogene	pseudo	Bhlhe40	163	160
chr9	78588343	78588822	78588391	chr9	78588554	78588564	CCACGTGATG	211	163	Bhlhe40	9607	chr9	78588344	78588822	+	0	NA	promoter-TSS_(NM_001276452)	promoter-TSS_(NM_001276452)	-538	NM_001276452	235504	Mm.46932	NM_172773	ENSMUSG00000049624	Slc17a5	4631416G20Rik|4732491M05|AST|ISSD|NSD|SD|SIALIN|SIASD|SLD	solute_carrier_family_17_(anion/sugar_transporter),_member_5	protein-coding	Bhlhe40	163	160
chr1	90695754	90696246	90696062	chr1	90696227	90696237	CATCAGGTGC	473	165	Bhlhe40	311	chr1	90695755	90696246	+	0	NA	Intergenic	Intergenic	92575	NM_133805	108679	Mm.119177	NM_133805	ENSMUSG00000034432	Cops8	9430009J09Rik|AA408242|Csn8|Sgn8	COP9_(constitutive_photomorphogenic)_homolog,_subunit_8_(Arabidopsis_thaliana)	protein-coding	Bhlhe40	165	160
chr17	16019742	16020289	16019866	chr17	16020031	16020041	ACACGTGAAT	289	165	Bhlhe40	4365	chr17	16019743	16020289	+	0	NA	Intergenic	Intergenic	-193430	NM_178615	68799	Mm.293466	NM_178615	ENSMUSG00000048027	Rgmb	1110059F19Rik|DRAGON	repulsive_guidance_molecule_family_member_B	protein-coding	Bhlhe40	165	160
chr4	8764069	8764772	8764349	chr4	8764514	8764524	GTGCAGGTGA	445	165	Bhlhe40	6839	chr4	8764070	8764772	+	0	NA	intron_(NM_001277149,_intron_2_of_37)	intron_(NM_001277149,_intron_2_of_37)	74015	NM_001277149	320790	Mm.138792	NM_001033395	ENSMUSG00000041235	Chd7	A730019I05Rik|Cycn|Cyn|Dz|Edy|Flo|GENA_47|GENA_60|Gena_52|Lda|Mt|Obt|Todo|WBE1|Whi|metis	chromodomain_helicase_DNA_binding_protein_7	protein-coding	Bhlhe40	165	160
chr4	71800696	71801169	71800752	chr4	71800917	71800927	TCACATGAAG	221	165	Bhlhe40	7037	chr4	71800697	71801169	+	0	NA	Intergenic	Intergenic	399960	NM_001285530	21885	Mm.278444	NM_011599	ENSMUSG00000008305	Tle1	C230057C06Rik|Estm14|Grg-1|Grg1|Tle4l	transducin-like_enhancer_of_split_1,_homolog_of_Drosophila_E(spl)	protein-coding	Bhlhe40	165	160
chr19	37954877	37955458	37955005	chr19	37955172	37955182	CAGCATGTGT	295	167	Bhlhe40	5165	chr19	37954878	37955458	+	0	NA	intron_(NM_001099634,_intron_21_of_52)	intron_(NM_001099634,_intron_21_of_52)	88409	NM_001099634	226101	Mm.34674	NM_177035	ENSMUSG00000048612	Myof	2310004N10Rik|2310051D19Rik|E030042N20Rik|Fer1l3	myoferlin	protein-coding	Bhlhe40	167	160
chr7	44523191	44523753	44523274	chr7	44523441	44523451	CTGCACATGA	250	167	Bhlhe40	8514	chr7	44523192	44523753	+	0	NA	intron_(NM_146189,_intron_1_of_27)	intron_(NM_146189,_intron_1_of_27)	1197	NM_146189	233199	Mm.358888	NM_146189	ENSMUSG00000038670	Mybpc2	-	myosin_binding_protein_C,_fast-type	protein-coding	Bhlhe40	167	160
chr9	87023794	87024262	87023841	chr9	87024008	87024018	ACACCTGCCT	214	167	Bhlhe40	9640	chr9	87023795	87024262	+	0	NA	intron_(NM_024195,_intron_1_of_15)	ORR1D2|LTR|ERVL-MaLR	1999	NM_024195	266690	Mm.30166	NM_024195	ENSMUSG00000032872	Cyb5r4	2810034J18Rik|B5+B5R|C79736|Cb5cb5r|Ncb5or|b5/b5r|b5b5r	cytochrome_b5_reductase_4	protein-coding	Bhlhe40	167	160
chr17	83443116	83443823	83443539	chr17	83443707	83443717	GCATGTGCAC	591	168	Bhlhe40	4667	chr17	83443117	83443823	+	0	NA	intron_(NM_001286567,_intron_9_of_23)	B4A|SINE|B4	70863	NM_001159529	20463	Mm.30072	NM_009187	ENSMUSG00000024248	Cox7a2l	COX7AR|COX7RP|EB1|SIG-81|SIG81|Silg81	cytochrome_c_oxidase_subunit_VIIa_polypeptide_2-like	protein-coding	Bhlhe40	168	160
chr3	67089253	67090173	67089500	chr3	67089669	67089679	ACATATGCAG	416	169	Bhlhe40	6350	chr3	67089254	67090173	+	0	NA	intron_(NM_025822,_intron_4_of_9)	L1Md_F2|LINE|L1	104041	NM_025822	66880	Mm.316418	NM_025822	ENSMUSG00000034544	Rsrc1	1200013F24Rik|SRrp53	arginine/serine-rich_coiled-coil_1	protein-coding	Bhlhe40	169	160
chr3	110639277	110639696	110639294	chr3	110639463	110639473	CCACCTGCTG	186	169	Bhlhe40	6561	chr3	110639278	110639696	+	0	NA	Intergenic	Intergenic	-388488	NM_178891	99890	Mm.36115	NM_178891	ENSMUSG00000049300	Prmt6	AW124876|BB233495|Hrmt1l6	protein_arginine_N-methyltransferase_6	protein-coding	Bhlhe40	169	160
chr7	44523191	44523753	44523274	chr7	44523443	44523453	GCACATGAAG	252	169	Bhlhe40	8516	chr7	44523192	44523753	+	0	NA	intron_(NM_146189,_intron_1_of_27)	intron_(NM_146189,_intron_1_of_27)	1197	NM_146189	233199	Mm.358888	NM_146189	ENSMUSG00000038670	Mybpc2	-	myosin_binding_protein_C,_fast-type	protein-coding	Bhlhe40	169	160
chr1	150409176	150409619	150409379	chr1	150409549	150409559	GCACCTGCAC	373	170	Bhlhe40	489	chr1	150409177	150409619	+	0	NA	intron_(NM_133780,_intron_12_of_51)	intron_(NM_133780,_intron_12_of_51)	-16343	NM_001077237	226499	Mm.222093	NM_145511	ENSMUSG00000006010	BC003331	1810053E15Rik|Odr4|odr-4	cDNA_sequence_BC003331	protein-coding	Bhlhe40	170	160
chr11	120114314	120114763	120114438	chr11	120114608	120114618	AGTCACGTGT	294	170	Bhlhe40	2009	chr11	120114315	120114763	+	0	NA	intron_(NM_001164799,_intron_11_of_15)	intron_(NM_001164799,_intron_11_of_15)	15605	NM_001110242	208501	Mm.46699	NM_001110242	ENSMUSG00000078572	1810043H04Rik	-	RIKEN_cDNA_1810043H04_gene	protein-coding	Bhlhe40	170	160
chr15	64287347	64287849	64287617	chr15	64287787	64287797	ACACATGAAA	440	170	Bhlhe40	3608	chr15	64287348	64287849	+	0	NA	intron_(NM_001276462,_intron_1_of_27)	intron_(NM_001276462,_intron_1_of_27)	25075	NM_001276463	13196	Mm.277236	NM_010026	ENSMUSG00000022377	Asap1	AV239055|DEF-1|Ddef1|PAP|mKIAA1249|s19	ArfGAP_with_SH3_domain,_ankyrin_repeat_and_PH_domain1	protein-coding	Bhlhe40	170	160
chr15	91685497	91685956	91685676	chr15	91685846	91685856	ACACGTGCTT	349	170	Bhlhe40	3819	chr15	91685498	91685956	+	0	NA	intron_(NM_025730,_intron_4_of_50)	intron_(NM_025730,_intron_4_of_50)	12503	NM_025730	66725	Mm.37558	NM_025730	ENSMUSG00000036273	Lrrk2	4921513O20Rik|9330188B09Rik|AW561911|D630001M17Rik|Gm927|cI-46	leucine-rich_repeat_kinase_2	protein-coding	Bhlhe40	170	160
chr7	41499503	41500093	41499699	chr7	41499869	41499879	TCACCTGCCC	366	170	Bhlhe40	8505	chr7	41499504	41500093	+	0	NA	promoter-TSS_(NM_001033530)	promoter-TSS_(NM_001033530)	92	NM_001033530	101835	Mm.370336	NM_001033530	ENSMUSG00000074166	AW146154	AI451288	expressed_sequence_AW146154	protein-coding	Bhlhe40	170	160
chr11	98773608	98774382	98773979	chr11	98774150	98774160	CAGCACGTGG	542	171	Bhlhe40	1851	chr11	98773609	98774382	+	0	NA	intron_(NM_145434,_intron_1_of_7)	CpG	1382	NM_145434	217166	Mm.390397	NM_145434	ENSMUSG00000020889	Nr1d1	A530070C09Rik|R75201	nuclear_receptor_subfamily_1,_group_D,_member_1	protein-coding	Bhlhe40	171	160
chr12	65037364	65037808	65037552	chr12	65037724	65037734	ATGCAGGTGA	360	172	Bhlhe40	2298	chr12	65037365	65037808	+	0	NA	intron_(NM_177806,_intron_1_of_13)	intron_(NM_177806,_intron_1_of_13)	1252	NM_177806	328110	Mm.283339	NM_177806	ENSMUSG00000035597	Prpf39	Srcs1	PRP39_pre-mRNA_processing_factor_39_homolog_(yeast)	protein-coding	Bhlhe40	172	160
chr3	99487748	99488219	99487924	chr3	99488096	99488106	ACATATGCAG	348	172	Bhlhe40	6516	chr3	99487749	99488219	+	0	NA	Intergenic	B4|SINE|B4	234224	NM_009323	21384	Mm.88761	NM_009323	ENSMUSG00000027868	Tbx15	Tbx14|Tbx8|de	T-box_15	protein-coding	Bhlhe40	172	160
chr13	110513983	110514460	110514208	chr13	110514381	110514391	GTGCATATGT	398	173	Bhlhe40	3020	chr13	110513984	110514460	+	0	NA	Intergenic	Intergenic	119178	NM_152804	20620	Mm.380	NM_152804	ENSMUSG00000021701	Plk2	Snk	polo-like_kinase_2	protein-coding	Bhlhe40	173	160
chr7	27166457	27167132	27166624	chr7	27166797	27166807	GGGCACGTGA	340	173	Bhlhe40	8461	chr7	27166458	27167132	+	0	NA	promoter-TSS_(NM_053208)	promoter-TSS_(NM_053208)	7	NM_053208	112406	Mm.29978	NM_053208	ENSMUSG00000058709	Egln2	0610011A13Rik|C85656|Hif-p4h-1|Ier4|Phd1|SM-20	egl-9_family_hypoxia-inducible_factor_2	protein-coding	Bhlhe40	173	160
chr11	3142355	3142835	3142638	chr11	3142812	3142822	CAGCATGTGC	457	174	Bhlhe40	1170	chr11	3142356	3142835	+	0	NA	intron_(NM_030207,_intron_20_of_32)	intron_(NM_030207,_intron_20_of_32)	18574	NR_003517	236604	Mm.247625	NM_001004146	.	Pisd-ps1	-	phosphatidylserine_decarboxylase,_pseudogene_1	pseudo	Bhlhe40	174	160
chr9	66319892	66320286	66319916	chr9	66320090	66320100	CCACCTGCCT	198	174	Bhlhe40	9549	chr9	66319893	66320286	+	0	NA	Intergenic	B1_Mur4|SINE|Alu	-30361	NM_145617	235439	Mm.244179	NM_145617	ENSMUSG00000038664	Herc1	2810449H11Rik|B230218H07|D130015N03Rik|tbl	hect_(homologous_to_the_E6-AP_(UBE3A)_carboxyl_terminus)_domain_and_RCC1_(CHC1)-like_domain_(RLD)_1	protein-coding	Bhlhe40	174	160
chr15	52946785	52947559	52946956	chr15	52947131	52947141	GTGCATGTGC	346	175	Bhlhe40	3573	chr15	52946786	52947559	+	0	NA	Intergenic	B3|SINE|B2	234727	NM_027212	69790	Mm.195562	NM_027212	ENSMUSG00000038622	Med30	1810038N03Rik|2510044J04Rik|TRAP25|Thrap6	mediator_complex_subunit_30	protein-coding	Bhlhe40	175	160
chr7	27166457	27167132	27166624	chr7	27166799	27166809	GCACGTGACA	342	175	Bhlhe40	8459	chr7	27166458	27167132	+	0	NA	promoter-TSS_(NM_053208)	promoter-TSS_(NM_053208)	7	NM_053208	112406	Mm.29978	NM_053208	ENSMUSG00000058709	Egln2	0610011A13Rik|C85656|Hif-p4h-1|Ier4|Phd1|SM-20	egl-9_family_hypoxia-inducible_factor_2	protein-coding	Bhlhe40	175	160
chr11	3142355	3142835	3142638	chr11	3142814	3142824	GCATGTGCTA	459	176	Bhlhe40	1178	chr11	3142356	3142835	+	0	NA	intron_(NM_030207,_intron_20_of_32)	intron_(NM_030207,_intron_20_of_32)	18574	NR_003517	236604	Mm.247625	NM_001004146	.	Pisd-ps1	-	phosphatidylserine_decarboxylase,_pseudogene_1	pseudo	Bhlhe40	176	160
chr6	91131186	91131677	91131275	chr6	91131451	91131461	CAGCACGTGG	265	176	Bhlhe40	8270	chr6	91131187	91131677	+	0	NA	Intergenic	Intergenic	-14606	NM_018815	54563	Mm.28162	NM_018815	ENSMUSG00000030091	Nup210	9830001L10|AI836801|Pom210|gp190|gp210	nucleoporin_210	protein-coding	Bhlhe40	176	160
chr15	52946785	52947559	52946956	chr15	52947133	52947143	GCATGTGCAC	348	177	Bhlhe40	3572	chr15	52946786	52947559	+	0	NA	Intergenic	B3|SINE|B2	234727	NM_027212	69790	Mm.195562	NM_027212	ENSMUSG00000038622	Med30	1810038N03Rik|2510044J04Rik|TRAP25|Thrap6	mediator_complex_subunit_30	protein-coding	Bhlhe40	177	160
chr16	33006968	33007736	33007295	chr16	33007472	33007482	CAGCATGTGC	504	177	Bhlhe40	4051	chr16	33006969	33007736	+	0	NA	intron_(NM_001310672,_intron_19_of_19)	intron_(NM_001310672,_intron_19_of_19)	48834	NM_178378	69707	Mm.227918	NM_178378	ENSMUSG00000035578	Iqcg	2400003L07Rik|G1-374-12|esgd12d|repro1|stubby12d	IQ_motif_containing_G	protein-coding	Bhlhe40	177	160
chr18	50053892	50054450	50054218	chr18	50054395	50054405	AGTCAGGTGT	503	177	Bhlhe40	4898	chr18	50053893	50054450	+	0	NA	intron_(NM_134131,_intron_1_of_1)	intron_(NM_134131,_intron_1_of_1)	889	NM_134131	106869	Mm.27740	NM_134131	ENSMUSG00000062210	Tnfaip8	AA987150|E130304C20Rik|ENSMUSG00000073567|Gg2-1|Gm10539|Nded|Ssc-2	tumor_necrosis_factor,_alpha-induced_protein_8	protein-coding	Bhlhe40	177	160
chr3	54720377	54720809	54720534	chr3	54720711	54720721	GCACCTGCCT	334	177	Bhlhe40	6306	chr3	54720378	54720809	+	0	NA	Intergenic	Intergenic	14771	NM_001163570	69639	Mm.29253	NM_027148	ENSMUSG00000027752	Exosc8	2310032N20Rik|CIP3|mKIAA4013	exosome_component_8	protein-coding	Bhlhe40	177	160
chr7	51871211	51871689	51871488	chr7	51871665	51871675	ACACATGAAG	454	177	Bhlhe40	8574	chr7	51871212	51871689	+	0	NA	Intergenic	(TG)n|Simple_repeat|Simple_repeat	-7695	NM_008087	14453	Mm.207360	NM_008087	ENSMUSG00000030498	Gas2	Gas-2	growth_arrest_specific_2	protein-coding	Bhlhe40	177	160
chr10	29589890	29590506	29590313	chr10	29590491	29590501	TCATATGCTG	601	178	Bhlhe40	831	chr10	29589891	29590506	+	0	NA	Intergenic	Intergenic	-54331	NM_028351	72780	Mm.45191	NM_028351	ENSMUSG00000019880	Rspo3	2810459H04Rik|AW742308|Cristin1|Thsd2	R-spondin_3	protein-coding	Bhlhe40	178	160
chr6	21911132	21911625	21911366	chr6	21911544	21911554	AATCAGGTGA	412	178	Bhlhe40	7970	chr6	21911133	21911625	+	0	NA	Intergenic	Intergenic	-38192	NM_001311061	71777	Mm.39999	NM_023626	ENSMUSG00000029670	Ing3	1300013A07Rik|P47ING3	inhibitor_of_growth_family,_member_3	protein-coding	Bhlhe40	178	160
chr11	26493227	26494059	26493289	chr11	26493468	26493478	AAGCACATGC	241	179	Bhlhe40	1337	chr11	26493228	26494059	+	0	NA	intron_(NM_001252447,_intron_8_of_11)	intron_(NM_001252447,_intron_8_of_11)	100277	NM_001252447	69922	Mm.285351	NM_027260	ENSMUSG00000064090	Vrk2	2810003O05Rik|AI447698	vaccinia_related_kinase_2	protein-coding	Bhlhe40	179	160
chr16	33006968	33007736	33007295	chr16	33007474	33007484	GCATGTGCAC	506	179	Bhlhe40	4058	chr16	33006969	33007736	+	0	NA	intron_(NM_001310672,_intron_19_of_19)	intron_(NM_001310672,_intron_19_of_19)	48834	NM_178378	69707	Mm.227918	NM_178378	ENSMUSG00000035578	Iqcg	2400003L07Rik|G1-374-12|esgd12d|repro1|stubby12d	IQ_motif_containing_G	protein-coding	Bhlhe40	179	160
chr1	11198732	11199447	11198965	chr1	11199145	11199155	TGGCATGTGC	413	180	Bhlhe40	30	chr1	11198733	11199447	+	0	NA	intron_(NM_029525,_intron_31_of_39)	Lx9|LINE|L1	-64873	NM_001033636	109294	Mm.123247	NM_029525	ENSMUSG00000048960	Prex2	6230420N16Rik|AI316880|AI553603|C030045D06Rik|D430013K02|Depdc2|P-Rex2	phosphatidylinositol-3,4,5-trisphosphate-dependent_Rac_exchange_factor_2	protein-coding	Bhlhe40	180	180
chr10	109624016	109624568	109624096	chr10	109624276	109624286	ACACCTGATT	260	180	Bhlhe40	1054	chr10	109624017	109624568	+	0	NA	Intergenic	(TTTTG)n|Simple_repeat|Simple_repeat	375927	NM_001081035	260315	Mm.225050	NM_177797	ENSMUSG00000020181	Nav3	4732483H20Rik|9630020C08Rik|POMFIL1|Pomfil1p|mKIAA0938|unc53H3	neuron_navigator_3	protein-coding	Bhlhe40	180	180
chr4	47498881	47499316	47499080	chr4	47499260	47499270	CCACCTGCTG	379	180	Bhlhe40	6914	chr4	47498882	47499316	+	0	NA	Intergenic	Intergenic	24438	NM_024171	66212	Mm.20188	NM_024171	ENSMUSG00000053317	Sec61b	1190006C12Rik|AI326121|AW122942	Sec61_beta_subunit	protein-coding	Bhlhe40	180	180
chr11	26493227	26494059	26493289	chr11	26493470	26493480	GCACATGCTC	243	181	Bhlhe40	1342	chr11	26493228	26494059	+	0	NA	intron_(NM_001252447,_intron_8_of_11)	intron_(NM_001252447,_intron_8_of_11)	100277	NM_001252447	69922	Mm.285351	NM_027260	ENSMUSG00000064090	Vrk2	2810003O05Rik|AI447698	vaccinia_related_kinase_2	protein-coding	Bhlhe40	181	180
chr1	11198732	11199447	11198965	chr1	11199147	11199157	GCATGTGCAT	415	182	Bhlhe40	28	chr1	11198733	11199447	+	0	NA	intron_(NM_029525,_intron_31_of_39)	Lx9|LINE|L1	-64873	NM_001033636	109294	Mm.123247	NM_029525	ENSMUSG00000048960	Prex2	6230420N16Rik|AI316880|AI553603|C030045D06Rik|D430013K02|Depdc2|P-Rex2	phosphatidylinositol-3,4,5-trisphosphate-dependent_Rac_exchange_factor_2	protein-coding	Bhlhe40	182	180
chr16	77256644	77257332	77256758	chr16	77256941	77256951	ATGCATGTGG	297	183	Bhlhe40	4217	chr16	77256645	77257332	+	0	NA	Intergenic	Intergenic	-72340	NR_015543	77994	Mm.394688	NR_015543	ENSMUSG00000090386	Mir99ahg	2810055G20Rik|D730043B02Rik	Mir99a_and_Mirlet7c-1_host_gene_(non-protein_coding)	ncRNA	Bhlhe40	183	180
chr2	67336756	67337265	67336990	chr2	67337173	67337183	AGTCACGTGT	417	183	Bhlhe40	5615	chr2	67336757	67337265	+	0	NA	Intergenic	Intergenic	-108991	NM_001083919	241431	Mm.261043	NM_001024618	ENSMUSG00000027022	Xirp2	2310003D02Rik|2310008C07Rik|A530024P18Rik|AI452089|Cmya3|Gm352|Xin2	xin_actin-binding_repeat_containing_2	protein-coding	Bhlhe40	183	180
chr12	21478390	21479006	21478491	chr12	21478675	21478685	AGGCATGTGT	285	184	Bhlhe40	2131	chr12	21478391	21479006	+	0	NA	Intergenic	Intergenic	-61262	NM_011739	22630	Mm.289630	NM_011739	ENSMUSG00000076432	Ywhaq	2700028P07Rik|AA409740|AU021156|R74690	tyrosine_3-monooxygenase/tryptophan_5-monooxygenase_activation_protein,_theta_polypeptide	protein-coding	Bhlhe40	184	180
chr2	155430877	155431317	155431006	chr2	155431190	155431200	TCACCTGAAG	313	184	Bhlhe40	6028	chr2	155430878	155431317	+	0	NA	intron_(NM_019825,_intron_4_of_13)	MTA_Mm|LTR|ERVL-MaLR	9686	NM_019825	56406	Mm.27592	NM_019825	ENSMUSG00000038369	Ncoa6	AIB3|ASC-2|ASC2|NRC|Ncoa7|PRIP|RAP250|mKIAA0181	nuclear_receptor_coactivator_6	protein-coding	Bhlhe40	184	180
chr3	110818147	110818825	110818389	chr3	110818573	110818583	ACATATGCAG	426	184	Bhlhe40	6564	chr3	110818148	110818825	+	0	NA	Intergenic	L1Md_F2|LINE|L1	-567487	NM_178891	99890	Mm.36115	NM_178891	ENSMUSG00000049300	Prmt6	AW124876|BB233495|Hrmt1l6	protein_arginine_N-methyltransferase_6	protein-coding	Bhlhe40	184	180
chr5	33271161	33271707	33271401	chr5	33271585	33271595	ACACCTGCCT	424	184	Bhlhe40	7455	chr5	33271162	33271707	+	0	NA	intron_(NM_001198861,_intron_1_of_9)	intron_(NM_001198861,_intron_1_of_9)	3570	NM_001198860	13016	Mm.7286	NM_013502	ENSMUSG00000037373	Ctbp1	BARS|CtBP3/BARS|D4S115h|D5H4S115|D5H4S115E	C-terminal_binding_protein_1	protein-coding	Bhlhe40	184	180
chr15	52946785	52947559	52946956	chr15	52947141	52947151	ACACATGCAC	356	185	Bhlhe40	3568	chr15	52946786	52947559	+	0	NA	Intergenic	B3|SINE|B2	234727	NM_027212	69790	Mm.195562	NM_027212	ENSMUSG00000038622	Med30	1810038N03Rik|2510044J04Rik|TRAP25|Thrap6	mediator_complex_subunit_30	protein-coding	Bhlhe40	185	180
chr15	102633544	102633940	102633658	chr15	102633843	102633853	CATCATGTGT	299	185	Bhlhe40	3870	chr15	102633545	102633940	+	0	NA	Intergenic	RLTR15|LTR|ERVK	-8278	NM_001310070	223922	Mm.208714	NM_146065	ENSMUSG00000099083	Atf7	1110012F10Rik|9430065F09Rik|AI549878|C130020M04Rik	activating_transcription_factor_7	protein-coding	Bhlhe40	185	180
chr3	51335722	51336166	51335750	chr3	51335936	51335946	CGGCATGTGC	214	186	Bhlhe40	6295	chr3	51335723	51336166	+	0	NA	intron_(NM_001291059,_intron_1_of_9)	intron_(NM_001291059,_intron_1_of_9)	4700	NM_001291059	69257	Mm.131038	NM_023502	ENSMUSG00000037174	Elf2	2610036A20Rik|A230104O07Rik|AW111824|BB183398|EU32|NERF|NERF-1A|NERF-1B|NERF-2	E74-like_factor_2	protein-coding	Bhlhe40	186	180
chr8	7179533	7180118	7179650	chr8	7179836	7179846	GATCATGTGC	303	186	Bhlhe40	8920	chr8	7179534	7180118	+	0	NA	Intergenic	Lx7|LINE|L1	1480947	NM_010111	13642	Mm.209813	NM_010111	ENSMUSG00000001300	Efnb2	ELF-2|Epl5|Eplg5|Htk-L|LERK-5|Lerk5|NLERK-1	ephrin_B2	protein-coding	Bhlhe40	186	180
chr10	109951877	109952441	109952140	chr10	109952327	109952337	GTGCACATGC	450	187	Bhlhe40	1062	chr10	109951878	109952441	+	0	NA	intron_(NM_001081035,_intron_1_of_38)	intron_(NM_001081035,_intron_1_of_38)	48060	NM_001081035	260315	Mm.225050	NM_177797	ENSMUSG00000020181	Nav3	4732483H20Rik|9630020C08Rik|POMFIL1|Pomfil1p|mKIAA0938|unc53H3	neuron_navigator_3	protein-coding	Bhlhe40	187	180
chr16	11389162	11389576	11389245	chr16	11389432	11389442	AGGCAGGTGA	270	187	Bhlhe40	3931	chr16	11389163	11389576	+	0	NA	intron_(NM_028964,_intron_4_of_20)	intron_(NM_028964,_intron_4_of_20)	-16279	NM_001290148	74478	Mm.325831	NM_028964	ENSMUSG00000071669	Snx29	4933437K13Rik|ENSMUSG00000079738|Gm11170|Gm1737|Gm930|Rundc2a	sorting_nexin_29	protein-coding	Bhlhe40	187	180
chr8	26957394	26957824	26957618	chr8	26957805	26957815	TAGCATGTGA	411	187	Bhlhe40	8966	chr8	26957395	26957824	+	0	NA	Intergenic	Intergenic	-19727	NM_001101502	353310	Mm.212469	NM_001101502	ENSMUSG00000085795	Zfp703	1110032O19Rik|AI430822|AL022941|Csmn1|End2|Zeppo1|Znf703|Zpo1	zinc_finger_protein_703	protein-coding	Bhlhe40	187	180
chr3	51335722	51336166	51335750	chr3	51335938	51335948	GCATGTGCAC	216	188	Bhlhe40	6296	chr3	51335723	51336166	+	0	NA	intron_(NM_001291059,_intron_1_of_9)	intron_(NM_001291059,_intron_1_of_9)	4700	NM_001291059	69257	Mm.131038	NM_023502	ENSMUSG00000037174	Elf2	2610036A20Rik|A230104O07Rik|AW111824|BB183398|EU32|NERF|NERF-1A|NERF-1B|NERF-2	E74-like_factor_2	protein-coding	Bhlhe40	188	180
chr8	7179533	7180118	7179650	chr8	7179838	7179848	TCATGTGCTC	305	188	Bhlhe40	8922	chr8	7179534	7180118	+	0	NA	Intergenic	Lx7|LINE|L1	1480947	NM_010111	13642	Mm.209813	NM_010111	ENSMUSG00000001300	Efnb2	ELF-2|Epl5|Eplg5|Htk-L|LERK-5|Lerk5|NLERK-1	ephrin_B2	protein-coding	Bhlhe40	188	180
chr10	109951877	109952441	109952140	chr10	109952329	109952339	GCACATGCAT	452	189	Bhlhe40	1061	chr10	109951878	109952441	+	0	NA	intron_(NM_001081035,_intron_1_of_38)	intron_(NM_001081035,_intron_1_of_38)	48060	NM_001081035	260315	Mm.225050	NM_177797	ENSMUSG00000020181	Nav3	4732483H20Rik|9630020C08Rik|POMFIL1|Pomfil1p|mKIAA0938|unc53H3	neuron_navigator_3	protein-coding	Bhlhe40	189	180
chr8	26957394	26957824	26957618	chr8	26957807	26957817	GCATGTGACT	413	189	Bhlhe40	8963	chr8	26957395	26957824	+	0	NA	Intergenic	Intergenic	-19727	NM_001101502	353310	Mm.212469	NM_001101502	ENSMUSG00000085795	Zfp703	1110032O19Rik|AI430822|AL022941|Csmn1|End2|Zeppo1|Znf703|Zpo1	zinc_finger_protein_703	protein-coding	Bhlhe40	189	180
chr2	75008615	75009014	75008627	chr2	75008817	75008827	CCGCAGGTGA	202	190	Bhlhe40	5704	chr2	75008616	75009014	+	0	NA	Intergenic	Intergenic	183003	NM_016804	53375	Mm.292613	NM_016804	.	Mtx2	1500012G02Rik	metaxin_2	protein-coding	Bhlhe40	190	180
chr3	151181791	151182383	151182167	chr3	151182357	151182367	TCATCTGCTC	566	190	Bhlhe40	6781	chr3	151181792	151182383	+	0	NA	Intergenic	Intergenic	-255795	NM_133222	170757	Mm.317261	NM_133222	ENSMUSG00000039167	Adgrl4	1110033N21Rik|ETL1|Eltd1|Etl	adhesion_G_protein-coupled_receptor_L4	protein-coding	Bhlhe40	190	180
chr2	75909322	75909734	75909426	chr2	75909617	75909627	ATGCAGGTGC	295	191	Bhlhe40	5713	chr2	75909323	75909734	+	0	NA	intron_(NM_172666,_intron_17_of_19)	intron_(NM_172666,_intron_17_of_19)	28934	NM_028235	72421	Mm.275109	NM_028235	ENSMUSG00000075273	Ttc30b	2510042P03Rik|Tcc30b	tetratricopeptide_repeat_domain_30B	protein-coding	Bhlhe40	191	180
chr11	94030417	94031162	94030655	chr11	94030850	94030860	ATGCATGTGG	433	195	Bhlhe40	1784	chr11	94030418	94031162	+	0	NA	intron_(NM_001199203,_intron_2_of_29)	intron_(NM_001199203,_intron_2_of_29)	-13415	NM_001025429	70834	Mm.260737	NM_027569	ENSMUSG00000020859	Spag9	3110018C07Rik|4733401I23Rik|4831406C20Rik|AW552012|JLP|JSAP2|JSAP2a|Jip4|Mapk8ip4|syd1	sperm_associated_antigen_9	protein-coding	Bhlhe40	195	180
chr5	102616794	102617293	102616995	chr5	102617191	102617201	ACATATGCAG	397	196	Bhlhe40	7712	chr5	102616795	102617293	+	0	NA	intron_(NM_029270,_intron_2_of_9)	L1_Mus3|LINE|L1	135653	NM_146161	231532	Mm.440191	NM_029270	ENSMUSG00000057315	Arhgap24	0610025G21Rik	Rho_GTPase_activating_protein_24	protein-coding	Bhlhe40	196	180
chr11	110612976	110613574	110613267	chr11	110613464	110613474	ACACATGAAA	488	197	Bhlhe40	1953	chr11	110612977	110613574	+	0	NA	Intergenic	Intergenic	214153	NM_011943	26399	Mm.14487	NM_011943	ENSMUSG00000020623	Map2k6	MEK6|MKK6|Prkmk6|SAPKK3	mitogen-activated_protein_kinase_kinase_6	protein-coding	Bhlhe40	197	180
chr19	32756082	32756526	32756252	chr19	32756451	32756461	ACACGTGACC	369	199	Bhlhe40	5151	chr19	32756083	32756526	+	0	NA	Intergenic	CpG	-1273	NM_008960	19211	Mm.245395	NM_008960	ENSMUSG00000013663	Pten	2310035O07Rik|A130070J02Rik|AI463227|B430203M17Rik|MMAC1|TEP1	phosphatase_and_tensin_homolog	protein-coding	Bhlhe40	199	180
chr19	21290652	21291114	21290881	chr19	21291081	21291091	ACACATGCCC	429	200	Bhlhe40	5113	chr19	21290653	21291114	+	0	NA	Intergenic	RMER19B2|LTR|ERVK	18605	NM_009551	22682	Mm.292405	NM_009551	.	Zfand5	2310057A04Rik|5830475F03Rik|AA415485|Za20d2|Zfp216	zinc_finger,_AN1-type_domain_5	protein-coding	Bhlhe40	200	200
chr2	59873692	59874087	59873826	chr2	59874027	59874037	CTGCACATGT	335	201	Bhlhe40	5594	chr2	59873693	59874087	+	0	NA	intron_(NM_028118,_intron_4_of_10)	intron_(NM_028118,_intron_4_of_10)	8716	NM_001159636	72137	Mm.288734	NM_028118	ENSMUSG00000026988	Wdsub1	1700048E19Rik|2610014F08Rik	WD_repeat,_SAM_and_U-box_domain_containing_1	protein-coding	Bhlhe40	201	200
chr7	123138320	123138910	123138350	chr7	123138551	123138561	CCACCTGCCT	231	201	Bhlhe40	8844	chr7	123138321	123138910	+	0	NA	intron_(NM_144925,_intron_2_of_23)	intron_(NM_144925,_intron_2_of_23)	14730	NM_144925	233833	Mm.102305	NM_144925	ENSMUSG00000052707	Tnrc6a	2010321I05Rik|3110054G10Rik|AW557223|CAGH26|D130023A07Rik|GW182|Tnrc6	trinucleotide_repeat_containing_6a	protein-coding	Bhlhe40	201	200
chr4	8764069	8764772	8764349	chr4	8764551	8764561	AGTCACATGT	482	202	Bhlhe40	6836	chr4	8764070	8764772	+	0	NA	intron_(NM_001277149,_intron_2_of_37)	intron_(NM_001277149,_intron_2_of_37)	74015	NM_001277149	320790	Mm.138792	NM_001033395	ENSMUSG00000041235	Chd7	A730019I05Rik|Cycn|Cyn|Dz|Edy|Flo|GENA_47|GENA_60|Gena_52|Lda|Mt|Obt|Todo|WBE1|Whi|metis	chromodomain_helicase_DNA_binding_protein_7	protein-coding	Bhlhe40	202	200
chr2	48461299	48461692	48461383	chr2	48461586	48461596	TCATGTGCTG	287	203	Bhlhe40	5560	chr2	48461300	48461692	+	0	NA	Intergenic	Intergenic	-352613	NM_007396	11480	Mm.314338	NM_007396	ENSMUSG00000052155	Acvr2a	ActrIIa|Acvr2|TactrII	activin_receptor_IIA	protein-coding	Bhlhe40	203	200
chr12	55860352	55860759	55860425	chr12	55860629	55860639	GGGCAGATGT	277	204	Bhlhe40	2290	chr12	55860353	55860759	+	0	NA	intron_(NM_001037756,_intron_5_of_9)	intron_(NM_001037756,_intron_5_of_9)	24190	NM_001037756	52592	Mm.24761	NM_027867	ENSMUSG00000012076	Brms1l	0710008O11Rik|AI159718|BRMS1|D12Ertd407e	breast_cancer_metastasis-suppressor_1-like	protein-coding	Bhlhe40	204	200
chr19	45286578	45286960	45286670	chr19	45286874	45286884	ATGCAGGTGT	296	204	Bhlhe40	5224	chr19	45286579	45286960	+	0	NA	Intergenic	B2_Mm2|SINE|B2	-51533	NM_010691	16814	Mm.116815	NM_010691	.	Lbx1	Lbx1h	ladybird_homeobox_homolog_1_(Drosophila)	protein-coding	Bhlhe40	204	200
chr15	76336320	76336730	76336395	chr15	76336601	76336611	CCACCTGCCT	281	206	Bhlhe40	3687	chr15	76336321	76336730	+	0	NA	Intergenic	B1_Mm|SINE|Alu	5231	NM_010331	14731	Mm.5903	NM_010331	ENSMUSG00000022561	Gpaa1	C80044|mGAA1	GPI_anchor_attachment_protein_1	protein-coding	Bhlhe40	206	200
chr11	69312185	69312783	69312218	chr11	69312425	69312435	ACACATGCAG	240	207	Bhlhe40	1614	chr11	69312186	69312783	+	0	NA	intron_(NM_172560,_intron_9_of_18)	intron_(NM_172560,_intron_9_of_18)	11389	NM_172560	216846	Mm.28774	NM_172560	ENSMUSG00000032782	Cntrob	9830165K03Rik|Lip8	centrobin,_centrosomal_BRCA2_interacting_protein	protein-coding	Bhlhe40	207	200
chr11	120114314	120114763	120114438	chr11	120114647	120114657	AGTCACGTGT	333	209	Bhlhe40	2010	chr11	120114315	120114763	+	0	NA	intron_(NM_001164799,_intron_11_of_15)	intron_(NM_001164799,_intron_11_of_15)	15605	NM_001110242	208501	Mm.46699	NM_001110242	ENSMUSG00000078572	1810043H04Rik	-	RIKEN_cDNA_1810043H04_gene	protein-coding	Bhlhe40	209	200
[truncated: 8,680 more rows]

## Sheet: BMAL1_BMAL1-CLOCK_E-box
#Chr	start_peak	stop_peak	summit	Chr	start_motif	stop_motif	motif	location_motif	distance motif to summit	Factor	PeakID	Chr	Start	End	Strand	Peak_Score	Focus_Ratio/Region_Size	Annotation	Detailed_Annotation	Distance_to_TSS	Nearest_PromoterID	Entrez_ID	Nearest_Unigene	Nearest_Refseq	Nearest_Ensembl	Gene_Name	Gene_Alias	Gene_Description	Gene_Type	Factor	distance motif to summit	nearest 20bp
[truncated: 2,978 more rows]

[truncated: 11 more sheets: BMAL1_MRF_E-Box, BMAL1_E1-E2_motifs, REV-ERBa_ARE, REV-ERBa_RXR, DR1, RXR-RAR, DR5, REV-ERBa_PPARE, DR1, REV-ERBa_GRE, IR3, REV-ERBa_TRE, REV-ERBa_REV-ERB DR2, REV-ERBa_RORE, REV-ERBa_MRF_E-box, REV-ERBa_MEF2A,C,D]
