# Supplementary material for: Transcriptional programming of lipid and amino acid metabolism by the skeletal muscle circadian clock
Source: PLoS Biol. 2018 Aug 10;16(8):e2005886. doi: 10.1371/journal.pbio.2005886 (PMC6105032; doi:10.1371/journal.pbio.2005886)
Supplement: S3 Data — (XLSX) [file pbio.2005886.s003.xlsx]

## Sheet: Explanation
	OrigScale	Values are normalized in terms of raw area counts.
		Note: for a single day run, this is equivalent to the raw data
	ScaledImpData	Each biochemical in OrigScale is re-scaled to have median equal to 1.
		Missing values are imputed with the minimum.
	Pathway Heat Map	This is the heatmap associated with the statistical analysis of the data
		Indicates ratios, p- and q-values for each comparison
		0.55	Green: indicates significant difference (p≤0.05) between the groups shown; GREEN indicates a ratio < 1
		1.71	Red: indicates significant difference (p≤0.05) between the groups shown; RED indicates a ratio > 1
		1.2	Non-colored text and cell: mean values are not significantly different for that comparison
			Blue-shaded cell: indicates p≤0.05
	* indicates compounds that have not been officially "plexed" (based on a standard), but we are confident in its identity
	Box Plots-Alpha	Box plots are provided for each biochemical detected, sorted alphabetically by biochemical name.
	Box Plots-Pathway	Box plots are provided for each biochemical detected, sorted by biochemical pathway.

## Sheet: OrigScale
											TREATMENT	mKO	Ctrl	mKO	Ctrl	mKO	Ctrl	mKO	Ctrl	mKO	Ctrl	mKO	Ctrl	mKO	Ctrl	mKO	Ctrl	mKO	Ctrl	mKO	Ctrl	mKO	Ctrl	mKO	Ctrl	mKO	Ctrl	mKO	Ctrl	mKO	Ctrl	mKO	Ctrl	mKO	Ctrl	mKO	Ctrl	mKO	Ctrl
											BIOLOGICAL REPLICATE	ZT0 KO1	ZT0 WT1	ZT4 KO1	ZT4 WT1	ZT8 KO1	ZT8 WT1	ZT12 KO1	ZT12 WT1	ZT16 KO1	ZT16 WT1	ZT20 KO1	ZT20 WT1	ZT0 KO2	ZT0 WT2	ZT4 KO2	ZT4 WT2	ZT8 KO2	ZT8 WT2	ZT12 KO2	ZT12 WT2	ZT16 KO2	ZT16 WT2	ZT20 KO2	ZT20 WT2	ZT0 KO3	ZT0 WT3	ZT4 KO3	ZT4 WT3	ZT8 KO3	ZT8 WT3	ZT12 KO3	ZT12 WT3	ZT16 KO3	ZT16 WT3	ZT20 KO3	ZT20 WT3	ZT0 KO4	ZT0 WT4
											SAMPLE CODE	TA1 MBmal1 ZT0 KO1	TA2 MBmal1 ZT0 WT1	TA3 MBmal1 ZT4 KO1	TA4 MBmal1 ZT4 WT1	TA5 MBmal1 ZT8 KO1	TA6 MBmal1 ZT8 WT1	TA7 MBmal1 ZT12 KO1	TA8 MBmal1 ZT12 WT1	TA9 MBmal1 ZT16 KO1	TA10 MBmal1 ZT16 WT1	TA11 MBmal1 ZT20 KO1	TA12 MBmal1 ZT20 WT1	TA13 MBmal1 ZT0 KO2	TA14 MBmal1 ZT0 WT2	TA15 MBmal1 ZT4 KO2	TA16 MBmal1 ZT4 WT2	TA17 MBmal1 ZT8 KO2	TA18 MBmal1 ZT8 WT2	TA19 MBmal1 ZT12 KO2	TA20 MBmal1 ZT12 WT2	TA21 MBmal1 ZT16 KO2	TA22 MBmal1 ZT16 WT2	TA23 MBmal1 ZT20 KO2	TA24 MBmal1 ZT20 WT2	TA25 MBmal1 ZT0 KO3	TA26 MBmal1 ZT0 WT3	TA27 MBmal1 ZT4 KO3	TA28 MBmal1 ZT4 WT3	TA29 MBmal1 ZT8 KO3	TA30 MBmal1 ZT8 WT3	TA31 MBmal1 ZT12 KO3	TA32 MBmal1 ZT12 WT3	TA33 MBmal1 ZT16 KO3	TA34 MBmal1 ZT16 WT3	TA35 MBmal1 ZT20 KO3	TA36 MBmal1 ZT20 WT3	TA37 MBmal1 ZT0 KO4	TA38 MBmal1 ZT0 WT4
											RUN DAY	1	1	1	1	1	1	1	1	1	1	1	1	1	1	1	1	1	1	1	1	1	1	1	1	1	1	1	1	1	1	1	1	1	1	1	1	2	2
											TIME	ZT0	ZT0	ZT4	ZT4	ZT8	ZT8	ZT12	ZT12	ZT16	ZT16	ZT20	ZT20	ZT0	ZT0	ZT4	ZT4	ZT8	ZT8	ZT12	ZT12	ZT16	ZT16	ZT20	ZT20	ZT0	ZT0	ZT4	ZT4	ZT8	ZT8	ZT12	ZT12	ZT16	ZT16	ZT20	ZT20	ZT0	ZT0
PATHWAY SORTORDER	BIOCHEMICAL NAME	SUPER PATHWAY	SUB PATHWAY	COMP ID	PLATFORM	RI	MASS	CAS	PUBCHEM	KEGG	Group HMDB	mKO ZT0	Ctrl ZT0	mKO ZT4	Ctrl ZT4	mKO ZT8	Ctrl ZT8	mKO ZT12	Ctrl ZT12	mKO ZT16	Ctrl ZT16	mKO ZT20	Ctrl ZT20	mKO ZT0	Ctrl ZT0	mKO ZT4	Ctrl ZT4	mKO ZT8	Ctrl ZT8	mKO ZT12	Ctrl ZT12	mKO ZT16	Ctrl ZT16	mKO ZT20	Ctrl ZT20	mKO ZT0	Ctrl ZT0	mKO ZT4	Ctrl ZT4	mKO ZT8	Ctrl ZT8	mKO ZT12	Ctrl ZT12	mKO ZT16	Ctrl ZT16	mKO ZT20	Ctrl ZT20	mKO ZT0	Ctrl ZT0
989	1,2-dipalmitoylglycerol	Lipid	Diacylglycerol	11953	GC/MS	2595	145	40290-32-2;	99931		HMDB07098	318420	641736	291546	373655	310418	393543	127206		348392	133556	459504	364766	172615	416203	419196	331545	379409	203960	334028	514730	464004	403737	210295	547708	316850	425770	335132	306041	178709	462941	602158	483075	361675	371855	441312	340889	548537	479159
990	1,3-dipalmitoylglycerol	Lipid	Diacylglycerol	35728	GC/MS	2637	371.3	26657-95-4 ;	68149			126176	158834	140629		106056	182891	55978.2	35384.3	22713.3	63816.9	131712	93421.2	88835.3	121194	172121	68264.8	165998	84516.7	162079	121528	175948	107362	113975	174867	147236	90681.7	57258.6	205642	68116.5	126359	124704	158742	278518	158872	105038	97122.8	191887	66493
515	1,5-anhydroglucitol (1,5-AG)	Carbohydrate	Glycolysis, gluconeogenesis, pyruvate metabolism	20675	GC/MS	1788.7	217	154-58-5;		C07326	HMDB02712	617204	618989	579520	400209	571713	601538	569962	335537	203191	191101	670815	436322	682313	592574	539783	625789	594217	674766	612965	654018	552538	743148	604654	586367	529406	562097	392904	479539	708033	1.09567e+06	563777	779974	641644	669848	691717	718616	593486	569817
523	1,6-anhydroglucose	Carbohydrate	Glycolysis, gluconeogenesis, pyruvate metabolism	21049	GC/MS	1679.5	204.1	498-07-7;	11412545		HMDB00640	192583	90224.5	93757.1	160092	48482.5	146465	58582.4	34638.1	135997	33623.4	172946	103783	103985	138879	120456	122461	202596	46980.6	58789.6	72084.9	127166	162555	117884	87220.8	105099		131439	76389.4	80219	133142	55360.6	72250.4	178961	194816	90099.2	133795	74765.7	110424
944	1-arachidonoylglycerophosphocholine*	Lipid	Lysolipid	33228	LC/MS Pos	5554	544.3			C05208		40101		45006.8	25326.3	58273.3	67174.6	101183	18107.1	78210.8	48048.7	64906.4	73991.3	39914.5	12873.7			21788.5	43265	23060.5		22507.5		32739.7	20149.3		41466.9	47592.8	35198.2	47947.3		18591.9		42290.2		29875.3	30918.2	21487.2
919	1-arachidonoylglycerophosphoethanolamine*	Lipid	Lysolipid	35186	LC/MS Neg	5731	500.3				HMDB11517	22545.7	14347.3	12592.5	14357.8	21953.7	11057.8	16738.9	25169.1	18285.1	10030.2	19202.8	26839.1	16378.1	15332.7	30653.4	30023.5	28820.9	15609.8	21144.7	8224.6	15466.8	12249.8	14694.7	16173.9	18878.9	12240	13212.8	14414.2	38920.9	17328.7	21395	17282.2	37628.3	27741	25110.6	19807.4	10304.1	17533.6
959	1-arachidonoylglycerophosphoinositol*	Lipid	Lysolipid	34214	LC/MS Neg	5479	619.4					19043.5	16104.8	17445.1	22514.9	25195.9	25609.5	16747.6	21225.1	23259.4	26612.2	17594.3	16005.4		18180.7	19202.3	21160.4	25210.3	16450.2	17078.8		17101.8	16974.3	15565.5	20482.9	20135.1	21499.5	17412	21757.6	20484.3	30782.7	14383.6	25914.2	34356.7	28164.4	22809.1	19298.6	13983.6	17587.9
948	1-docosahexaenoylglycerophosphocholine*	Lipid	Lysolipid	33822	LC/MS Pos	5518	568.4					29432		34581.6		51179.9	51252.1			47299.3			59682.5	27359.5					51552						18390		38467.1	42041.8		35088.4				44606.6		21317.4
933	1-heptadecanoylglycerophosphocholine	Lipid	Lysolipid	33957	LC/MS Pos	5750	510.4	50930-23-9;			HMDB12108	41486.7	9181.8	60462.9	20298.5	60823.7	55533.4	85087	41295	81182	61083.6	65860.4	77097	69792.7	14810.1		17255.7	58010	49428.8	25446.1		41632.4	11268.3	38489.6	22816.5		21460.6	46541.3	40022.6	59143.2		20976.7		88492.1	29889.8	91837.9	50151.6	30972	11648.3
913	1-heptadecanoylglycerophosphoethanolamine*	Lipid	Lysolipid	37419	LC/MS Neg	6029	466.3					20936.4	5687.1	6872.1	6319.8	14354.5	5090.2	11815.2	15616.1	12277.7	8032.3	13858	17392.9	11852.9	8000.5	23087.4	16246.7	20051	6779.2	10243.2		15224.2	7966	15215.4	7785.5	9445.7		8871.7	6124.9	23274.7	8361	13271.3	6364.6	31714.7	7413.5	21514.8	6190	11356.7
938	1-linoleoylglycerophosphocholine	Lipid	Lysolipid	34419	LC/MS Pos	5574	520.4		11988421	C04100		405359	83844.2	500810	220725	653302	594589	828143	178528	700920	443226	568887	721627	505018	149570	9676.9	75685.2	232682	371051	208969	28566.2	268378	66235.1	246558	182670	11411.9	237826	521235	314752	413446	67414.3	146817	10932.3	627059	223304	436909	326821	225450	88056.2
917	1-linoleoylglycerophosphoethanolamine*	Lipid	Lysolipid	32635	LC/MS Neg	5725	476.3				HMDB11507	170041	64137.6	81866.2	56925.9	125921	54259	82479.2	146339	92516.8	57740.5	104304	153632	91090.3	72913	232641	127759	180678	55116.6	94971.3	28153.5	91538.2	56027.1	87139.6	67165.2	108600	41085.1	88037.4	51913.4	208163	91612.5	121303	79132.2	222140	85314.5	184477	77917.7	95021	52647.6
926	1-myristoylglycerophosphocholine	Lipid	Lysolipid	35626	LC/MS Pos	5481	468.3	20559-16-4;	460604		HMDB10379	215857	25786.5	235575	96286.3	301116	145519	302271	47509.5	281523	116818	272168	170580	334427	46419.9	16325.6	25100.7	107967	101191	83146	16365.6	117398	20833.6	116756	69272.3	17059.8	109825	267816	103873	215850	19734.2	95568.7		203858	81255.8	241501	102740	141020	39362.1
974	1-oleoylglycerol (1-monoolein)	Lipid	Monoacylglycerol	21184	GC/MS	2181.2	397.4	111-03-5;	5283468		HMDB11567	34691.3	42308	38224.5	12710.1	37461.9		16770.6	21779.4	14132.9		34755.2	38993.2	32724.9	26044.8	28559.9	22521.8	40232.5	28541.6	27898.7		38845.2	34075.7	41323.3	34983.4	25811.6	40919	23845.2		29563.9	43078.1	55469.8	41262.8	43636.9	37875.6	27676.6	31643.8	28468.9	26842.9
936	1-oleoylglycerophosphocholine	Lipid	Lysolipid	33960	LC/MS Pos	5700	522.4	19420-56-5;	16081932			576512	114045	610572	308328	894598	618394	859033	320332	846486	505688	579792	844994	644785	210460	17973.7	112442	429229	479284	214405	47155.2	325809	93200.2	345243	221466	26423.4	304039	549856	363512	722954	106245	281986	12013.1	749368	255796	794973	413604	358863	153045
915	1-oleoylglycerophosphoethanolamine	Lipid	Lysolipid	35628	LC/MS Neg	5928	478.3		9547071		HMDB11506	205001	102283	130106	92217.5	194788	90649.6	129797	215622	129748	82776.9	186030	244895	144264	102761	317484	193267	283049	68682	158081	52763.3	111102	89474.3	141136	101030	144962	79834	122273	74214.7	312918	103022	225682	129618	267830	132769	270445	92886.8	142750	70914.7
956	1-oleoylglycerophosphoinositol*	Lipid	Lysolipid	36602	LC/MS Neg	5577	597.4					47338.6	13637.2	16859.4	24966.3	42373.8	18500.8	27736	26415.5	35143.8	21968.5	47159.6		28001.1	21169.4	60264.8	30502.8	65446.6	16790.6	32421.2	10046.9	24904.6	25852.9	25201	22177.3	40712.3	14835.9	24055.8	10469.4	75472.9	21996.5	58152.8	11986.8	63094.5	20077.6	69231	16685.7	25201	15070.3
931	1-palmitoleoylglycerophosphocholine*	Lipid	Lysolipid	33230	LC/MS Pos	5524	494.3					404612	86594.5	454668	269162	592146	379012	709763	185665	450363	238607	602693	528163	553871	107825	28251.1	51319.4	234249	285588	214565	34995	228698	54453.3	274970	161884	27904.1	270118	486686	234612	404785	55342.9	197825	15935	434330	170099	513991	266757	287154	93342.4
911	1-palmitoleoylglycerophosphoethanolamine*	Lipid	Lysolipid	34565	LC/MS Neg	5661	450.4					31505.8	15006.8	17281.7	15096	38727.6	15206.1	18856.3	21917.3	14373.6	10865.7	27674.9	23585.6	19634.2	14363.4	42861.2	18052.8	39591.3	9801.1	24341.6	9161.4	10937	12289	19059.4	14997	28994.3	8423	13929.8	8659.7	34623	21781.1	35219.6	18162.2	33630.1	13298.9	33716.6	16395.8	20325.3	11192.6
970	1-palmitoylglycerol (1-monopalmitin)	Lipid	Monoacylglycerol	21127	GC/MS	2119.5	371.3	542-44-9;	14900			744741	884522	814908	672564	1.15058e+06	926247	667352	1.06621e+06	798814	397982	1.13967e+06	1.02573e+06	1.58761e+06	1.1246e+06	1.27067e+06	715294	1.14862e+06	524745	1.09054e+06	1.21364e+06	1.22578e+06	1.02822e+06	917427	1.05826e+06	977874	1.37828e+06	732144	1.12482e+06	1.12841e+06	1.06845e+06	1.20146e+06	1540810	1.64813e+06	936555	1013661	753072	942422	566291
929	1-palmitoylglycerophosphocholine	Lipid	Lysolipid	33955	LC/MS Pos	5671	496.4	17364-16-8;	86554			4802323	819256	3.29178e+06	2.23179e+06	5049863	4400051	5044576	2.8779e+06	4.95056e+06	3923608	3.58881e+06	5243621	4.11756e+06	2234844	227361	1.77865e+06	4.30738e+06	3.55785e+06	2.63174e+06	498375	2.42743e+06	1.37691e+06	2.18454e+06	2.06593e+06	346206	1.96457e+06	2.98137e+06	2.49112e+06	5.49464e+06	1.41809e+06	2.38664e+06	104655	4988853	2.47897e+06	5.44715e+06	3.89174e+06	3.0111e+06	1.22929e+06
909	1-palmitoylglycerophosphoethanolamine	Lipid	Lysolipid	35631	LC/MS Neg	5940	452.3		9547069		HMDB11503	649794	212438	370707	233540	494048	206792	312847	486968	346164	191232	521506	500404	387363	242721	942382	484796	740548	171306	382841	141932	375026	190057	410006	254946	438934	189767	369782	214199	922205	245725	493010	214751	721839	267977	766736	245395	455320	206542
951	1-palmitoylglycerophosphoinositol*	Lipid	Lysolipid	35305	LC/MS Neg	5573	571.3					61820.5	21300.5	42017.5	25639	56200.4	21357.1	36132.5	33263.3	54735	21394.1	48983.5	48233.3	39354.9	29125.4	107538	42107.9	90282.3	16527.2	55793.7	11669.4	43903.1	32732	46986.7	28683	68673.6	19676.3	32987.3	10594.7	98323.6	31724.4	66514.8	25641.2	94812.1	35510.6	97893.9	32729.1	59694.9	15966.5
964	1-palmitoylplasmenylethanolamine*	Lipid	Lysolipid	39270	LC/MS Neg	6153	436.4					175516	70000.8	96753	71913.4	155667	57634.3	98617	143576	147599	59112.1	159134	197787	114701	78751.4	251575	174491	192431	65317	148580	44832.6	114857	77784	131915	90275.7	147070	52616.1	106711	72626.6	320589	98232.8	180102	79401.7	207972	95095.9	181107	81077.3	141378	64116.5
928	1-pentadecanoylglycerophosphocholine*	Lipid	Lysolipid	37418	LC/MS Pos	5563	482.3					61680.1	17276.2	97119	38093	104225	82486.8	153930	35181.7	115337	76009.8	114399	104531	87742	29123		27193	51148.4	48795.6	50541.8		58693.1	20025.6	51022.2	30007.6		27612.9	86303.7	52721.1	78708.2	12910.2	34577.3	23512.3	104396	38140	86989.7	53083	31829.2
972	1-stearoylglycerol (1-monostearin)	Lipid	Monoacylglycerol	21188	GC/MS	2186.6	399.4	123-94-4;	24699	D01947		892157	778149	932499	578181	966660	830327	707088	849958	834057	414716	1.17111e+06	891552	1291434	940041	1.20867e+06	749388	1.02697e+06	506552	987509	924467	1.01251e+06	816081	924391	910483	946037	939895	733802	940929	1.01124e+06	955523	1.19784e+06	1.11173e+06	1.32144e+06	841757	1.10983e+06	725091	894346	581723
934	1-stearoylglycerophosphocholine	Lipid	Lysolipid	33961	LC/MS Pos	5844	524.4	19420-57-6;	497299			1.28296e+06	279687	1.47883e+06	952378	1.59438e+06	1.37162e+06	1.54467e+06	620205	2.07255e+06	1.13865e+06	1.306e+06	1.70007e+06	1.27024e+06	446972	42719.1	218736	869330	962389	732325	113579	897880	169990	1.15579e+06	616468	52150.5	937843	1.53834e+06	1.05e+06	1.84713e+06	207139	663173	49819.9	1.55155e+06	865259	1746224	861961	927042	488857
914	1-stearoylglycerophosphoethanolamine	Lipid	Lysolipid	34416	LC/MS Pos	5842	482.3	69747-55-3;	9547068		HMDB11130	600105	126936	668735	340202	774229	468515	698094	248772	857044	387078	620320	616288	523422	202388	20954.4	123239	439076	360004	351868	54880.3	379559	88868.8	509961	251746	42694.8	352946	669491	324844	895552	93839	400342	27587.9	638094	312829	863186	349989	495590	202400
954	1-stearoylglycerophosphoinositol	Lipid	Lysolipid	19324	LC/MS Neg	5800	599.4					671937	232736	358781	178357	438346	171506	386773	399298	491067	170466	571673	439624	395409	251427	861144	391050	725223	160530	425187	117100	411377	165492	456289	224865	500323	147632	366407	151219	801049	281461	526147	218308	753480	285079	784365	261629	535243	226255
636	10-heptadecenoate (17:1n7)	Lipid	Long chain fatty acid	33971	LC/MS Neg	5558	267.3	29743-97-3;	5312435			93965.1	114820	80438.4	104744	110300	104424	70619.4	97469.5	93584.3	94123.8	84209.1	90297.5	82158.5	95003.2	105481	107349	148740	99801.5	85280.9	44683.9	74262.8	92095.9	91514.3	112497	73047.3	96943.6	75308.9	68399.2	93694.7	133796	97187.7	97816.4	150038	127841	103298	108340	97930.9	77657.7
648	10-nonadecenoate (19:1n9)	Lipid	Long chain fatty acid	33972	LC/MS Neg	5775	295.4	73033-09-7;	5312513			25022.3	29726.1	22287.1	29651.1	23986.5	29077.8	22167.1	28610.4	32044.9	29838.2	25657.4	22639.7	15457.3	22203.4	27133.2	34767	39503.6	24333	24919.2	10500.8	18414.5	17221.2	22596.3	20597.9	18429.3	18829.9	16849	31831.1	28727.9	27255.2	23743.5	31691.6	38925	32814.7	33721.6	29449.7	16853.7	15287
710	13-HODE + 9-HODE	Lipid	Fatty acid, monohydroxy	37752	LC/MS Neg	5247	295.2					140329	184215	107327	133771	162238	134499	93565.5	105361	147034	154190	96521.2	109274	125495	164406	167624	124914	170808	121603	156599	52258.7	120630	133730	142017	133413	144337	166306	135152	133328	123877	142426	122584	127180	200559	164710	141741	166853	121275	139252
742	13-methylmyristic acid	Lipid	Fatty acid, branched	38293	LC/MS Neg	5498	241.3	2485-71-4;	151014			105459	129841	108422	108633	133980	136633	108749	118937	104140	110163	142454	97268.6	134511	118409	122975	95556.7	136498	106264	116586	80157.2	115609	121577	96552.7	155947	134101	96843.3	86204.6	137350	113411	164062	138426	110984	158692	124449	137698	105119	145888	116440
746	17-methylstearate	Lipid	Fatty acid, branched	38296	LC/MS Neg	5987	297.4	2724-59-6;	3083779			8993.2	5932	10609.2	4579	13833.2	9388.1	7021.5	8315.1	8319.1	5214.4	8130.4	8820.7	5735.8		8911.2	4659.1	12331.6	5394.4	14426	4925	8809.3		6555.8	10818.6	6305.9		8886.9	7385.3	13714.4	6765.3	9648.3	12240.5	12531.6	11220.2	13122.4	5288.8		3817.8
263	2-aminobutyrate	Amino acid	Butanoate metabolism	1577	GC/MS	1215.7	130	1492-24-6;	4396916971251	C02261	HMDB00650	368403	256468	696117	576365	438749	176462	195332	235272	550698	212590	702954	496517	630418	396555	509668	387075	508038	302983	356926	266302	920529	697999	673380	611160	841174	558782	296694	474411	744041	396358	506238	367446	789548	598268	573127	587136	938355	524480
945	2-arachidonoylglycerophosphocholine*	Lipid	Lysolipid	35256	LC/MS Pos	5524	544.3					253150	75638.3	265958	246328	433194	417043	498576	118819	504401	356393	379850	601726	275860	98103.4		42950.7	129435	343743	192805	11087.9	180079	40197.1	218799	215852	9623.8	302596	399963	252764	374599	35068.9	125438		298485	254545	298289	292107	216146	103324
920	2-arachidonoylglycerophosphoethanolamine*	Lipid	Lysolipid	34656	LC/MS Pos	5525	502.3					218106	56127.1	219498	178212	345028	294218	417314	130046	345053	240965	348625	417408	198461	98631.3		48701	119820	250096	193149	25044.3	158958	68426.2	175535	145760	31404	256095	310687	182353	281778	41113	114413		219451	223060	212097	236316	203308	95793.7
960	2-arachidonoylglycerophosphoinositol*	Lipid	Lysolipid	38077	LC/MS Neg	5456	619.3					20409.8	13171.1	12153.8	8924.8	12436.2	17215.1	9312.3	27143.1	18818.7	15282.2	11310.2	28700.9	15540.2	20972.9	22099.2	31725.8	31770.7	20134.8	19789.9	4068.3	19041.2	20531.5	10296.1	17953.9	15955.6	15867.7	9136.3	16160.3	27206.1	34512.7	18180.1	24941	42706.9	35539.1	24630.1	18611.9	12200.2	8840.9
949	2-docosahexaenoylglycerophosphocholine*	Lipid	Lysolipid	35883	LC/MS Pos	5507	568.3					307971	84618.1	374282	302383	503695	565214	593450	188672	502380	539427	440483	702570	329790	134710		75488.5	139024	527595	122335	16033.6	262450	39597	265076	279612	19473.3	341570	442254	414922	403120	46727.4	116931		393692	242204	250543	361329	233875	141300
923	2-docosahexaenoylglycerophosphoethanolamine*	Lipid	Lysolipid	34258	LC/MS Pos	5512	526.2					779476	317503	885675	825055	1.22814e+06	1.41629e+06	1451348	679383	1.25374e+06	1.22042e+06	1.14344e+06	1.91149e+06	780752	474620	15571.5	358944	452973	1331999	534970	60520.8	691473	227173	749801	806830	29088.7	1.11019e+06	1.16518e+06	1.07009e+06	1.15321e+06	197576	437154	34230.3	941706	919682	751327	1.0312e+06	731685	432785
947	2-docosapentaenoylglycerophosphocholine*	Lipid	Lysolipid	37366	LC/MS Pos	5532	570.3					36826.9	9567	45793	20679.8	96667.5	76845	106254	31013.2	108052	79481.4	56546.9	87164.5	56421.6	11717.2		16112	19060.9	62818.2	21325.7		26843.7		23862.4	29809.5		42379.1	61503.5	45247	66792.5		9699.2		71627.7	20900.4	48304.8	55935.7	26252.2
922	2-docosapentaenoylglycerophosphoethanolamine*	Lipid	Lysolipid	34875	LC/MS Pos	5548	528.2					185100	54606.1	214782	165297	367528	371993	381350	166610	241420	275962	263690	542316	212204	102641		70430.5	95535.1	241564	101369		117585	65968.6	154655	137240		284601	287626	204965	325498	54169.7	80941.2	21211.9	206210	184392	169866	284614	175276	103162
229	2-hydroxybutyrate (AHB)	Amino acid	Cysteine, methionine, SAM, taurine metabolism	21044	GC/MS	1169.4	130.9	3347-90-8;	440864	C05984	HMDB00008	106865	250037	194494	124493	79064.5	84588.7	98079.6	97631.4	221530	116058	181824	209999	192080	152847		179687	105066	171244	198973	135220	218212	217436	197993	150366	124808	183753	111748	152934	197581	182238	215332	219732	226068	180078	138622	182786	161815	190345
714	2-hydroxyglutarate	Lipid	Fatty acid, dicarboxylate	37253	GC/MS	1576	247	40951-21-1;	43	C02630	HMDB00606	246335	125228	318557	230511	103972	449939	72757.1	57911.8	225872	151801	278084	299788	96026.4	353864	239173	224968	225544	180771	63078.9	233322	473274	290169	219732	251625	66127	254894	198374	415755	103416	294092	70970	422893	475141	372883	332478	392277	180776	642619
977	2-linoleoylglycerol (2-monolinolein)	Lipid	Monoacylglycerol	32536	GC/MS	2169	408.3	3443-82-1;	5365676		HMDB11538			10121.3	14418.8			11331.6		11669		8563.9	12457.9		18448.4	14172.9	15844.3				26076.4	14563.4		7247.5	15760.1	8398			17311.9			10388		11090	13342.5		11133.2		9594
939	2-linoleoylglycerophosphocholine*	Lipid	Lysolipid	35257	LC/MS Pos	5544	520.4					264046	68988.2	317525	258539	427496	356534	469369	128241	347548	324663	377712	464682	296967	114140		36632.9	99073.2	289539	168388	14212.8	161617	29925.1	213934	168512	7034.8	371690	421000	205540	253210	31787.1	96969.3	13133.6	234185	201759	295202	251317	204988	126665
918	2-linoleoylglycerophosphoethanolamine*	Lipid	Lysolipid	36593	LC/MS Neg	5650	476.4					24017.9	16247	21030	16782.3	24395	13880.6	15363.3	33602.6	21902.3	16996.5	22898.9	34444.6	17660.9	20362.5	31560.6	28565.2	29512.5	16629.6	22716.4	10693.1	16196.9	14714.7	21155.5	18689.7	22515.8	14743.5	21123.8	14049.1	34451.2	25165.9	24473.4	19702.1	38758.2	28962.9	27528.7	20571.7	18210.7	15609.4
202	2-methylbutyroylcarnitine	Amino acid	Valine, leucine and isoleucine metabolism	35431	LC/MS Pos	2439	246.1	31023-25-3;	6426901		HMDB00378	40158.5	185679	13884.6	102451	19843.7	29780.4	16615.3	40358.6	47614.4	116457	45692.1	65691.8	63993.9	98854.2	35408.8	126060	23884.5	40091.6	58074	24916.5	90828.8	123555	43755.5	53373.7	46268.9	65728.3	25568.3	75959.4	45089	54793.4	65489.8	104104	82122.3	92429.5	23953	87198.9	19599.5	70900.7
927	2-myristoylglycerophosphocholine*	Lipid	Lysolipid	35681	LC/MS Pos	5450	468.3					30533.5		30507.1	17540.2	39165.2	45943.2	39857.8	9686.8	33651.9	41558.2	20467.5	31932.5	41611.1	13065.6				27555.4					15274.9	17291.6		25608.2	22529	21385.8	23999.7		9602.7		22033.8		24115.1	21402.8
937	2-oleoylglycerophosphocholine*	Lipid	Lysolipid	35254	LC/MS Pos	5640	522.4					109987	15858.6	101072	57530.9	206045	227841	269674	69616.5	201475	186295	86060.7	191312	158866	42982.4		27834.6	86216.5	148386	71268.7		32258.8	35172.3	48646.4	51564.7		73699.3	88335.5	58342.6	161136	31343.4	41206.8		168500	57212.3	150032	83019.2	81564.8	42070.6
916	2-oleoylglycerophosphoethanolamine*	Lipid	Lysolipid	35687	LC/MS Neg	5848	478.3					20901.6	11878.1	13130.6	10867.9	19234.8	17923.3	14269.4	32146.9	15209.6	14279	20309.5	30075	12051.6	15011.9	35990.8	30292.4	39705.9	10048.1	13449.3	14651.6	16224.8	11322	14386.1	11390.9	14940.1	15020.7	16649.2	17585.8	25265.2	15676.3	25324.4	21203.5	30349	19416	32628.9	17091.2	15449	12404.2
932	2-palmitoleoylglycerophosphocholine*	Lipid	Lysolipid	35819	LC/MS Pos	5482	494.3					37972.7	15546.8	62335.8	38739.6	93425.5	76142.9	82195.8	21179.1	66560.6	48241.6	56974.5	76529	70036.4	28152.2			26608.6	57521.1	18971.8			18911.5	28174.5	34739		75277.9	59911.4	41290.5	41942.4		21776.4		38606.6	28087.6	46053.5	42077.2	40210.4	27328.2
971	2-palmitoylglycerol (2-monopalmitin)	Lipid	Monoacylglycerol	33419	GC/MS	2108	129	23470-00-0;	123409			110482	289682	224579	150323	264307	173302	119829	235227	204375	107243	203918	176607	238479	303292	258414	170304	254692	153451	197758	185322	174068	266847	217164	238800	224998	323048	119752	186600	340866	312645	253597	221683	315360	174207	198690	183285	203374	135353
930	2-palmitoylglycerophosphocholine*	Lipid	Lysolipid	35253	LC/MS Pos	5604	496.3					136669	29031	170999	109892	376255	330374	413440	126094	306439	341638	170394	334056	244608	62895.6	4276.1	49005	111408	184565	84001.4	11016.7	78093.3	46380.8	101599	89638.7		119587	151489	142220	225419	41003.6	44125.3		247314	71237.6	196751	139269	106205	53429.2
910	2-palmitoylglycerophosphoethanolamine*	Lipid	Lysolipid	35684	LC/MS Pos	5598	454.2					38881.6		33316.6	32644.3	87589.3	129000	114961	56665.5	66386.1	113834	31931.3	137263	52666.2	25435.7		26586.7	41100.9	58069.6	29292.6		22994.8	23994.4	22622.8	28346.8		44987.9	37742.5	50889.9	65198.4	18954.8	15485.2		57383	31355.1	53259.5	57670.3	36597.2	28487.8
528	2-phosphoglycerate	Carbohydrate	Glycolysis, gluconeogenesis, pyruvate metabolism	35629	GC/MS	1734	459.1	70195-25-4;		C00631	HMDB03391	171875	383258	274527	486725	138001	245271	254736	181245	371813	134065	446891	351057	409693	465378	265633	495604	383087	348223	407424	312113	392894	560113	258964	593326	387674	315278	239209	353355	357113	572791	311275	472097	387235	518822	185057	468440	435225	654068
935	2-stearoylglycerophosphocholine*	Lipid	Lysolipid	35255	LC/MS Pos	5780	524.4		10208382			18914.6		32256.8		44255.4	29359.4	18319.8	18646.7	45201.8	38989.8	26042.3	43624.3	28609.3				24732.2	21276.3	19094.8		14714.6					20559	19687.5	20230.9	43571.7			5705.8	35223.4	9756.5	15146.7	25382.2	24801.2
100	3-(4-hydroxyphenyl)lactate	Amino acid	Phenylalanine & tyrosine metabolism	32197	LC/MS Neg	1395	181.1	6482-98-0;	9378	C03672	HMDB00755	12414.5	24303.1	9882.6	16291.4	7998.3	17671.9	9160.8	11720.7	12363.2	9687	11040.2	15361.3	17183	16705.6	8164.6	15324.1	9708.6	9857.9	15499.7	13172.9	10072.2	12841.8	9509.4	7820.3	6961.9	14169	7885	17756.6	7281.9	13846.3	11243.4	37690.9	13294.7	10148.3	7737.4	12905.1	6319.3	16349
821	3-dehydrocarnitine*	Lipid	Carnitine metabolism	32654	LC/MS Pos	1020	160.2	10457-99-5;	6991982	C02636	HMDB12154	1.41461e+06	2.02701e+06	1.29944e+06	1.97953e+06	1.51827e+06	2.11588e+06	652243	1.43666e+06	2.13211e+06	2.60932e+06	2.16718e+06	2.26984e+06	1687603	2.15664e+06	1.47737e+06	2.24616e+06	1.79864e+06	2.18048e+06	702549	642845	1.91665e+06	1.1469e+06	1.51056e+06	2017725	1.42609e+06	1.61892e+06	1.26006e+06	2377124	1.36176e+06	3.06374e+06	945595	1.34487e+06	2.18121e+06	1.17831e+06	1.8007e+06	2855422	1.75704e+06	2.47789e+06
170	3-indoxyl sulfate	Amino acid	Tryptophan metabolism	27672	LC/MS Neg	2258	212	2642-37-7;	10258		HMDB00682				1633.1		28995.3			3931.4	2257		5502.2		2308.7		4891				10349.2		3056.7			1490.1	3974.4				6556.5		51882.3		8196.4		2394.7	3711.8	6608.3
529	3-phosphoglycerate	Carbohydrate	Glycolysis, gluconeogenesis, pyruvate metabolism	40264	GC/MS	1756	357.1	80731-10-8;		C00597	HMDB00807	4.70155e+06	11175788	6979374	13220287	3.18793e+06	7.32386e+06	5939023	4324813	10415292	3.6495e+06	12063627	9699510	12220467	11918357	8391927	12340393	9283024	8529942	10019111	8.35584e+06	11996727	15326347	7056856	15270955	10798436	9462152	5680149	11067041	9272380	17836072	9805518	12974594	11022263	13185540	5046811	12874406	12628949	16545386
26.11	3-ureidopropionate	Amino acid	Alanine and aspartate metabolism	3155	LC/MS Pos	1062	133.1	462-88-4;	111	C02642	HMDB00026	4295.2	10899.2	20701.2	12695	19527.6	57323.3		9170.1		40783.3	12093.5	34288.7			29334.1	20518.1	17135.8			28474.1	40903.5	39651.8		21181.7	33409.7	27612.6	15171.3	36146.9	14200.8	23158.5		69736.6	31913.6	28644.7	13954.6	19147.2	12212.6	34997.1
275	4-guanidinobutanoate	Amino acid	Guanidino and acetamido metabolism	15681	LC/MS Pos	1085	146.1	463-003;463-00-3;	500	C01035	HMDB03464	6813.5	14934.1	28667.1	26783.7	16958.9	34296.5		6747.7	18153.7	7936.9	25826.7	8942.9	22612.5		20839.5	13028.4	32137	8311			34090.2	27513.2	22517.9	21470.7	22583.8	12835.1	24502.9	29633.3	9665.4	17537.4	17290.4	66091.6	39420.1	27598.4	26143.8	22253	21252.5	28249.2
1091	4-hydroxy-2-nonenal	Lipid	Lipid peroxidation	38309	LC/MS Pos	4537	157.2	75899-68-2;	1693		HMDB04362			14663.7	10974.6		10715.7			15356.6	18551.2	18038.1		27681.4	14688.6			20356.6		17097.2	16912.5				13279.3	16529.2		13076.2		14449.4		17922.9	33214.2		11762.3				18987
692	4-hydroxybutyrate (GHB)	Lipid	Fatty acid, monohydroxy	34585	GC/MS	1277	233.1	502-85-2;	10413	C00989	HMDB00710	143616	498326	600338	281169	330306	162510	126166	101804	119906	79136	280453	277472	275996	318953	331170	442142	288570	164874	228258	553174	108717	173683	350547	155377	28840.6	152253	393108	525643	258055	239192	322272	329591	396256	102794	740019	454326	162920	457444
247	5-aminovalerate	Amino acid	Urea cycle; arginine-, proline-, metabolism	18319	GC/MS	1620.8	174	660-88-8;	6992101138	C00431	HMDB03355	650610	541475	627293	421190	588711	477209	631376	254883	712310	140303	948432	398030	602307	405579	743752	352665	669435	266183	761082	507904	718225	413316	737387	471036	755522	386553	561811	359715	517672	562552	735515	502849	902988	641588	902412	542788	738759	420688
266	5-methylthioadenosine (MTA)	Amino acid	Polyamine metabolism	1419	LC/MS Pos	2427	298.1	2457-80-9;	439176	C00170	HMDB01173	44650.2	50418.6	50239.4	30899	43299.5	27905	36027.9	25196.5	53196.1	44402.4	46572.2	33024.2	62159.6	48638	47928.6	37219.9	40190.2	33931.4	61438.5	17430.3	72583.1	42198.4	52703.4	33649.9	53135.9	36642	43431.8	35764.2	42200.7	37128.9	60277.7	63206.3	78548.2	47858.3	50076.4	50042.6	47263.4	52048.2
282	5-oxoproline	Amino acid	Glutathione metabolism	1494	LC/MS Pos	1446	130.1	98-79-3;	7405	C01879	HMDB00267	118623	115902	162268	152429	148320	140015	122708	107238	149472	110253	174372	85213.5	136456	92886.9	154166	128417	137108	136673	168933	75953.7	129601	107138	137548	108750	148282	145243	126516	142525	99133.3	148423	167976	161366	114738	119747	160514	134280	143781	133683
480	6'-sialyllactose	Carbohydrate	Fructose, mannose, galactose, starch, and sucrose metabolism	39795	GC/MS	2071.5	285.1	35890-39-2;		G00265	HMDB06569	556020	498046	611146	521270	585135	405345	484361	313874	629672	229447	1.04158e+06	486596	669791	405630	958794	574293	813878	303677	644502	541618	906070	695938	712699	396280	675530	553565	573273	446908	746433	550456	631890	531245	851268	626055	660586	525148	876297	551101
1023	7-alpha-hydroxycholesterol	Lipid	Sterol/Steroid	35692	GC/MS	2300	456.2	566-27-8;	107722	C03594	HMDB01496	161203	130396	145142	97480.9	148047	123832	146240	152099	131334	88239.5	262793	169021	173519	171217	224764	175456	199193	130188	153330	137811	202006	213173	156070	184990	245133	148921	147618	162208	190182	177184	227406	202031	229122	199243	215876	149880	205326	133276
1024	7-beta-hydroxycholesterol	Lipid	Sterol/Steroid	35092	GC/MS	2340	456.4	566-27-8;	473141	C03594	HMDB06119	211302	282852	204230	169805	230256	196657	225411	160354	198021	174076	356845	256379	270758	217596	348565	245756	232863	151956	268049	237518	348013	238170	198264	275776	403747	272175	259472	257533	243695	288548	324030	269907	344852	299380	286555	227421	274134	208586
822	acetylcarnitine	Lipid	Carnitine metabolism	32198	LC/MS Pos	1203	204.2	5080-50-2;	7045767	C02571	HMDB00201	929118	926338	376648	435756	1.23645e+06	1.54236e+06	1.01386e+06	2.65646e+06	595737	2.24829e+06	218531	2.42743e+06	313806	1.44222e+06	568492	1.14445e+06	551774	2.32117e+06	498163	1.90659e+06	451473	1.1794e+06	535141	590115	539089	699709	547489	447500	596400	735882	246180	288865	572485	970501	845096	821299	443340	632399
601	acetylphosphate	Energy	Oxidative phosphorylation	15488	GC/MS	1263	211	94249-01-1;	186	C00227	HMDB01494	6073656	5997774	6.27758e+06	5639066	6.44097e+06	5250121	5.38493e+06	4747877	4647606	4.33853e+06	6830590	6868686	6.9959e+06	4.76056e+06	5473010	5938506	5.69598e+06	5221197	5.74757e+06	6305267	6.12687e+06	7.9844e+06	5.32263e+06	5.99747e+06	6612290	5.80123e+06	6.34992e+06	5957543	5.96434e+06	7672014	6881104	6.15137e+06	6694872	6.72163e+06	5.64869e+06	5459320	6968374	5598382
1105	adenine	Nucleotide	Purine metabolism, adenine containing	554	GC/MS	1804.2	264	73-24-5;	190	C00147	HMDB00034	159400	195417	246466	176385	115059	115872	137132	61133.3	251298	16270.1	261026	159806	256695	184039	181438	167344	197701	153805	317423	155423	380879	187168	284352	202572	218814	207850	191414	143184	187964	174028	232197	347822	304986	248871	249077	289531	207193	191755
1106	adenosine	Nucleotide	Purine metabolism, adenine containing	555	LC/MS Pos	1650	268.1	58-61-7;	60961	C00212	HMDB00050	11011.2	16246.4	20073			11572.6		12972.7	20076.9	15167.6	11834.9	14490.7		10480.7	14736.7	13720.5	18038.6	11233.9	16360.1	10322.7	14387.6	13258	12651.8		18941.8	12458.6	7078.5	14913.1		19953.8	30106.6	13193.7	16950.2	13395	10130.6	13517.5		7773.6
1112	adenosine 2'-monophosphate (2'-AMP)	Nucleotide	Purine metabolism, adenine containing	36815	LC/MS Pos	1625	348.1	130-49-4;		C00946	HMDB11617	36871.5	40297.9	35977.1	36384.8	27837.7	33890.2	28086	33291.6	47966.4	37455.6	42956.9	31003.9	38282.3	34985.8	38549.5	43737.3	37505.2	25727.1	36800.2	17098.6	40783.8	43954.1	32966.3	27585.8	25485.7	29469.3	31484.1	39507.7	34237.6	45371.8	36585.8	44820	51051.1	48824.9	44635.6	37462.1	40139.3	36716.9
1113	adenosine 3'-monophosphate (3'-AMP)	Nucleotide	Purine metabolism, adenine containing	35142	LC/MS Pos	1451	348.1	84-21-9;	15938966	C01367	HMDB03540	29867.5	26253	26942.9	29043.3	27480.6	30062.4	35695		46081.4	30675.7	34512.5	26329	30835.1		31351.4	33814.8	43564.4	19679.2	45118.7		33842.9				37936.9	26578	28563.4			40874.4	43331.7	38002.8	33835.6	46852.4	30236.6	33897.3	29105.3
1116	adenosine 5'-diphosphate (ADP)	Nucleotide	Purine metabolism, adenine containing	3108	LC/MS Pos	1005	428	20398-34-9;	6022	C00008	HMDB01341	74550	58414.3	46055.1	79966.9	95416.9	89248	90678.2	30910.4	106610	128816	105418	143088	95907	58675.7	39286.3	35536.9	73927.7	93012	59080.4		96639.9	79518.8	110969	152409	32975.4	153607	102382	60837.6	98747	67254.5	52924.4	35463.3	137541	102427	74651.1	126728	168297	144536
1114	adenosine 5'-monophosphate (AMP)	Nucleotide	Purine metabolism, adenine containing	32342	LC/MS Pos	1210	348.1	149022-20-8;	15938965	C00020	HMDB00045	38505.7	47526.1	35303.9	41264.4	33790.6	45225.9	34611.3	39802.8	47140.1	36504.5	48610.1	29874.1	47020	37307.3	48847.1	35759	46521.3	33297.2	47646.2	29650	43797.2	41547.9	36804.5	37286.8	36800.3	41526.1	32010.6	44152.8	39526.9	54206.9	45335	55151.5	49496.2	35789.1	38971.7	36386.6	35430.8	50990.6
665	adrenate (22:4n6)	Lipid	Long chain fatty acid	32980	LC/MS Neg	5684	331.3	2091-25-0;	5282844	C16527	HMDB02226	540107	200086	207298	338285	223405	133395	275206	199182	408155	254554	293332	802620	207150	405798	363984	970270	435339	217306	335304	83387.7	383370	279766	304308	233323	250598	245143	114742	197857	443306	308778	363005	293026	498001	232881	292834	246440	432251	124888
27	alanine	Amino acid	Alanine and aspartate metabolism	1126	GC/MS	1147.6	115.9	56-41-7;	59507311724	C00041	HMDB00161	130315512	141134304	167330384	152809312	150567040	102595048	137941152	66276096	293103232	68993064	242785408	144158928	192162656	143074704	152588080	152884736	208711280	94282272	251089776	148682016	254798720	168072656	217871152	155387968	182648544	126340184	135915232	145892384	166224768	139413856	264274896	172950832	271790400	166346672	221992256	178221472	205957712	134179320
324	alanyltyrosine	Peptide	Dipeptide	37098	LC/MS Pos	1713	253		5723194099800							11449.8		8355.9	10425.9					14189.7				6295.7				8886.1				7747.5		15321.2						11121.7	25101.9	10999.2		10228.8	11769.6
1150	allantoin	Nucleotide	Purine metabolism, urate metabolism	1107	GC/MS	1809.8	518.3	97-59-6;	204	C02350	HMDB00462	28189	33185	11972.6	15200	5428.3	34922.4	23201.4	112498		13718.6	9506.1	151969	21160.1	6129.9	106704	215050	72903	20279.5	26788.9	68588	43118.6	34884.1	12718.3	29413.3	51080	10877.8	11339.9	22009.5	108481	18830.3	23858	77566.5	17642.8	14876.2		30520.5	22526.9	10010.9
399	anserine	Peptide	Dipeptide derivative	15747	LC/MS Neg	1126	239.2	10030-52-1;	6992114112072	C01262	HMDB00194	2.39862e+06	3.34803e+06	2669003	3.30989e+06	2.57705e+06	3.22029e+06	2.40152e+06	3197847	2377750	2.74951e+06	2.93118e+06	2.9604e+06	2809351	3.28148e+06	2.94756e+06	3.42058e+06	2.90904e+06	3.10011e+06	2.01887e+06	2.55961e+06	2513376	2.88115e+06	2.61707e+06	3.29705e+06	2.5178e+06	2874810	2.45738e+06	3.62534e+06	2.52891e+06	3620519	2.54745e+06	3.31138e+06	2.69828e+06	2.82396e+06	2.42306e+06	3.43992e+06	2.48036e+06	3182561
1098.1	arabinosylhypoxanthine	Nucleotide	Purine metabolism, (hypo)xanthine/inosine containing	39269	GC/MS	2127.4	281.1	7013-16-3;				128745	313014	290814		340877	432126	117536	112075	189625		379504	317865	140216	335098	194764	285976		159758	234371	325121		322216		230826	404255	118255		157923	248196		365425	134625	271410	380127	375740	127498	871995
546	arabitol	Carbohydrate	Nucleotide sugars, pentose metabolism	15964	GC/MS	1687.5	217	488-82-4;	94154	C00474	HMDB01851	441467	209797	257129	219941	254213	275635	202305	83700.8	130449	81314.6	236260	214364	394998	274570	188776	279448	414117	326842	158576	360520	354118	208264	247272	221717	358822	182606	247176	250936	268751	307404	267874	286630	404825	259059	241181	250041	317983	205826
659	arachidonate (20:4n6)	Lipid	Long chain fatty acid	1110	LC/MS Neg	5525	303.4	506-32-1;	444899	C00219	HMDB01043	815731	614087	658279	513251	797365	627060	547760	812966	1.05886e+06	609165	539937	678119	702576	631942	928218	796312	1.08013e+06	503489	925532	290550	771959	659719	635533	657945	725862	485764	515738	612013	916641	890815	910689	943868	1.33599e+06	977631	761241	794505	603412	407911
241	arginine	Amino acid	Urea cycle; arginine-, proline-, metabolism	1638	LC/MS Pos	650	175.2	1119-34-2;	5246487232	C00062	HMDB00517	278864	637798	302294	635065	303158	323170	210644	273099	347684	428800	308948	461244	243841	531665	317766	424637	276138	384866	307944	337361	237668	346178	300320	511846	424342	708957	329068	501950	516858	330236	299278	322616	265327	336634	296716	590028	339605	557797
24	aspartate	Amino acid	Alanine and aspartate metabolism	15996	GC/MS	1529.7	232	56-84-8;	5960	C00049	HMDB00191	6.00563e+06	3.20532e+06	3296706	3416928	1.47717e+06	836306	2.99503e+06	2.77425e+06	5.06057e+06	260379	6.7284e+06	3.62838e+06	5540454	1.85853e+06	6453982	5.34129e+06	6.44418e+06	2.00539e+06	5367514	2185530	6575482	3577458	3112494	3.13353e+06	8620535	2703231	3.00866e+06	3.33623e+06	6582923	4535698	5475410	2.84958e+06	4.96166e+06	3.72892e+06	3.32147e+06	3.92465e+06	4.16128e+06	1685701
360	aspartylleucine	Peptide	Dipeptide	40068	LC/MS Pos	2310	247.2	3062-14-4;	332962			13484.5	22615.7	17770.1	18178.4	16883	10808.7	18819.2	34594.2	28797.8	30087.3	29697.2	31821.9	23781	23821.9	26181.8	33790.4	50955.4	23807.4	23213.1	6129.1	63552.7	32954.6	31447.9	31439.6	21951.1	12983.9	29336.3	23341.4	42922.3	37081	49891.5	33466.4	78380.5	39598	66676.3	47917.1		19410.8
325	aspartylphenylalanine	Peptide	Dipeptide	22175	LC/MS Pos	2538	281.1	13433-09-5;	93078		HMDB00706		11635.8		7533.8				11264.1	8603.3	15742.3	6904.9	10296.5		10072.9	5563.6	18781.9	17571	6388.3			14516.6	14374.8	11488.7	9087.5	6441	10890.1		11721.4	19797.4	15151.5	12889.8	14372.1	14058.6	21086.8	13991.3	20633.7
26	beta-alanine	Amino acid	Alanine and aspartate metabolism	55	GC/MS	1451.8	174	56-41-7;107-95-9;	2394755801	C00099	HMDB00056	615775	748206	1.28393e+06	892693	1.52616e+06	896280	921244	308591	927247	463600	1191286	649742	1.11214e+06	1.26169e+06	579720	677243	769085	785074	843558	1.24973e+06	1.86872e+06	1.15401e+06	1.21417e+06	1.45068e+06	1.24833e+06	891998	881278	1.733e+06	745645	1.12633e+06	1.21457e+06	1.387e+06	1.90932e+06	1.42712e+06	1.33296e+06	1583586	1.87176e+06	847038
7	beta-hydroxypyruvate	Amino acid	Glycine, serine and threonine metabolism	15686	GC/MS	1425.1	221	3369-79-7;	964	C00168	HMDB01352			28556.5			53600.7					119843	58182.1					36808.2						61464.1			64507.3		47632					58512.7	50883.8		55153.3
22	betaine	Amino acid	Glycine, serine and threonine metabolism	3141	LC/MS Pos	721	118.2	107-43-7;	247		HMDB00043	315407	358393	315115	275695	322715	328579	287482	271804	586568	331938	422152	296533	391338	385798	330844	236422	348664	261256	362908	179417	429926	378033	383193	293782	384699	302292	325190	315910	292278	292001	469874	370955	423112	306844	378874	404592	349812	306685
811	butyrylcarnitine	Lipid	Fatty acid metabolism (also BCAA metabolism)	32412	LC/MS Pos	2007	232.2	25576-40-3;	213144			94782.8	313426	94643.2	240856	88132.4	118924	58658.6	115719	40065.7	181400	83558.3	187974	139828	330610	148024	293927	152319	165439	110070	170460	48132.9	251947	54767	292325	130946	195355	100559	346444	218181	274620	290518	419710	111608	234110	136171	398979	142489	347328
812	butyrylglycine	Lipid	Fatty acid metabolism (also BCAA metabolism)	31850	LC/MS Pos	2077	146.1	20208-73-5 ;	88412		HMDB00808	10251.8		6408.4			47451.3						11489.3				18641.6	7672.9	8751.2	7932	23989.1			9195				8018.1	14602.2		11777.3		53617.9		20296.3	10519		7227.4
164	C-glycosyltryptophan*	Amino acid	Tryptophan metabolism	32675	LC/MS Pos	1912	367.1					9217	11796	9381.8	13851.5	9887.1	14310.3	7540.6	9326.1	12463.9	13995.4	13879	11033.9	14788.7	14939.5		14154.9	15951.9	8718.9	17296.8	7965.9	15070.4	13614.7	10994.2	11538.5	12979.3	9788.7	13711.6	12447.8	12327.9	13952.1	13142.1	21583.7	18664.1	16330.9	12987.4	18213	13566.9	11867.1
1059	campesterol	Lipid	Sterol/Steroid	33997	GC/MS	2353	129	474-62-4;	173183	C01789	HMDB02869	374045	451697	447664		555309	558276	373169		228927	189998	259212	266003	442319	233748	381666	338957	682219	226604	543826	524249	284754	325725	492624				397329	651702	296450	620628	463162	564179	625429	473091		356887	430513
618	caproate (6:0)	Lipid	Medium chain fatty acid	32489	LC/MS Neg	2766	115.2	142-62-1;	8892	C01585	HMDB00535	13388.6	18294.9	24790.9	19297.2	14903.7	13769.5	13680.8	13311.6	16324.2	21330.9	20963.5	12808.9	25929.1	20198.7	15866.7	14371	20592	15366.8	20277.7	16628	19232.3	17548.4	13502.2	24489.2	18624	16739.2	16927.4	17257.5	16293	17612	16907.9	21941.5	19584.7	18397.5	14206.2	18216.7	18742.7	17298.7
620	caprylate (8:0)	Lipid	Medium chain fatty acid	32492	LC/MS Neg	4367	143.2	124-07-2;	379	C06423	HMDB00482	8272.6	12236.6	5537.5	7926.2	5408.3	5225.7		6469.6	12095.9	14165.7		8406.4	17076	6923.2	8752.9	6678.9	8677.8	4678.4	7035.4	4479				6948.4	14786.1		8066.7	5271.2	7496	15516.4	9883.3	8601.4	12052.2	7319.1	7674.4	11878.8	6592	8097.1
820	carnitine	Lipid	Carnitine metabolism	15500	LC/MS Pos	702	162.2	461-05-2;	10917			1066088	928868	987613	1.01577e+06	797279	1.28011e+06	883727	939181	1226724	1.42809e+06	1.08647e+06	1.09697e+06	1.09729e+06	1.09523e+06	926501	960303	944829	1.02192e+06	1.3324e+06	670606	1366348	1.38465e+06	924756	1.08463e+06	929933	1.13812e+06	914078	1.16574e+06	829507	1.13845e+06	1.04657e+06	1.75839e+06	1.24491e+06	1.80179e+06	780989	1.36524e+06	884206	1.20543e+06
397	carnosine	Peptide	Dipeptide derivative	1768	LC/MS Neg	813	225.2	305-84-0;	4392246992100	C00386	HMDB00033	1.48903e+06	1.69966e+06	1.80453e+06	1.61112e+06	1.70702e+06	1.59443e+06	1.53104e+06	1.61854e+06	1.73098e+06	1.64991e+06	1790939	1.86816e+06	1.62235e+06	1.69816e+06	1.98613e+06	1.77482e+06	1.91149e+06	1.72346e+06	1.58064e+06	1.21274e+06	1.7824e+06	1.94764e+06	1711732	1.79858e+06	2088629	1532431	1.65475e+06	2.07175e+06	1.88312e+06	2.01905e+06	1.97167e+06	1.89757e+06	1.94746e+06	1.7449e+06	1740097	1.94511e+06	1832373	1744635
1300	catechol sulfate	Xenobiotics	Benzoate metabolism	35320	LC/MS Neg	1928	188.9		3083879	C00090		6310.5	9548.6	5493.8	12375.4	4113.7	93583	3401.5	4049.7	16884.2	11583.7	10081	27344.6	5245	10554.6	3707.5	7925.2	17562.5	5449.5	5203.2	28090.4	15800.5	12447.8	11646.4	9388.5	5515	11787.9	9142.5	4723.8	2974.6	15531.6	6432.4	84534.4	12419.8	44928.5	11878.1	12407.1	9404.7	18459.3
891	chiro-inositol	Lipid	Inositol metabolism	37112	GC/MS	1857	318.1	643-12-9;				163374	181705	183507	153902	153405	163400	127796	66238.9	225566	104448	225648	195124	222131	181396	264326	225390	195293	166843	154582	186462	287194	243151	195310	201967	221439	202785	177327	242464	180643	217368	157251	191460	284422	258519	200932	249079	290855	195574
1020	cholesterol	Lipid	Sterol/Steroid	63	GC/MS	2316.9	329.3	57-88-5;	6432564	C00187	HMDB00067	11248669	15482874	13562628	11592540	15594573	13551783	13264661	9217475	14111218	8.18811e+06	18475620	14378996	16508035	14178254	17045588	14067087	15881221	11607795	16352829	17119506	15199649	15556697	14156540	14215748	17592940	15167836	13453368	13571261	14904242	17563366	17892556	14614402	19301518	14028869	16456011	13582437	15469730	10446079
881	choline	Lipid	Glycerolipid metabolism	15506	LC/MS Pos	674	104.2	67-48-1;	170746			343886	286470	359365	292226	462553	465153	366991	342124	316869	252583	288017	284543	282405	247288	335756	306321	415666	377884	332508	414127	246185	195113	287786	283058	270224	247377	430964	346131	506436	343006	438681	292974	267845	218662	324077	204913	230696	148220
1601	cinnamoylglycine	Xenobiotics	Food component/Plant	38637	LC/MS Neg	3139	204.1		709625				3707	4149.4	9848.2	2517	114476		2893.9				9472.3	2989.9	3310.8		5426.2	10792			35034.6	4080.5	5725.3	3200.6				6982.5	2639.3		13308.5	4007	109861		19109.2	4738.8
641	cis-vaccenate (18:1n7)	Lipid	Long chain fatty acid	33970	GC/MS	1987	339.3	693-72-1;	5282761	C08367		905135	1.12128e+06	830572	687631	1.0083e+06	1.00628e+06	619932	754319	922211	476274	869349	1.16125e+06	816643	1.1455e+06	944945	854045	1.11762e+06	728458	983475	1.1136e+06	831072	876408	750214	727647	794697	938235	813367	919887	946366	1.03227e+06	1.0451e+06	1.16577e+06	1.22539e+06	953010	973313	714860	875359	705670
579	citrate	Energy	Krebs cycle	1564	GC/MS	1763.4	273.1	77-92-9;	311	C00158	HMDB00094	2.24931e+06	1827212	2.51893e+06	1.55353e+06	2.68466e+06	2991250	1815187	986538	3.57523e+06	572038	2474431	1.6703e+06	2.04474e+06	1.76431e+06	1.89256e+06	1.65717e+06	2.13459e+06	1.38014e+06	2611730	3378285	3.02714e+06	1.54603e+06	1.38769e+06	1260706	1874277	953687	1646968	1.2773e+06	1.84997e+06	2364410	2.01935e+06	4617864	3.42648e+06	1.67554e+06	1.68711e+06	1.19289e+06	1.79485e+06	999432
248	citrulline	Amino acid	Urea cycle; arginine-, proline-, metabolism	2132	LC/MS Pos	715	176.1	372-75-8;	833	C00327	HMDB00904	429730	322441	526370	369788	441720	359958	379213	360394	537920	272752	375625	296564	390950	262678	586899	344947	479723	385359	572561	299600	370797	348449	417714	342326	527586	342391	416479	348977	369243	446082	660708	439681	472698	359106	423875	389512	419525	303211
259	creatine	Amino acid	Creatine metabolism	27718	LC/MS Pos	758	132.1	57-00-1;	586	C00300	HMDB00064	59311104	71297808	69533032	67769792	61760048	62551488	59513096	59785852	65231048	62424236	66170224	56333308	65832304	61746640	65458732	63557952	61169096	63801288	70755664	49530856	67982840	65167296	63580420	71113184	60347300	63218564	61256812	73905776	63527040	68593528	70259192	76479640	63092360	66491616	61787820	74177248	62002496	63855180
260	creatinine	Amino acid	Creatine metabolism	513	LC/MS Pos	730	114.1	60-27-5;	588	C00791	HMDB00562	437631	583469	609842	635792	466452	563571	556965	452453	607869	477572	661337	460004	586196	544004	512893	478896	547752	545003	551401	487499	585668	594412	585016	592617	512724	588592	589595	625447	588685	577293	628399	728229	520268	494827	501786	577112	567990	659453
213	cysteine	Amino acid	Cysteine, methionine, SAM, taurine metabolism	31453	GC/MS	1560.1	218	52-90-4;56-89-3;	58626419722	C00097	HMDB00574	487226	276868	542337	616152	380248	366602	394512	351154	632042	164271	632404	494586	552942	489127	544674	774082	732668	503390	384416	604156	735374	575816	509773	524595	696536	518367	449998	612733	709410	495954	698560	888735	638125	693861	572578	712084	617386	486270
284	cysteine-glutathione disulfide	Amino acid	Glutathione metabolism	35159	LC/MS Pos	821	427.1	13081-14-6;	4247235		HMDB00656	72456.4	81670.6	100791	83331.3	114433	74432.8	71073.1	69086.9	128962	64755.5	63215.5	68972.5	62177.6	73020.6	73994.1	111869	107153	83835.2	120723	33246.9	111132	72057.2	65711.5	48367.4	92354.1	69562.5	76900.3	79301.1	109588	102974	122448	123570	107218	73517.9	84458.4	84429.7	73386.5	61599.6
1153	cytidine	Nucleotide	Pyrimidine metabolism, cytidine containing	514	LC/MS Neg	1351	242.1	65-46-3;	6175	C00475	HMDB00089	10789.4	7117.6	13720.4	8496.9	13346.8	10147	8477.9	8851.6	9580.7	7993.1	10270.7	9599.6	14473.6	7647.8	19138.7	12998.7	17553.5	9551.1	11372.9	6187.1	10071.5	6665.5	9082.6	7568.5	10101.9	7365	11780.7	9807.9	17519.8	13174.4	13651.6	11850	11969.7	8223.3	12972.8	8079.1	8596.9	6768.6
886	cytidine 5'-diphosphocholine	Lipid	Glycerolipid metabolism	34418	LC/MS Pos	777	489.1	33818-15-4;				48440.6	35531.9	43496.2	21682.2	44426	44076.5	43193.9	32001	38899.6	17270.7	32514.1	29524.4	26913.4	39504.2	34698.1	39226.7	38317.9	23612	29694.7	32325.5	27524.8	37747.8	30579.4	29195.1	32180.6	20945.5	41454.6	25947.8	53513.1	27795.6	32378.2	23282.5	43582.1	19711.2	47103.8	26582.2	18991.7	11347
1157	cytidine 5'-monophosphate (5'-CMP)	Nucleotide	Pyrimidine metabolism, cytidine containing	2372	LC/MS Pos	887	324	63-37-6;	7058165	C00055	HMDB00095	136555	144232	206708	161756	148539	156001	136369	129594	170682	147778	143083	113492	194671	137457	180614	176837	185862	157065	200876	80443.9	226154	169406	139340	158963	210406	179959	167872	190468	137013	155148	200154	223356	138832	176481	140239	170165	151480	160366
1158	cytidine-3'-monophosphate (3'-CMP)	Nucleotide	Pyrimidine metabolism, cytidine containing	2959	LC/MS Pos	1181	323.9	84-52-6;	256622	C05822		38007.2	62199.6	62511.5	53873.5	41590.9	47216.4	48498.7	49601.7	57478.7	50378.3	53011.2	39022.1	55836.4	50862.7	58641.1	48999	62573.5	56143.1	59068	43514.6	51957.9	46171.6	54438.2	56247.4	55626.1	58892.6	54401	63221.1	40197.8	58609.2	68649.7	73083.9	51520.2	60832.4	49104.6	54363.7	60810.3	52560.4
1198	dehydroascorbate	Cofactors and vitamins	Ascorbate and aldarate metabolism	1659	GC/MS	1800	245.1	490-83-5;	835	C05422	HMDB01264	73380.2	138566	221266	72683.1	149742	126493	192203	52750.3	172970	84878.5	136874	137203		63159.6	83563.8	91869.4	162767	111029	181054	136112	304310	46476	95582.9	136514	220243		170650	181964	157338	94132.7	170536	153827	152042	127580	272950	159398	319385	150194
819	deoxycarnitine	Lipid	Carnitine metabolism	36747	LC/MS Pos	759	146.1	6249-56-5;	725	C01181	HMDB01161	87573.4	60174.7	100312	54580.8	87500.3	76229	74211.5	61959.7	107491	65577.1	93643.6	69819.4	107202	74082.1	96628.9	55086.9	110720	66755.1	110784	44779.8	123775	69384.8	93300.3	62360	78429.3	56408.2	120659	73478.4		76085.4	98142.8	116485	120484	101985	74991.1	60013.2	65578.6	53023.5
655	dihomo-linoleate (20:2n6)	Lipid	Long chain fatty acid	17805	LC/MS Neg	5722	307.3	2091-39-6;	6439848	C16525		84453	96700.2	67547.9	78572.2	91837.7	76535.1	57001.4	89453.1	126147	73884.8	74719.5	86538.7	68867.5	94852.6	107427	109592	137258	72538.4	90381.1	32564.5	77505.1	64268	73965.4	68398.4	62582.3	63013.7	51872.9	99759.1	145272	110106	107908	87651.5	165240	110352	86997.8	98042.9	63946.1	53236.5
609	dihomo-linolenate (20:3n3 or n6)	Lipid	Essential fatty acid	35718	LC/MS Neg	5600	305.4		5312529	C03242	HMDB02925	83232.7	74991.4	74084.9	84999.1	96111.2	82039.7	60543.9	112478	136359	97432.1	68093.6	87705.7	60512.3	80428.9	99324.5	119225	153747	75612.3	108332	37452.9	98158.9	97940.1	71365	88962.2	77733.2	69139.5	47007.4	87992	150067	128526	125788	116654	163617	128962	88750.8	98913.7	66484.9	56672.8
531	dihydroxyacetone phosphate (DHAP)	Carbohydrate	Glycolysis, gluconeogenesis, pyruvate metabolism	15522	GC/MS	1737	315.1	102783-56-2;	4643300	C00111	HMDB01473	203202	738585	588564		86084.6	515181	496974	150003	1.01266e+06	320299	693842	514670	218064		288030	246232	414028	211155	670604	105314	880713	415202	541087	620690	781994	254060	411378	462154	520639		329550	330600	666008	846716	615315	568905	534170	374700
1017	dimethylallyl pyrophosphate (DMAPP)	Lipid	Mevalonate metabolism	35844	GC/MS	1492	211	358-72-5;	647	C00235	HMDB01120	179342	225831	155105	162636	206625	206010	153473	165602	150256	80475.5	188149	168034	194496	170469	189764	117582	241925	83315.7	198413	243855	171048	174332	134749	137278	209997	205461	169019	146792	177422	210784	225445	200007	264111	223080	217304	136028	309380	175453
3	dimethylglycine	Amino acid	Glycine, serine and threonine metabolism	5086	GC/MS	1030	57.9	1118-68-9;	6971056673	C01026	HMDB00092						177624	192957		139482			233812	126012	133844			261140		194067	236378	237481	261053	149536		214564			199215		255648	273682		360639	332370		338812	265665	221049
613	docosahexaenoate (DHA; 22:6n3)	Lipid	Essential fatty acid	19323	LC/MS Neg	5518	327.3	6217-54-5;	445580	C06429	HMDB02183	349213	260920	281062	208744	342157	255256	216297	271530	384448	214292	205421	220852	262008	209090	339022	317190	472853	214278	278913	121131	312289	199414	217201	240370	265828	166924	211154	263073	472537	350384	332715	240431	537655	282207	278262	255546	221287	159046
611	docosapentaenoate (n3 DPA; 22:5n3)	Lipid	Essential fatty acid	32504	LC/MS Neg	5574	329.4	2234-74-4 ;		C16513	HMDB01976	108287	92820.4	114561	85722.4	154289	91919.9	85094.7	119171	143134	90726	90396	87132.5	73010.8	91370.4	128629	116132	195885	71046.5	123538	38594.4	132586	85336.9	99673.4	116986	101112	63291.9	76527.1	60068.1	230447	192218	160814	119268	246877	119630	116306	105858	84546.5	48272.7
612	docosapentaenoate (n6 DPA; 22:5n6)	Lipid	Essential fatty acid	37478	LC/MS Neg	5625	329.4	25182-74-5;	6441454	C06429	HMDB13123	51308	40719.9	66374.9	44114.3	83827.9	35360.7	47135.2	58250.2	159234	39154.3	58695.9	43991.9	43022	45985.3	75140.8	54333.8	106286	35425.2	75036.1	23138.5	65552.5	46874.7	33951	41015.4	47855.8	44725.3	33526.1	47126.5	130952	75457.8	64865.8	74937.3	117388	64307.1	57895.8	49364.9	28538.5	36648.4
653	eicosenoate (20:1n9 or 11)	Lipid	Long chain fatty acid	33587	LC/MS Neg	5955	309.4				HMDB02231	146311	199910	105650	178926	162654	168262	79933.8	201973	175125	162648	127833	149029	111148	150017	166458	185231	241078	135943	119992	61055.7	126534	114960	126484	145609	104953	144238	81759.9	191443	175970	194744	139340	139994	261100	266332	215937	202122	112121	88000.9
1609.1	equol sulfate	Xenobiotics	Food component/Plant	40478	LC/MS Neg	3625	321.2										31875.4						7445.7		4437.7						6881.7		3247.4				4450.4						26063.6			3485.9	4224.4		3205.6
1565	ergothioneine	Xenobiotics	Food component/Plant	37459	LC/MS Pos	847	230.2	58511-63-0;	3032311	C05570	HMDB03045	20120.4	21598.1	15368.1	33229.5	13267.6	35319.9		24761.1	20369.4				18523	24643.8	28645.2	44999.1	33094.9	25376.2	14224.7		23824.4	32004.5	18315.5	20737	32377.7	20481.5	28693.4	31081	31427.2	42080.9	29846	70889.3	36814.3	46086		39407.4	23968.4	22621.8
1632	erythritol	Xenobiotics	Sugar, sugar substitute, starch	20699	GC/MS	1517.5	217	149-32-6;		C00503	HMDB02994	112117	126048	50574.5	85526.3	76360.5	202182	75734.7	40902.9	105670	41138	119156	128536	116644	90563	67433.5	64805.9	118836	80593.4	76396.3	235643	105540	98008.5	104209	92623.3	88708.4	89921.8	57076.7	108046	93383.1	90586.3	110539	252590	146494	108944	81558.6	114613	94929	96462.6
453	erythronate*	Carbohydrate	Aminosugars metabolism	33477	GC/MS	1546.9	292.1	13752-84-6;	2781043		HMDB00613	20581.7	16822.8		36245.6	22372.4	64615.5	17551.8	14333.2	30249.1	13550.2		35345.8	26348.8	24926.4	30466.7	26990.1	44583.5	29609.3	44773.5	78571.9	59954.7	39341.9	22947.6	31521.8	21288	26203.5	19748.7	27554.8	33146.6	48079.7	45545.7	103915	37181.3	24538.6	34550.9	32029.5	31946	24551
876	ethanolamine	Lipid	Glycerolipid metabolism	1497	GC/MS	1304	174.1	141-43-5;		C00189	HMDB00149	831512	1.29896e+06	1.63753e+06	1.49364e+06	2.05734e+06	2.19259e+06	988714	652622	1.74784e+06	472501	1.38805e+06	619489	1.43059e+06	1.50534e+06	1.32387e+06	780381	1.27616e+06	849624	1.55078e+06	3201797	1.741e+06	1.40227e+06	974776	1.50213e+06	1.08118e+06	1.19227e+06	1266172	1.80898e+06	1.15322e+06	1633448	2.26658e+06	2.84132e+06	1.88064e+06	1.64689e+06	1.53073e+06	1.02609e+06	1.46461e+06	925330
1259	flavin adenine dinucleotide (FAD)	Cofactors and vitamins	Riboflavin metabolism	2134	LC/MS Neg	2413	784.1	146-14-5;84366-81-4;	643975	C00016	HMDB01248	22901.8	20599.4	20679.7	19466.3	19849.8	20495.1	16015.5	22504.4	24439	18772	22792.8	18529.4	23306.9	19873.8	28843.8	22048.2	27101.9	15041	23859	12919	25462.6	19296.1	19382.2	17135.3	21596.8	16633.4	18440.4	21691.9	21003.7	27892	22248.8	27396.8	29830.5	25737.5	21460.2	22025	19155.4	19736.4
472	fructose	Carbohydrate	Fructose, mannose, galactose, starch, and sucrose metabolism	31266	GC/MS	1762.7	204	57-48-7;	5984	C00095	HMDB00660	1.0437e+06	555418	408796	297893	143354	465371	241284	292233	926827	555062	1.45363e+06	1.32621e+06	885611	357946	549780	599051	751257	421802	395059	197953	1.31472e+06	1.488e+06	984758	587272	924273	526915	394548	164232	381246	434606	189328	263901	1.01791e+06	1.242e+06	804614	713049	1199213	1.28961e+06
525	fructose 1-phosphate	Carbohydrate	Glycolysis, gluconeogenesis, pyruvate metabolism	15909	GC/MS	1983.1	445.2	53823-70-4;	65246	C01094	HMDB01076	95015.1	46647.7	32798.2	60386	11394.3	71444.2	52914.8	28519.5	53911.2	51241.1	54360.9	111735	82373.9	46231.2	67184.3	78053.2	87430.6	23929.8	57309.4		99497.3	90032.3	104825	47468.1	71702.1	69585.3	58168.7	29945.3	60522.7	68452	11789.7	34815.1	95993.7	100628	51342.1	72738.9	79904.8	60573.7
524	fructose-6-phosphate	Carbohydrate	Glycolysis, gluconeogenesis, pyruvate metabolism	12021	GC/MS	1994.9	315.1	103213-47-4;		C05345	HMDB00124	11211842	4.7868e+06	1.82471e+06	3.26262e+06	279599	4857093	1.40491e+06	448821	11089708	8881352	27192974	13267081	15717140	1.02226e+06	5491394	6382819	5938151	464041	4.56274e+06	307086	16868948	21760368	12392702	8793535	12481501	11277064	3.84868e+06	554869	2310120	3.11747e+06	662472	572450	8820699	20041020	4680246	8609142	87682608	89315160
461	fucose	Carbohydrate	Aminosugars metabolism	15821	GC/MS	1682.2	204	2438-80-4;	3034656	C00382	HMDB00174	78988.9	152906	100552	129091	113114	425425	168890	71601.8	144530	39036	149096	112638	98214.7	107376	86836.5	97175.5	170050	116552	205896	570594	110870	158056	99394.7	79769.1	107424	72133.6	81205	138097	83961	226343	159910	536454	146058	174117	89372.8	134219	101148	70271.6
594	fumarate	Energy	Krebs cycle	1643	GC/MS	1382.1	245	100-17-8;		C00122	HMDB00134	1.66424e+06	1.81575e+06	1.69324e+06	2.0264e+06	1.10207e+06	1.50967e+06	1.08493e+06	851573	1896166	864824	1956026	2.0276e+06	1.74231e+06	1.3473e+06	1.51029e+06	2320551	2192073	1.03542e+06	2.07796e+06	1.51473e+06	2.58611e+06	1.7979e+06	1821902	1.26843e+06	1.26217e+06	1.47607e+06	1219944	1.36489e+06	2.27411e+06	1.7919e+06	2.53264e+06	3.30844e+06	2.5164e+06	1.67725e+06	1.80922e+06	1.8909e+06	1392068	1.40374e+06
473	galactitol (dulcitol)	Carbohydrate	Fructose, mannose, galactose, starch, and sucrose metabolism	1117	GC/MS	1849.2	319.1	608-66-2;	11850	C01697	HMDB00107	177527	193437	190174	171664	181666	155262	144762	76303.1	232336	58241.9	245015	141138	168561	167117	207656	204011	230454	159208	190048	212229	225158	176973	160516	187011	246293	122408	214310	179794	213702	246471	194880	187260	252476	209087	237543	206907	274034	177799
404	gamma-glutamylleucine	Peptide	gamma-glutamyl	18369	LC/MS Pos	2744	261.2	2566-39-4;	151023		HMDB11171		14998.7	19274.7	10011.6			11692.5		12641.5	12845.5	17951.3	11275.6	19037.3	15169.5	18196.3	13919.7	12499.8	11855.5	21782.3		21746.7	13305.2	12846.8	12246.6	13751	15985.2		18867.5	10063.7		22142.3	20317.9	18749.2	12808.3	13865.4	18277.5	13068.8	15359.1
521	glucose	Carbohydrate	Glycolysis, gluconeogenesis, pyruvate metabolism	20488	GC/MS	1866.8	217.1	50-99-7;	79025	C00293	HMDB00122	28105698	25943626	23842396	25995964	17557814	30402034	19690666	12872646	27447012	13234442	41690236	26745884	29876996	15821727	26314670	26568812	32882188	24345542	22155686	19850384	32898926	36311944	22603038	26727826	32934138	25241348	19431162	24529582	22838848	31349428	20205666	22207886	28960974	45885092	24966798	30080794	37380340	33583468
520	glucose 1-phosphate	Carbohydrate	Glycolysis, gluconeogenesis, pyruvate metabolism	33755	GC/MS	1853	217.1	56401-20-8;	65533	C00103	HMDB01586	1.34022e+06	698075	312811	580850	96483.1	886054	249115		1.40197e+06	846071	2.99275e+06	1.15975e+06	2.28562e+06	263663	598095	672642	735258	130366	686575	101767	1.94686e+06	2312512	1.67513e+06	1.25653e+06	1.39718e+06	1.65557e+06	552105	118262	206417	463810	161804	160717	1.55959e+06	2.57849e+06	704686	1.15204e+06	1.81315e+06	1.79181e+06
519	glucose-6-phosphate (G6P)	Carbohydrate	Glycolysis, gluconeogenesis, pyruvate metabolism	31260	GC/MS	2042.7	387.2	103192-55-8;		C00668	HMDB01401	44308516	17831424	7.17365e+06	12278323	799817	19731624	4876040	1.76719e+06	48126524	37106924	122179952	55006576	73101776	2.85387e+06	22242952	28417416	22014998	1.64729e+06	17892928	1.01705e+06	77481584	103990880	54819440	36491468	57805732	53512376	15036424	1.92044e+06	10350353	10215813	2.3273e+06	2197581	34036488	87423144	20026574	34522408	488917920	483908928
39	glutamate	Amino acid	Glutamate metabolism	57	LC/MS Pos	700	148.1	56-86-0;	611	C00025	HMDB03339	2812170	1.35481e+06	2839033	1.54948e+06	3.05929e+06	1.97568e+06	2450450	1.54112e+06	2.224e+06	1298157	2.88993e+06	1.16205e+06	2.65049e+06	1.2482e+06	3.08674e+06	1.27978e+06	2782632	1.56588e+06	1.696e+06	864816	2.43581e+06	1507750	2.55404e+06	1.35646e+06	3.19474e+06	1868087	3.13055e+06	1.57326e+06	1.54131e+06	1.6449e+06	1.54378e+06	1.2586e+06	2.55535e+06	2.13475e+06	1.93847e+06	1.61771e+06	2242183	1.52814e+06
44	glutamine	Amino acid	Glutamate metabolism	53	LC/MS Pos	684	147.2	56-85-9;	69920865961	C00064	HMDB00641	4.4805e+06	4.0071e+06	5.6144e+06	4.86523e+06	5251766	5060773	4.86921e+06	4688006	5.19335e+06	3.63756e+06	4382016	3.8202e+06	4.05971e+06	3.71849e+06	5.34781e+06	4.35404e+06	5065449	5131172	4617193	3.9132e+06	3528489	4.00738e+06	4574864	3855337	5.15228e+06	4449930	5.22288e+06	4420782	4.43438e+06	4835922	4473768	4.09973e+06	3.99204e+06	4087436	5.04531e+06	4451738	4.70068e+06	4085140
63	glutarate (pentanedioate)	Amino acid	Lysine metabolism	396	GC/MS	1433.6	261	110-94-1;	4418048	C00489	HMDB00661	31834.1	38420.4	41051.5	33350	34095.3	51879.9	38450.6	22130.3	57081.2	8018.3	54353.7	46594	42574.1	48053.5	52450.8	17113.4	41351.3	35931.5	50155.7	72834.8	42065.9	43789.1	60266.8	32612.6	40077.8	37298.4	29322.7	35261	38325.5	47134.7	48261.2	81565.9	50919.2	56866.1	52512.3	64795.2	33161.2	44541.8
283	glutathione, oxidized (GSSG)	Amino acid	Glutathione metabolism	27727	LC/MS Pos	1535	613.1	103239-24-3;	6535911215652	C00127	HMDB03337	2.37849e+06	2169417	2.58974e+06	2.4091e+06	2.36644e+06	2.00046e+06	1.82638e+06	1.92831e+06	2.53437e+06	1.50446e+06	2.57202e+06	1.83253e+06	2.59441e+06	1.83751e+06	2740864	2.55262e+06	3.07534e+06	1.73569e+06	2.64928e+06	772548	3.13263e+06	1.8354e+06	2.35567e+06	1.76233e+06	3.22952e+06	1.95695e+06	2.35314e+06	2.31073e+06	2459476	2382735	3.24705e+06	2.68961e+06	3130838	2.12371e+06	2.49511e+06	2.56886e+06	2.86199e+06	2154064
280	glutathione, reduced (GSH)	Amino acid	Glutathione metabolism	2127	LC/MS Pos	1274	308.1	70-18-8;	124886	C00051	HMDB00125	52523.7	62465.4	64860.3	57254	41059.9	57141.7	46030.2	39600.5	77316.7	48017.2	83992.2	37175.2	51506.5	42898.3	54066.4	47352.2	80293.8	37451	82618.1	71300	95621.3	78847.2	76441.1	68225.5	100657	80245.2	69985.5	48730.3	60809.5	54760.3	74064.3	75478.3	65139.5	76048.9	63677.4	84863	105233	70018.8
517	glycerate	Carbohydrate	Glycolysis, gluconeogenesis, pyruvate metabolism	1572	GC/MS	1360.7	189	600-19-1;	752	C00258	HMDB00139	933174	1.42767e+06	647648	1.25943e+06	607941	766984	730920	879782	1.0958e+06	616846	1372475	1982872	1.25386e+06	1.60654e+06	1.16637e+06	1861353	1.49876e+06	1159458	1.24686e+06	861644	1.54096e+06	1.90928e+06	1.20633e+06	1.7022e+06	1.1607e+06	952538	793958	980122	1.71236e+06	2.01221e+06	1.25267e+06	1.05396e+06	1.94503e+06	2.18326e+06	1.09299e+06	1.79484e+06	1.59249e+06	1.92106e+06
880	glycerol	Lipid	Glycerolipid metabolism	15122	GC/MS	1311	205	56-81-5;	753	C00116	HMDB00131	23258902	37053024	31475276	31878150	26019810	28442354	22658682	16765326	27835602	13178011	29327942	29269986	28167978	35603232	26421124	32684796	32870602	25575186	34110604	38332552	28607256	28011342	30720750	28786768	23991072	26329156	23896288	37418712	30569244	34425504	36050660	42545408	36715332	32534026	35180216	36626388	26861896	26529276
1324	glycerol 2-phosphate	Xenobiotics	Chemical	27728	GC/MS	1691.8	243	819-83-0;	2526	C02979,D01488	HMDB02520	147124	184815	181034	179498	178481	208494	137588	186368	187309	121222	200307	205239	238126	122475	189782	138781	237584	141292	189468	259475	261319	243329	164321	180470	201788	164291	185578	211035	241611	232209	295959	177509	217826	241608	195384	209629	184791	132084
882	glycerol 3-phosphate (G3P)	Lipid	Glycerolipid metabolism	15365	GC/MS	1719.7	357.1	29849-82-9;	754	C00093	HMDB00126	1.15444e+06	1.43643e+06	1.29143e+06	1803463	1.09838e+06	1364645	1290938	920634	1.27263e+06	608702	1.78159e+06	1.3327e+06	1422732	1.11716e+06	1.48083e+06	1.28135e+06	1.38934e+06	1.03805e+06	1.3596e+06	1.66342e+06	1.76246e+06	1.72092e+06	1.16402e+06	1.8792e+06	1.47212e+06	1.23948e+06	1.08156e+06	1386845	1.41314e+06	1.55418e+06	1.59075e+06	1.62614e+06	1688080	1.43009e+06	1.4401e+06	1.37558e+06	1.20066e+06	1.52803e+06
883	glycerophosphorylcholine (GPC)	Lipid	Glycerolipid metabolism	15990	LC/MS Pos	694	258.1	28319-77-9;	657272	C00670	HMDB00086	516772	383499	494895	414516	510900	422268	648407	451441	569442	440414	561024	422411	482061	367560	483740	422095	584813	439213	543369	296237	568222	339125	567864	398162	483660	359107	496365	403366	748849	442002	639349	443675	570421	369866	587706	422000	485569	329129
1	glycine	Amino acid	Glycine, serine and threonine metabolism	11777	GC/MS	1166	101.9	56-40-6;	5257127750	C00037	HMDB00123	152869584	71815240	215100656	86918040	188612960	64852316	197640720	61481636	233986560	36133344	261065840	81114352	203909520	57781736	224865808	82301280	242222816	70378040	227220752	102184608	238992576	117213224	204878720	82441040	247458960	74454304	177299280	80778696	177811296	105589488	277270848	124995304	213637472	105950632	213673904	124252960	181822640	57258288
1318	glycolate (hydroxyacetate)	Xenobiotics	Chemical	15737	GC/MS	1119	177	79-14-1;	3698251757	C00160	HMDB00115	171523	254754	213836	219176	170679	239550	192488	155058	178885	143226	293128	278904	244072	244439	221396	214479	232916	178491	209890	251416	255826	306724	247026	280180	216024	238101	206847	291223	179758	234170	241232	322226	316391	352320	319551	321566	271212	254463
301	glycylleucine	Peptide	Dipeptide	34398	LC/MS Pos	2236	189.1	869-19-2;	928431548899	C02155	HMDB00759	34670.4	31983.9	28662.1	23200.6	21608.7	21361.2	32796	24057.8	26322.3	42100.9	32378	37934.1	33904.3	23669.8	28886.5	32922.2	36117.8	26885.2	34475.1	11412.1	38457.3	26891	31708.8	30289.9	26405.7	22451.4	27468.5	32148.7	28963.2	37721.6	38370.3	33373.8	38753.6	32641	32543.3	41681.4	24897.9	30193.1
296	glycylvaline	Peptide	Dipeptide	18357	LC/MS Pos	1572	175.1	1963-21-9;	27248076994979				20395.7	19230.2	17242.5	16411.3	11140.6	15997.5	17550.3	18219.4	18304	21127	19497.9	13886.9	12523.2	18390	21584.6	15161.5	20291	22648.3	18653.6	20464.3		17542.4	14237.9	25601.2	20448.3	19769	19427.7	13085.8	21022.7	17520.8	25531.4	29695.6	18591.8	15628.7	19768.6	21630.5	20036.4
1128	guanosine	Nucleotide	Purine metabolism, guanine containing	1573	LC/MS Neg	1675	282.1	118-00-3;	6802	C00387	HMDB00133	10444.3	11391.2	7120	6317.6	12801.2	8293.3	5916	12446	6225.7	12508	8475.7	11231.6	9224.3	10694.6	9161	13721.5	10611.7	11328	10666.8	13304.8	6718.1	11297.1	6829.1	7404	7799.6	6425.8	19319.3	7261.6	12646.3	13451.6	10778.7	7974.8	9699.4	10645.1	9005.5	8770.2	8126.7	10342.8
1131	guanosine 5'- monophosphate (5'-GMP)	Nucleotide	Purine metabolism, guanine containing	2849	LC/MS Pos	1300	364	5550-12-9;	761			127814	113773	155777	140926	132725	135004	122291	97653.7	144907	114752	121643	89947.4	152506	116160	134204	122055	142976	97581.5	153472	62014.3	164479	131653	114757	135046	135679	126391	128156	135997	144637	150752	154430	138966	139447	140727	114495	163034	131798	121597
1196	gulono-1,4-lactone	Cofactors and vitamins	Ascorbate and aldarate metabolism	33454	GC/MS	1862	333.1	1128-23-0;	608	C01040	HMDB03466				22920.7		104727	14994.1		12198.3		14297.4	25143.9				26690.4	24397.6		12408.5	184218	33018.6	29542	16850.8				17904.7	14221.7	14527.3	22255	34401.2	144213	18073	49291.7	12805.8	18748.1	22255	22439.9
823	hexanoylcarnitine	Lipid	Carnitine metabolism	32328	LC/MS Pos	3174	260.2	6920-35-0;	6426853	C01585	HMDB00705	34996.3	135765	38068.1	108720	35357.3	55498.1	28111.5	56153.3	25476	64808	35312.9	75854	77166.6	109056	38605.7	140220	82892.8	58112.4	73813.4	130085		72784.8	23453.4	118867	57292.9	58380.6	38437.8	146098	166960	163879	165769	270746	40917.6	87056.7	43986.2	132899	53427.8	104421
1288	hippurate	Xenobiotics	Benzoate metabolism	15753	LC/MS Neg	2136	178.1	495-69-2;	464	C01586	HMDB00714	8780.3	9278.5	12628.6	36388.1	10272.4	317380	4018.8	6161.7	11707.8	12151.3	6651.3	41547.7	8620.5	11546.3	5710.5	20459.1	40309	6612.1	5986.6	101797	19154.5	20791	16438.2	8366.2	3131	9749.8	24932.5	9275.5	10441	47833	12224.4	251766	9309	80042	21496	9156.6	11021.1	12683.6
50	histidine	Amino acid	Histidine metabolism	59	LC/MS Neg	757	154.1	5934-29-2;	7733651426	C00135	HMDB00177	40473.5	48799.6	56233.8	51454	63863.7	47090.6	44425.5	64471.9	84227.2	46327.2	56657.2	44826.2	55780.1	47888.7	73694.3	51112.5	59189.2	60210.8	64646.3	44570.8	58979	51539.6	61072.4	47207.7	67765	52960.9	57156.6	58618.2	56283.1	66876.3	68845	67866.5	56362.2	58861.8	66619.3	54548.1	57400.2	58768
12	homoserine	Amino acid	Glycine, serine and threonine metabolism	23642	GC/MS	1471	218.1	672-15-1;	126476971022	C00263,C02926	HMDB00719	84092.9	43600.4	73358.3	28563	48260.3	20725.3	41219.1	30397	89085.2	10399.3	83291.1	51570.4	83436.1	33451	116300	67746.7	134956	39478.4	115798	41512.6	119081	74168.7	70615.7	79163.9	129628	49892.6	32142.3	77312.1	89463.6	71299.5	106060	88112	113620	70676.1	87569.1	86559.3	150394	36751.5
206	hydroxyisovaleroyl carnitine	Amino acid	Valine, leucine and isoleucine metabolism	35433	LC/MS Pos	1683	262.1	99159-87-2;				100339	151312	92333.7	130941	78315.4	120835	64735.4	126821	114311	182545	117394	131235	137534	154773	101353	161856	89237.1	126516	116607	54635.7	183618	202400	97577.3	161344	103058	130443	92089.3	161557	115051	150062	124813	234468	158925	164029	108911	184246	102732	145524
221	hypotaurine	Amino acid	Cysteine, methionine, SAM, taurine metabolism	590	GC/MS	1598.5	188	300-84-5;	107812	C00519	HMDB00965	1.00466e+06	1.61915e+06	1.64956e+06	1.59101e+06	1.51366e+06	1444491	1410160	574676	5.13695e+06	584711	2.32454e+06	813074	2.06581e+06	1.81379e+06	1.05276e+06	991763	1.22009e+06	987448	2.18743e+06	2174948	2.06923e+06	1.31882e+06	1.5478e+06	1.53251e+06	1622227	1.96327e+06	1.34845e+06	1.66856e+06	907412	1.34084e+06	2.38323e+06	2941537	2.66811e+06	1.85209e+06	2.04716e+06	1.5894e+06	2499014	1.99517e+06
1098	hypoxanthine	Nucleotide	Purine metabolism, (hypo)xanthine/inosine containing	3127	LC/MS Neg	1313	135.1	68-94-0;	790	C00262	HMDB00157	100997	109520	101447	103777	131808	80820.3	76510.4	117436	92073.1	89059.5	97265.8	94667.7	93921.7	112209	121054	138026	126873	93654.2	113407	84625.1	93000.1	100076	78564.6	87518.6	94946.9	73905.1	84884.4	101650	132763	123067	129563	122903	125607	103708	118495	96761.5	81803.2	75084.5
1099	inosine	Nucleotide	Purine metabolism, (hypo)xanthine/inosine containing	1123	LC/MS Neg	1630	267.2	58-63-9;				966778	1.02797e+06	805474	778512	953901	732619	612154	1133411	779567	1021107	841209	1.00515e+06	783084	991830	934687	1.23076e+06	918270	915132	957974	924506	776475	1.05699e+06	796600	783582	891240	686346	736965	801594	1.04198e+06	1.08963e+06	921371	864163	1.03404e+06	1.02686e+06	941642	922098	807895	928322
1101	inosine 5'-monophosphate (IMP)	Nucleotide	Purine metabolism, (hypo)xanthine/inosine containing	2133	LC/MS Neg	700	347.1	4691-65-0;	7140378	C00130	HMDB00175	1.457e+06	1.29564e+06	1.59695e+06	1.33032e+06	1.50051e+06	1.40055e+06	1603760	1.2167e+06	1.57204e+06	1.21823e+06	1.53389e+06	1.19164e+06	1.38841e+06	1.25561e+06	1.43863e+06	1.1664e+06	1.38978e+06	1281010	1.51271e+06	1.38785e+06	1.3741e+06	1.34095e+06	1491867	1.36376e+06	1482098	1.4233e+06	1.51971e+06	1.3257e+06	1.45927e+06	1.24522e+06	1.5031e+06	1.30394e+06	1.35646e+06	1.20026e+06	1.39007e+06	1.24877e+06	1.39517e+06	1.39441e+06
893	inositol 1-phosphate (I1P)	Lipid	Inositol metabolism	1481	GC/MS	2057.8	318.1	106032-59-1;			HMDB00213	447235	612219	427895	396452	306766	416530	431890	374884	489198	293423	667896	720677	428018	435216	589700	686863	553175	255233	472673	462796	411233	521520	470272	470268	659905	385980	421153	326875	573526	601740	374618	615838	919220	648445	583160	488895	552667	613389
1360	Isobar: 2-propylpentanoate, 2-ethylhexanoate	Xenobiotics	Chemical	35490	LC/MS Neg	3909	143.1					8704.9	14003.5	8764	7422.9	10607.8	7834	13826.4	9806.7	9034		12124.7	8284.1	6897.9	9567.2	10004.5	11479	12928.9		16767.5	5392.1	10011.6	7393.1		13436.3	8447.5	11697.3	10812.9	8844.1	7128.8	10423.6	12172.7	9742.2	14459	10865.2	9199.1	9060.2	9206.5	9936.7
527	Isobar: fructose 1,6-diphosphate, glucose 1,6-diphosphate, myo-inositol 1,4 or 1,3-diphosphate	Carbohydrate	Glycolysis, gluconeogenesis, pyruvate metabolism	36984	LC/MS Neg	572	339					157005	142599	121622	228769	6713.9	234227	131837	41363.8	165947	244297	229799	207069	241072	141147	197339	138262	202060	53332.3	188396	5201.3	271852	313298	275125	179131	195859	245683	132335	93243.8	113510	204177	50107.4	74785.3	223353	240675	91785.6	195775	526880	434131
561	Isobar: ribulose 5-phosphate, xylulose 5-phosphate	Carbohydrate	Nucleotide sugars, pentose metabolism	37288	GC/MS	1935	357.2					1438518	3.00151e+06	2.48818e+06	1709363	1.70799e+06	2.05315e+06	2.14331e+06	1.61378e+06	2.76827e+06	1.24756e+06	2.57544e+06	2621579	1.82905e+06	1.46532e+06	1.91821e+06	2.32914e+06	2000340	2.11619e+06	2.88985e+06	3.01979e+06	3.48718e+06	2114292	1.9679e+06	3.15641e+06	2.81662e+06	1.84614e+06	1.9084e+06	2.25339e+06	3.10752e+06	2.35966e+06	2.5253e+06	3.3653e+06	2610844	3.18858e+06	2843577	3.05278e+06	2.84956e+06	2.15431e+06
200	isobutyrylcarnitine	Amino acid	Valine, leucine and isoleucine metabolism	33441	LC/MS Pos	1941	232.2	25518-49-4;				38425.8	173052	20529.5	108368	7714.3	28623.1	27758.1	37095.6	57626.2	99539.8	51954.1	71758.2	79836.8	84420.9	39145.5	119851	21949	27764.2	66403.5	33084.6	96725.6	130885	32058.6	59926.9	78849.8	78705.9	27982.9	79337.1	37084.7	54750.2	57193.9	127764	87550.9	88034.9	10882.9	103756	38061	73473.4
180	isoleucine	Amino acid	Valine, leucine and isoleucine metabolism	1125	LC/MS Pos	1614	132.1	73-32-5;	791	C00407	HMDB00172	2.90777e+06	3.44719e+06	4.04941e+06	3.34841e+06	3.43576e+06	2.64324e+06	2.27908e+06	2.32442e+06	3.62511e+06	2770134	3.47849e+06	2.62957e+06	3.7215e+06	2.81108e+06	3.8775e+06	3.153e+06	3.12506e+06	2371904	3329895	1.39927e+06	3702601	3.11481e+06	3.57699e+06	2.85058e+06	3.46318e+06	2651297	3.33293e+06	3.57043e+06	3.24948e+06	3259181	3.57377e+06	3.87315e+06	3.84645e+06	2.77004e+06	3.343e+06	3721706	3779094	3.33801e+06
366	isoleucylglycine	Peptide	Dipeptide	40008	LC/MS Pos	1732	189.2	868-28-0;	342532			28747.9	26323.3	16693.9	20694.3	20867.9	21756.2	21072.9	25142.5	15319.3	22150.5	19890.6	33081.5	22134.9	24793.1	30570.1	26057.4	30701.4	17526.4	24554.4	12690.1	21740.3	15323.6	20144	25570.9	16441.5	18876.1	23636.8	24436.4	22665.1	30556.4	30107	21120.2	20919.1	28389	29595.7	25284.9	25543.2	18296.8
205	isovalerylcarnitine	Amino acid	Valine, leucine and isoleucine metabolism	34407	LC/MS Pos	2533	246.2		6426851		HMDB00688	15697.8	25878.7		16779.3	10595	10507.4		12455.8	13555.2	28714.5	12114.4	15233.5	26249.9	13825.7	12847.3	36366.8	9939.8	13756.6	15242.3		24250.7	51607.4	12741.3	16414.3	26260.5	27947.1		13275.9		16528.9	9342.3	21221	18016.8	38204.3		23292	9374	23909.3
199	isovalerylglycine	Amino acid	Valine, leucine and isoleucine metabolism	35107	LC/MS Pos	2665	160.1	16284-60-9;	546304		HMDB00678			6645.8	8932.1		69686.3						10475.5	5684.3		11258.2	11368.9	15242.4		6241.2	42098.1					12354	4701.3				29218.5		96191.7		25569.4
144	kynurenine	Amino acid	Tryptophan metabolism	15140	LC/MS Pos	1902	209.1	2922-83-0;	1611666971029	C00328	HMDB00684	10181.5	18907	22058.5		8648.7	8738.4		7036.4	13112.5	16723.4	22886.7		15117.8		20406.8	12744.5	20169.7	14528.8	13665.7		13860.4	9876	11964.2		14058.6	17874.8			17529.8		12659.7	26539.4	12986.4	14395		9833.4		20754.7
536	lactate	Carbohydrate	Glycolysis, gluconeogenesis, pyruvate metabolism	527	GC/MS	1102.8	116.9	79-33-4;	612	C00186	HMDB00190	586985792	864336576	751155264	855059776	579944320	717919552	579698880	422967936	765982720	331353280	875132992	722934016	834163392	792451776	710463232	908577280	951906048	700077440	801708672	842896640	912527552	827265792	726837888	830045824	748168128	760631552	686089088	953561600	747323776	966915392	942041472	1171181696	978690816	1066951296	873115712	1035392448	831419136	815284160
625	laurate (12:0)	Lipid	Medium chain fatty acid	1645	LC/MS Neg	5288	199.3	143-07-7;	3893	C02679	HMDB00638	135286	144498	125697	131995	137220	135070	138476	126946	154250	132101	139136	108685	123731	125795	116458	135601	124762	118082	136079	89292	119379	122735	105404	133363	127062	124074	136362	146188	115909	171068	131498	130233	169499	118284	139684	122536	125945	137015
181	leucine	Amino acid	Valine, leucine and isoleucine metabolism	60	LC/MS Pos	1674	132.2	61-90-5;	70457986106	C00123	HMDB00687	4.53642e+06	4787731	5096902	4527003	4.24743e+06	4.04588e+06	3138237	3.70206e+06	5117142	4.24675e+06	5.02014e+06	3.92709e+06	5.23948e+06	4551245	5.3613e+06	4.44054e+06	4940512	3.5723e+06	5.01017e+06	2.05733e+06	5794765	4.50114e+06	4.99589e+06	3.94311e+06	4.74164e+06	3.71947e+06	4.69229e+06	5.18703e+06	4.74255e+06	4.70915e+06	4.94682e+06	5.64272e+06	5859596	3910885	5172071	5022751	4784849	4.57238e+06
378	leucylglycine	Peptide	Dipeptide	40045	LC/MS Pos	1800	189.2	686-50-0;	79070			10406.2	17240.3		12834.8		9624.3		11929.5	7021.4	21475.3	9767	17157.4	13565.8	13615.7	13327.9	13342.2	12114.5		16648.9	15662.3		6969.2	11794.1	13022.8	4486.5		12669.6	14531	6537.7	20249.2	18070.9		9776.7	10906.3	20925.4	27396.6	16243	15068.6
604	linoleate (18:2n6)	Lipid	Essential fatty acid	1105	LC/MS Neg	5533	279.3	60-33-3;	5280450	C01595	HMDB00673	3.24818e+06	4186078	2696851	3307899	3351858	2.77878e+06	1.9987e+06	3.18843e+06	3650779	3270065	2.31313e+06	3.11176e+06	2.9098e+06	3.95517e+06	3.75922e+06	3.9817e+06	4.60509e+06	2.73416e+06	3.18547e+06	1.13113e+06	2610916	2.79916e+06	3.11069e+06	3465230	2.38259e+06	3.60913e+06	2.04175e+06	3.39645e+06	2.89031e+06	3.08769e+06	2.3688e+06	2.85796e+06	4.94053e+06	4859350	3.52345e+06	4.18796e+06	2.672e+06	2.44114e+06
608	linolenate [alpha or gamma; (18:3n3 or 6)]	Lipid	Essential fatty acid	34035	LC/MS Neg	5450	277.3			C06427	HMDB01388	196961	263679	156071	197891	199461	162056	107981	117014	197066	212000	158454	145482	176227	258458	189761	160779	251118	152784	199779	47564	169738	186480	174896	256220	184901	291578	119931	193751	140788	184635	140560	132560	331183	316491	220184	264372	193344	175498
69	lysine	Amino acid	Lysine metabolism	1301	GC/MS	1836.7	317.2	56-87-1;	5962	C00047	HMDB00182	131793	784811	186818	742699	87685.7	102022	60973.9	288699	193051	22365.6	185926	569570	135338	311504	324149	703175	264485	434275	242235	349596	151851	324858	164323	512811	368403	421476	118155	771945	737338	534849	186198	504893	148185	332464	185537	694318	539494	734803
598	malate	Energy	Krebs cycle	1303	GC/MS	1502	233	6915-15-7;	525	C00149	HMDB00156	7447232	11798975	10790478	12459407	6.53379e+06	9105922	7019100	3.35842e+06	13601907	4592608	13926620	10401736	12373448	12443712	7.41342e+06	11280552	11723370	6.1631e+06	14410639	12536164	16431401	10281407	11820809	9835907	6.41236e+06	9589516	8.17989e+06	10360582	9949101	12180254	14441166	18204408	19400582	11907152	11962999	11375722	10573416	12329775
482	maltose	Carbohydrate	Fructose, mannose, galactose, starch, and sucrose metabolism	15806	GC/MS	2142.1	204.1	6363-53-7;	439341	C00208	HMDB00163	6318000	5.57136e+06	3.59277e+06	5474057	2.46162e+06	7921942	3.97317e+06	2.01924e+06	4400722	4.04751e+06	9866859	5.08741e+06	7.18348e+06	3.24659e+06	5.16647e+06	5.26648e+06	4.16453e+06	4.35125e+06	3.09805e+06	4.2957e+06	6032186	9914989	4530545	5371657	4.72749e+06	6.14483e+06	3.52596e+06	6.43417e+06	3.79562e+06	8609962	2.71719e+06	3.87353e+06	4.22195e+06	10709599	4280926	6.03165e+06	5.7585e+06	6.75039e+06
508	maltotetraose	Carbohydrate	Fructose, mannose, galactose, starch, and sucrose metabolism	15910	LC/MS Neg	965	665.1	34612-38-9;	446495	C02052	HMDB01296	164913	68740.6	59586.1	62263.3	30187.7	121952	56788.1	23581.6	136227	223948	225765	57525.8	318690	44002	82240.4	44850.8	70767.4	61994.2	59039.6	19257.7	112807	194179	62216.6	111323	111722	158680	70106	86119.9	66797	103484	43408.4	39668	53990.9	220773	58379.1	107809	125887	152402
502	maltotriose	Carbohydrate	Fructose, mannose, galactose, starch, and sucrose metabolism	15877	GC/MS	2419	204	1109-28-0;	439586	C01835	HMDB01262	8132983	5641101	2.05809e+06	4592732	787307	8691414	4.83339e+06	1.82518e+06	5.81267e+06	4.26416e+06	16079064	7.01939e+06	13993250	4.08758e+06	6.61269e+06	3796290	5.62257e+06	2.95407e+06	3.42496e+06	2.83129e+06	7.48838e+06	18857038	3.61306e+06	9880854	9593748	9523198	2092034	5176273	5.06103e+06	11354683	2.01703e+06	1.79193e+06	3.15232e+06	17639592	2.65615e+06	8184121	9028726	9195788
483	mannitol	Carbohydrate	Fructose, mannose, galactose, starch, and sucrose metabolism	15335	GC/MS	1839	319.1	69-65-8;	6251	C00392	HMDB00765	393198	436272	367490	388544	364940	478768	281178	182479	321068	154916	455960	277532	372446	316192	438199	446688	480778	375671	312898	468613	498757	308160	340747	383538	422128	305998	380321	423884	342582	461007	335100	392288	451938	445518	352446	370200	399454	361552
487	mannose	Carbohydrate	Fructose, mannose, galactose, starch, and sucrose metabolism	584	GC/MS	1753.5	203.9	3458-28-4;	161658	C00159	HMDB00169	1.72706e+06	786871	525296	502127	173872	841613	332469	152086	1623505	1043336	2407952	2.15667e+06	1479124	346467	1.02402e+06	919514	1.16725e+06	374895	619453	159055	2.15853e+06	2.36429e+06	1.69068e+06	1.00874e+06	1.72212e+06	958083	470088	234705	539582	645230	190815	281994	1.74224e+06	2.38197e+06	959524	1.17116e+06	4.77627e+06	4.14627e+06
489	mannose-6-phosphate	Carbohydrate	Fructose, mannose, galactose, starch, and sucrose metabolism	1469	GC/MS	2004.6	387.1	70442-25-0;104872-94-8;		C00275	HMDB01078	4672507	1.97514e+06	840699	1.29276e+06	110541	2.13994e+06	538800	163467	5091487	3.80743e+06	10629735	5763113	6.84771e+06	282273	2253317	2.82413e+06	2.32256e+06	165328	1.67691e+06	106833	7.56952e+06	9604359	5635076	3955240	5604334	4.94191e+06	1.50659e+06	224932	928296	1.11491e+06	227667	235034	3844007	8500704	2.22256e+06	3926491	46820944	47145328
635	margarate (17:0)	Lipid	Long chain fatty acid	1121	LC/MS Neg	5733	269.3	506-12-7;	10465		HMDB02259	144174	131187	112198	112461	116107	123438	99852.1	131782	134325	130941	119096	147369	113454	128706	160760	145773	161335	140555	110433	64897	122071	129563	127429	156674	120076	106162	105744	135962	161277	135790	127051	128688	194458	148550	143485	138333	98737.5	117880
658	mead acid (20:3n9)	Lipid	Long chain fatty acid	35174	LC/MS Neg	5642	305.4	20590-32-3;	5312531		HMDB10378	15852	19189.2	10182.5	19920.5	16430.3	16149.2	9457.8	12426.4	23258.4	11569.2	13177.8	9410.7	11177.1	11089.6	12990.7	8983.7	21282.1	13543.9	23304.8	10913.1	10791.1	11770.7	12293.2	8727.9	11314	12065.2	6985.3	12945.8	20160.8	18251.4	18131.9	15339.7	27304	15140.9	11666.5	15630.4	12968.2	9826.4
225	methionine	Amino acid	Cysteine, methionine, SAM, taurine metabolism	1302	LC/MS Pos	1252	150.1	63-68-3;	69920876137	C00073	HMDB00696	726663	890836	617485	713100	710245	528952	583997	610692	785741	800244	907701	819093	742804	695577	800316	625958	722431	545495	922341	537602	929823	918478	941850	786263	844337	679440	657344	758566	707305	666439	816564	762252	1.0279e+06	799340	787008	850699	813322	829158
219	methionine sulfoxide	Amino acid	Cysteine, methionine, SAM, taurine metabolism	18374	LC/MS Pos	729	166.1	3226-65-1;	1589801548907	C02989	HMDB02005	66495.3	74145.5	68385.3	55814.9	61716.7	48719	47485.8	53478.3	53774.2	85489.3	91936.4	85055	76530.9	77578	62456.7	51372.7	66872.1	48672.9	67071.9	25568.7	90304.6	73397.7	90635.6	79181.7	52743.8	72192.8	64620.4	54001.8	65846	49777.5	56628.4	55277.5	91274.5	76020.3	82097.6	88581.7	71015.3	76403.1
744	methyl palmitate (15 or 2)	Lipid	Fatty acid, branched	38768	LC/MS Neg	5698	269.4					89335.4	99494.8	83761.5	81563.4	87779.3		66255.2	72129.7	80087.9	72064.2	76094	95823.1	81084.5	67458.6	106744	88652.1	95525.1	74413.3	90852	56526.5	78493.6	69342.4	82556.8	86801.3	85086.8	67802.3	71221.1	86921.1	86112.7	90665.6	86199.9	121951	112262	85178.1	98458	82796	88270.7	74695.5
1193	methylphosphate	Nucleotide	Purine and pyrimidine metabolism	37070	GC/MS	1221	240.9	7023-27-0;	13130			649123	795169	681566	638455	690893	744941	748930	475892	676165	419388	919433	898931	863504	613104	726534	643757	824842	712765	690370	828286	888118	860226	809058	720843	733999	779617	708726	636944	751634	1.01895e+06	884175	722974	840371	869726	704314	807164	769760	806086
890	myo-inositol	Lipid	Inositol metabolism	19934	GC/MS	1924.9	217	87-89-8;		C00137	HMDB00211	4.50794e+06	7703930	5.93632e+06	8.00294e+06	4501455	5.33047e+06	4.3609e+06	3.13137e+06	5550831	3783986	7.0712e+06	7103867	5.09604e+06	5.57488e+06	5124846	7.79479e+06	7.39825e+06	5804663	8.27305e+06	9104314	7.31804e+06	9360152	4758184	7236764	6771075	7248013	4.96681e+06	9114255	6257652	8768662	7535731	9876302	8.05999e+06	10929082	6.41701e+06	8712230	7.5339e+06	7674635
629	myristate (14:0)	Lipid	Long chain fatty acid	1365	LC/MS Neg	5439	227.3	544-63-8;	11005	C06424	HMDB00806	564218	628701	516363	553314	665301	509332	509278	552846	610077	462972	559036	501792	530988	540971	594752	591990	656414	545293	587981	313289	482661	515025	438199	608230	538976	483096	513264	627305	529874	667716	668095	636245	722584	600136	576297	583866	550461	525128
630	myristoleate (14:1n5)	Lipid	Long chain fatty acid	32418	LC/MS Neg	5338	225.3	544-64-9 ;	5281119	C08322	HMDB02000	26862.6	38373	28690.8	25451.2	32414.1	34312.3	22341.8	31688.5	30172	26698.2	28169.1	20554.9	31265.7	34892.6	26539.4	24374.7	37210.9	33757.5	30237.7	25959	22067.6	25129.5	17278.3	25967.4	30510.1	25493.3	28837.4	30911.1	19354.9	40365.9	31838.2	27211.5	37751.3	24670	30584.4	24665.2	27043.9	35545.8
831	myristoylcarnitine	Lipid	Carnitine metabolism	33952	LC/MS Pos	5113	372.4	18822-89-4;	6426854			46245.8	65612.6	72853.6	217706	97064.3	111207	85992.3	24975.6	23417.6	29346.4	61246.3	41442.3	221065	18269.3	22552.4	55560.9	63657.1	96498	44895.2	39544.4				67411.8	26374.2	44958	100592	305034	275006	39882.4	167418		46037.5	52633.6	42501.8	26051.1	55833.4	30599
48	N-acetyl-aspartyl-glutamate (NAAG)	Amino acid	Glutamate metabolism	35665	LC/MS Pos	1563	305	3106-85-2;	5255	C12270	HMDB01067	71121.8	62998.9	82807.8	70237	76235.5	44558.7	60457.3	55169	85982.3	54132.9	94974.8	49164.9	95276.3	52800.8	78978	68581.3	90434	50564.7	84000.5	28088.9	90212	78023.6	88322.1	69062.9	86801.6	53407.4	74714.3	71471.7	89597.7	70701.3	86626.6	82281.8	95825.4	60998.6	76692	61245	74811	55820.8
29	N-acetylaspartate (NAA)	Amino acid	Alanine and aspartate metabolism	32195	GC/MS	1642	157.9	997-55-7;997-55-7 ;	65065	C01042	HMDB00812	92978.4	181423	88105.5	137245	112032	126557	98235.1	49452.3	113563	39755.7	194035	146421	133684	95843.6	108304	117832	131953	72644.2	150770	191996	178484	81466.4	125502	113825	124008	108335	102475	129943	116595	149342	130927	176657	128268	144013	146619	114523	126218	137557
227	N-acetylmethionine	Amino acid	Cysteine, methionine, SAM, taurine metabolism	1589	LC/MS Neg	1805	190.1	65-82-7;	448580	C02712	HMDB11745	21174.1	18249	21988.9	18151.9	21645.8	17580.6	15917.7	16800.1	26063.3	21767.1	22901.5	24066.8	21574.1	16982.8	28126.3	27041.4	32913.4	17784.4	27342.2	10851.2	30400.2	24864.4	26831.8	17111.4	27594.1	17793.7	23665.8	26738	32899.6	27911.7	31692.2	26103.1	37102.5	22078.6	27322.2	29432.6	25412.7	18211.5
18	N-acetylthreonine	Amino acid	Glycine, serine and threonine metabolism	33939	LC/MS Neg	846	160.1		4651717	C01118		22381.9	13363.2	25567	21653.2	25597.4	20465.2	23995	17959.4	33868.5	16761	29130.5	16538.7	27195	19354.9	27497.5	17316.5	28913.7	18090.5	23052.3	13732.1	29126.2	20335.7	28468.7	14232.1	27068.7	13610.2	31565.4	25646.1	27620.5	24285.4	34567.6	25560.7	23055.6	19786.7	25190	25086.8	31844.1	16929.4
1568	N-glycolylneuraminate	Xenobiotics	Food component/Plant	37123	GC/MS	2119	444.2	1113-83-3;	4603312	C03410	HMDB00833	25167.1	30386.6	24083.5	45007.9	21239.7	25189.8	14592.7	36114	26521.7	35425.2	33367.4	18738.2	24148.3	34518.2	40047.7	53702.7	40812.6	30183.2	27536.4	48613.8	47299	42082	28392	30159.5	48075.3	34973.4	26652.2	41857.5	46880.5	42244.8	21830.2	62148.8	24265.1	30125.4	7457.3	57955.4		18023
1221	nicotinamide	Cofactors and vitamins	Nicotinate and nicotinamide metabolism	594	LC/MS Pos	1267	123.1	98-92-0;	936	C00153	HMDB01406	4.81599e+06	4.8466e+06	4903184	5.03471e+06	3.96574e+06	4760601	3996467	4413188	5.37076e+06	4.43285e+06	4698580	4770356	5065280	4.13422e+06	4675194	4998042	4.91975e+06	4726184	4.83197e+06	2.771e+06	5.79919e+06	5567403	4.04971e+06	4.67891e+06	4504705	4.32602e+06	4632875	5.22543e+06	5.40031e+06	6018051	6017242	6.60307e+06	6077560	5.9571e+06	3.98725e+06	4919131	4256083	5.11224e+06
647	nonadecanoate (19:0)	Lipid	Long chain fatty acid	1356	LC/MS Neg	6073	297.3	646-30-0;	12591	C16535	HMDB00772	28910.6	22403	20450	14614.3	25927.3	20248.6	19091.2	23938.3	35910.8	19793.3	19688.1	27825	18132.3	18346.4	33335.2	22538.5	31069	20022.1	22257.3	8121.9	32945.6	17134.4	18154.7	21964.3	21902.7	13006.8	22064.4	23605.3	31081.3	31127.9	25072.6	24362.2	52997.5	33498.9	34961.1	20842	16711	9283
825	octanoylcarnitine	Lipid	Carnitine metabolism	33936	LC/MS Pos	4100	288.3	3671-77-0;	123701				32103.9		29046.2									18802.9		10463.7	58609.4	20901.7	12803.2	11923.1	37642.7				27596.7	17946.4	9659.3		36328.6	47396.5	41354.7	40351.6	43701.9		16999.7		11911.8	25698.6	21148
639	oleate (18:1n9)	Lipid	Long chain fatty acid	1359	GC/MS	1984.4	339.2	112-80-1;	445639	C00712	HMDB00207	1.81008e+06	2.73164e+06	2.34934e+06	2.0138e+06	2.4061e+06	2.4015e+06	1.37114e+06	1.48735e+06	2.07544e+06	1.05304e+06	1.92035e+06	1.99024e+06	1.7593e+06	2.07341e+06	1.79521e+06	2.22504e+06	2592235	1.8556e+06	2.25091e+06	2.34114e+06	1.55109e+06	1.80444e+06	1.70577e+06	1.78996e+06	1569604	2849749	1.73704e+06	2.30411e+06	2.20289e+06	2.3635e+06	1.91595e+06	2.36137e+06	2.72923e+06	3.07384e+06	1.91563e+06	1.87698e+06	1.83285e+06	1707714
835	oleoylcarnitine	Lipid	Carnitine metabolism	35160	LC/MS Pos	5202	426.4				HMDB05065	90216.1	405737	223988	1.80252e+06	389143	329522	244172	86419.5	56858.6	114489	117299	122606	624394	77521.3	24647.6	348163	322088	481586	113464	266072	35207.1	27599.7	71055	281742	15472.3	447833	450567	2.32152e+06	1.45553e+06	178240	715113	16969.8	78958	183184	117576	214349	145928	156420
285	ophthalmate	Amino acid	Glutathione metabolism	34592	LC/MS Pos	1457	290.1	495-27-2;	9817431		HMDB05765	19566.9	16750.2	27402.7	14448.6	20888.4	12088.1	14409	10257.9	12120.1	14762.8	25368.4	14879.1	17830	15410.6	24307.2	12992.3	14706.5	9490.2	19212.3	4844.4	25605.8	18639.8	21281.9	19246.4	24715.5	14542.9	12848	22077.4	21852.2	8485.9	17575.6	14075.2	21799.7	18120.2	21176.2	20356.1	27985.6	17784.8
244	ornithine	Amino acid	Urea cycle; arginine-, proline-, metabolism	1493	GC/MS	1763.8	141.9	3184-13-2;	6262	C00077	HMDB03374	181842	326393	96687.4	166081		74555.9	29688	99888	367396	35376.7	197950	519453	127949	78596.5	178812	376619	150988	96672.9	175495	98607.7	207589	317660	162182	241306	313884	154222	105728	172848	156780	140536	153754	207359	142733	127494	135570	475027	184528	197496
1352	oxamate	Xenobiotics	Chemical	20706	GC/MS	1279.9	188	471-47-6;	974	C01444		277715	320009	477966	374471	562522	331124	399895	87711.4	445732	88522.7	676662	210213	484571	296827	307877	190005	303438	220228	394332	577686	492669	255211	462634	352893	439826	347925	411855	319425	284716	264302	411402	512884	596460	323358	449581	417379	599225	252126
88	p-cresol sulfate	Amino acid	Phenylalanine & tyrosine metabolism	36103	LC/MS Neg	2896	187.1	3233-57-7;	4615422	C01468										2947.6											18033.3					7130.5	5132.1				4855.7	3560.7	37998.6					5552.4	5513.3
632	palmitate (16:0)	Lipid	Long chain fatty acid	1336	LC/MS Neg	5619	255.3	57-10-3;	985	C00249	HMDB00220	5779973	5660937	4.73672e+06	5.72281e+06	5991259	5.51242e+06	4.01867e+06	6066633	6.44569e+06	5.04422e+06	5.01099e+06	5.5262e+06	5.14283e+06	4887247	6.71299e+06	6422401	7.71923e+06	4.99803e+06	5761988	3.24659e+06	4888314	5045586	5.42384e+06	5400869	5457761	5.35768e+06	4.07728e+06	5503599	7.23769e+06	6.24358e+06	5.9505e+06	5875699	7.53075e+06	7062142	6.28862e+06	5255174	5068517	4961798
633	palmitoleate (16:1n7)	Lipid	Long chain fatty acid	33447	LC/MS Neg	5477	253.3	373-49-9;	445638	C08362	HMDB03229	1.42516e+06	1.99913e+06	1.04779e+06	1.46335e+06	1.72217e+06	1.56352e+06	895044	1.43532e+06	1.09276e+06	892950	950326	752438	1.19585e+06	1.15231e+06	1.24014e+06	1.4563e+06	2.05375e+06	1.21255e+06	1.26358e+06	577425	590887	1.08803e+06	1.01723e+06	1.01696e+06	962327	1862043	1.04444e+06	1.37876e+06	1011949	1.45125e+06	1089270	1.03394e+06	1.69376e+06	1.76482e+06	1.47776e+06	1.16798e+06	1.32972e+06	1.05903e+06
1004	palmitoyl sphingomyelin	Lipid	Sphingolipid	37506	GC/MS	2524	311.3		9939941			1.39845e+06	2.09017e+06	1.76542e+06	1.26584e+06	1.59491e+06	1.54029e+06	1.49489e+06	1.02907e+06	1.57812e+06	993771	2221702	1.9683e+06	1.93675e+06	1.80458e+06	1.83147e+06	2.03735e+06	2.0918e+06	1.21948e+06	2.20309e+06	1.91807e+06	2.05652e+06	2.04849e+06	1527291	1.73479e+06	2.06996e+06	1.78532e+06	1.7402e+06	1.79477e+06	1.56365e+06	2.49599e+06	2164995	2.10831e+06	2.98224e+06	1.95949e+06	1.88975e+06	1.74778e+06	1.94752e+06	1.64346e+06
833	palmitoylcarnitine	Lipid	Carnitine metabolism	22189	LC/MS Pos	5179	400.4	6865-14-1;	461			289256	562493	577376	2.46343e+06	785838	556808	571717	114757	116464	165405	387100	258959	1682421	135142		485316	690607	553158	262626	284027	107238	26835.7	177124	517944	34329	405412	1.38492e+06	2.6112e+06	3.09639e+06	208243	1.16832e+06	36938.7	208436	226932	250688	284255	304096	215353
1243	pantothenate	Cofactors and vitamins	Pantothenate and CoA metabolism	1508	LC/MS Pos	2218	220.1	137-08-6;	6613	C00864	HMDB00210	157370	281785	127918	244574	136186	237526	150962	247203	140493	207305	163389	204291	217906	261998	194320	165523	157968	160830	179288	115469	189453	240112	167935	238600	146380	257423	153818	193791	107389	326153	194128	424902	185061	282387	162936	258212	116004	250558
631	pentadecanoate (15:0)	Lipid	Long chain fatty acid	1361	LC/MS Neg	5522	241.3	1002-84-2;	13849	C16537	HMDB00826	268010	253708	224192	212959	250009	177197	188464	230009	245663	206159	228733	253769	220237	233058	248811	294509	263457	207265	224791	145639	203007	236914	243164	272312	247110	223811	223913	231764	195817	225149	263022	309223	298130	281454	258293	257285	242639	256549
135	phenol sulfate	Amino acid	Phenylalanine & tyrosine metabolism	32553	LC/MS Neg	2199	173.1	937-34-8;	74426	C02180		6879.7	18752.5	12543.8	16454.9	19763.9	120110	10003.7	14504.1	25314.6	7419.9	14180.2	7707.9	15519.5	18230.1	21280.2	18528.1	26550.7	7983.3	19356.8	75246.9	9056	7947.9	11910.7	9877.5	12580.3	10548.8		8794.3	12347.4	53781	19601.3	99775.7	6363.9	25497	11192.6	7729.5	9148.8	21382.9
127	phenylacetylglycine	Amino acid	Phenylalanine & tyrosine metabolism	33945	LC/MS Neg	2377	192.1	500-98-1;	68144	C05598	HMDB00821			3252.2	6196.5	5240.8	36404.8	3533.5	4245.4				3820.8		2269.4	2836	6065.9	6435.7		4546.5	108348	2194.3				3727	4613	4471.8		4155.4	37898.3	8417.3	141594		6066.6	2246.1		3343.8	4542.1
83	phenylalanine	Amino acid	Phenylalanine & tyrosine metabolism	64	LC/MS Pos	2056	166.1	63-91-2;	69256656140	C00079	HMDB00159	3.93587e+06	4646131	4141534	4.19826e+06	4075209	3.42714e+06	3093665	3.66477e+06	6670052	4.21161e+06	4.93461e+06	3.43758e+06	4.52559e+06	4.28864e+06	4.66114e+06	4.24806e+06	4.06665e+06	3.19783e+06	4.89331e+06	1.87012e+06	4.27171e+06	4332635	4319692	3.59913e+06	3.74766e+06	3.68318e+06	3943042	4549806	3677444	4.44275e+06	4.99996e+06	5409300	5340840	4.22293e+06	3.63583e+06	4695433	3.74817e+06	4.19319e+06
129	phenylpropionylglycine	Amino acid	Phenylalanine & tyrosine metabolism	35434	LC/MS Neg	2981	206.1		152323		HMDB00860				5578		23846.5						5746.1								7256.2										3882.2		27878.4		13167.1
602	phosphate	Energy	Oxidative phosphorylation	11438	GC/MS	1307.7	298.9	7664-38-2 ;	1061	C00009	HMDB01429	1363744512	1816947072	1737968512	1726476672	1575966720	1533891840	1441541504	1022564992	1653039232	622252800	1771704832	1436977920	1667543552	1721217792	1571853312	1807509888	1857624832	1546253056	1817898880	2010217600	1729840000	1620351232	1408199424	1649101440	1621127168	1484814976	1424663296	1922145792	1729109120	2039071360	1976041472	2306468608	1984886144	1915598848	1690273280	1889303040	1592986112	1377692800
534	phosphoenolpyruvate (PEP)	Carbohydrate	Glycolysis, gluconeogenesis, pyruvate metabolism	597	GC/MS	1595.4	369	10526-80-4;	1005	C00074	HMDB00263	1.19255e+06	2.26202e+06	1.62415e+06	2.95756e+06	1063177	1.71919e+06	1.73844e+06	1.07181e+06	2278629	675842	2653412	2135348	2.47362e+06	2.6018e+06	1.78204e+06	2.84549e+06	1.97292e+06	2.10961e+06	2.27716e+06	1.57427e+06	2.37817e+06	2.95548e+06	1611611	3.1962e+06	2.64535e+06	2.17176e+06	1.35719e+06	2258948	2.37376e+06	3.64098e+06	2.12248e+06	2.43881e+06	2.27019e+06	2.50713e+06	1206563	2.48808e+06	2617297	2.85679e+06
877	phosphoethanolamine	Lipid	Glycerolipid metabolism	1600	GC/MS	1737.8	299.1	1071-23-4;	52323241015	C00346	HMDB00224	403366	856826	647807	604486	507070	768610	486486	132675	886616		631560	296796	385793	799320	465878	473362	425686	697563	557318	960415	383160	745800	753324	567579	839376	513717	525367	758791	425614	657349	493080	806410	986908	944389	708149	415633	892505	902127
1244	phosphopantetheine	Cofactors and vitamins	Pantothenate and CoA metabolism	15504	LC/MS Neg	1624	357.2	NA;	115254	C01134	HMDB01416	5296.2	9197.2	6709	8762.9	4436.3	8564.2	5654.1	5657.1	12262.1	7684.7	7869.6	3063.7	10689	5765.1	7836.9	10597.3	8587.3	6000.2	10161.8	9127.2	8880.2	9191.7	6284.1	5440.6	5553.4	6370.5	9121.8	13926.4	6214.9	15199.7	6728.5	16442.5	10000.8	8962.5	5718.5	11815	8414.7	6963
892	pinitol	Lipid	Inositol metabolism	37086	GC/MS	1773	318.1	10284-63-6;		C03844		29312.3	48466.9	32459.1	42020.5	22666.5	72939.9	35538.4	15784.6	29974		59099.7	41599.9	47150.4	35492.8	49501.6	37680.3	55580.9	33857.9	37351.9	54929.2	52801.2	52438.6	24055.4	16890.5	54567.1	29453.5	43338	41763.7	54808.3	29607.9	51283.3	72859.7	45893.5	42015.6	56415	41936.7	58316.4	53528.3
74	pipecolate	Amino acid	Lysine metabolism	1444	LC/MS Pos	1120	130.1	4043-87-2;	849	C00408	HMDB00070	97163.3	97513.1	115364	102684	110954	103756	86328.6	93164.1	329321	110258	132091	80048.9	151283	103706	111090	103983	119845	91253.5	161289	60861.8	371980	117888	121434	105940	116869	96974.6	97850.3	148381	93874.7	127506	158166	173389	219902	140414	97930.6	113816	113480	80511.4
246	proline	Amino acid	Urea cycle; arginine-, proline-, metabolism	1898	LC/MS Pos	796	116.1	147-85-3;	1457426971047	C00148	HMDB00162	2.04272e+06	1519521	2.03958e+06	1.29263e+06	1.75539e+06	1.17352e+06	1.59935e+06	1.24472e+06	2.95642e+06	2.2666e+06	2639183	1.60161e+06	2.2552e+06	1.52278e+06	1972443	1.39897e+06	1.84478e+06	1.24948e+06	2.29356e+06	915347	3.34753e+06	2.32357e+06	2.80993e+06	1935520	2.90427e+06	1.71731e+06	1.862e+06	1484770	1.86654e+06	1.41153e+06	2.18567e+06	1.78714e+06	2576859	1.96861e+06	2.16616e+06	2.33397e+06	2.50178e+06	1.6519e+06
809	propionylcarnitine	Lipid	Fatty acid metabolism (also BCAA metabolism)	32452	LC/MS Pos	1589	218.2	17298-37-2 ;	107738	C03017	HMDB00824	140438	138433	119975	121287	108801	180003	95428.5	189549	219566	246234	161309	207982	114051	228686	154085	116224	147688	118940	182385	65996.6	244914	194349	186770	136713	126774	158250	115716	126531	104899	155010	135706	241562	212319	196094	157384	199545	118928	192164
1181	pseudouridine	Nucleotide	Pyrimidine metabolism, uracil containing	33442	LC/MS Pos	1180	245	1445-07-4;		C02067	HMDB00767	22312.9	51328.8	73578.7	23790.4	28335.4	70386.1	29943.5	29812	41467	27286.1	52853.5	32264	57183.6	38161.9	38675	36796.6	38093.9	37499.7	53151.4	47880.9	52410.2	43628.1	34920.1	33399.1	39287.8	34521.4	34643.7	35961.6	37938.5	66550.6	65265	150955	51234.3	55503.8	38165.9	38563.4	34620.3	40717.4
267	putrescine	Amino acid	Polyamine metabolism	1408	GC/MS	1705.8	174	110-60-1;		C00134	HMDB01414	102741	107434	233460	111598	148595	204069	105602	76663.9	206431	109646	244954	52342.8	152393	86433	87063.3	163724	193760	143952	215010	273681	429430	177969	191927	175958	169539	109300	114590	224514	189359	177521	288793	452523	272478	331984	172830	187242	269724	170593
603	pyrophosphate (PPi)	Energy	Oxidative phosphorylation	2078	GC/MS	1642.3	451	1466-09-3;	644102	C00013	HMDB00250	771363	480792	824806	554075	387968	84084.9	1352526	956077	402854	389779	1.07597e+06	473370	492985	86761.7	379043	606007	185823	860949	376507	304809	304458	501145	722841	354900	677391	372156	983511	399170	731168	761525	504398	155624	415035	252816	612236	519202	708441	838072
535	pyruvate	Carbohydrate	Glycolysis, gluconeogenesis, pyruvate metabolism	599	GC/MS	1130.6	217	127-17-3;	107735	C00022	HMDB00243	152925	317650	188473	254769	145727	234209	151501	119323	259887	124854	263693	253678	261330	266419	239556	206265	279668	165507	265082	319850	376031	313224	205492	353690	253396	258440	174147	301786	250164	335530	255260	405755	285256	399182	246227	302003	313021	253088
1598	quebrachitol	Xenobiotics	Food component/Plant	37088	GC/MS	1797	217	642-38-6;				122194	92805.3	255593	114219		170290	58525	58817.9	221499	94122.4	343811	134408	300513	126826	667132	109474	99937.1		126578	127502	274707	397996	219322	192963	434754	606237	112509	149261		95162.4	131465		207712	380048	134102	163567	293266	301054
548	ribitol	Carbohydrate	Nucleotide sugars, pentose metabolism	15772	GC/MS	1692.4	217	488-81-3;		C00474	HMDB00508	119856	134090	202638	79101.1	135138	108973	154094	73910.9	189346	75974.5	146433	116557	167900	123488	173316	133633	235066	121404	194938	139103	239879	124865	157152	124150	153208	137036	133338	120366	240690	128976	170765	180243	168932	163697	153097	145236	150253	105837
554	ribose	Carbohydrate	Nucleotide sugars, pentose metabolism	12080	GC/MS	1639.2	204	50-69-1;	5311110	C00121	HMDB00283	499381	615380	461515	341059	459434	489539	473828	371197	778550	361664	570249	746428	323264	423231	555649	606969	640833	460244	568172	543037	696625	461614	531295	531373	703992	319884	410013	448652	890106	600512	472846	549376	808196	769840	767011	690424	629879	401529
557	ribose 5-phosphate	Carbohydrate	Nucleotide sugars, pentose metabolism	561	GC/MS	1928.4	315.1	18265-46-8;108321-05-7;	447634	C00117	HMDB00618	223267	978137	822917	140352	453809	470517	637409	614728	1.25807e+06	610821	509884	834591	491453	207126	280186	492368	298370	655982	1.06753e+06	941433	1.64411e+06	355436	562131	1187075	1238289	372071	370590	620100	1.07094e+06	767094	888080	1.24919e+06	1.00099e+06	1.38328e+06	1.03333e+06	1.10376e+06	906073	714100
559	ribulose	Carbohydrate	Nucleotide sugars, pentose metabolism	35855	GC/MS	1662	306.1	488-84-6;	79021	C00309	HMDB00621,HMDB03371	100279	100540	75729.3	64087.3	93894.9	94780.8	94014	58333.4	107472	55081.1	119528	163672	89803.4	87036.7	105091	110558	150274	73803.8	108301	105342	144578	107570	94883.4	98823.9	84242.1	64632.3	80688.5	93097.2	156729	126717	111493	89744.2	141172	138759	114403	108339	102987	79632.2
224	S-adenosylhomocysteine (SAH)	Amino acid	Cysteine, methionine, SAM, taurine metabolism	39540	LC/MS Pos	1480	193.2	979-92-0;		C00021	HMDB00939	35451.2	65033.6	51402.6	69358.4	36015.4	80613.8	46765.3	34576.9	39413.2	67276.8	61991.2	30961.2	47325.4	63115.2	43437.6	27223.7	43237.7	55069.5	50520.6	31442.9	55397.4	64316	50225.2	55326.7	35467.9	89039.4	36981.6	71219.6	26297.6	70739.2	50829.5	71834.6	46982.4	42225.2	37019.9	51218.8	39435.8	73623.7
2	sarcosine (N-Methylglycine)	Amino acid	Glycine, serine and threonine metabolism	1516	GC/MS	1182.9	116	107-97-1;	10887311726	C00213	HMDB00271	1.1179e+06	874681	1.21678e+06	842882	945122	655452	794994	347233	948446	429708	1.72239e+06	905401	1.51365e+06	880939	1.47678e+06	1.14347e+06	1.53879e+06	573213	1.1881e+06	660283	1.67834e+06	1.20942e+06	1.32829e+06	1.00179e+06	1603644	1.02428e+06	1.01871e+06	765148	1.02681e+06	1.09571e+06	1.21849e+06	893633	1.73146e+06	1.15043e+06	1.42629e+06	1.25531e+06	1.62226e+06	1.05774e+06
898	scyllo-inositol	Lipid	Inositol metabolism	32379	GC/MS	1893.8	318.2	488-59-5;		C06153	HMDB06088	67732.8	96707.3	62776.3	89690.9	48471.6	67338.8	66388.9	36370.6	44532.5	35048.7	93714.2	97808.5	49119.8	76726	56938.4	83091.9	117041	81438.4	67661.9	78619.7	89398.6	108832	51417.1	95928.4	81233.3	118582	60755.9	86068.4	94755.5	141710	84658.9	130547	82200.5	141293	82296.8	102126	83091.2	85585.9
8	serine	Amino acid	Glycine, serine and threonine metabolism	1648	GC/MS	1389.1	204	56-45-1;	59516857581	C00065	HMDB03406	14620884	14701904	19739042	12594146	19672378	11773479	16584697	8472575	29519422	4.53473e+06	22804334	14428671	17768186	11027891	20312476	13825610	24285198	11558616	25992138	19204758	21389896	15819538	19678302	13586933	26149894	11530223	17046512	13730464	20932048	19408198	26034178	19504244	23434218	15842153	24351462	18219920	27112030	10924073
389	serylleucine	Peptide	Dipeptide	40066	LC/MS Pos	2106	219.2	6665-16-3;						12903.5	9713.3	7504.3	14589.3	9856.2	10252.4	18589.5	18745.8	15200.5	12909.7	18321.1	11807.3	20443.1		26198.7	15752.8	16206	16334.1	22004.3	13865.7	26518.9	12323.6			11721.1		13955.5	10800.1	12671.7	37905.6	25136.2	21111.8	19882	30325.3	15307	24542.9
495	sorbitol	Carbohydrate	Fructose, mannose, galactose, starch, and sucrose metabolism	15053	GC/MS	1843	319.1	6706-59-8;	107428	C00794	HMDB00247	109083	294165	174179	97374.6	98685.1	104502	94814	45361.9	115737	114067	224755	132935	175156	127786	144088	130924	128236	169272	114785	169723	361943	172910	152492	146547	191268	89692.2	103315	104244	180676	128656	113687	233189	206792	399676	193600	160415	234238	154576
270	spermidine	Amino acid	Polyamine metabolism	485	LC/MS Pos	533	146.2	124-20-9;	1102	C00315	HMDB01257	81026.4	100662	107886	102928	75250.1	89353	80728.7	137766	129838	146856	148450	96638.3	133375	97377.4	167030	135274	126911	82951.6	180487	194641	227420	232209	98681.6	138359	343000	119143	83612	145079	152867	193330	170140	175341	131118	157543	93175.3	155350	187748	179202
273	spermine	Amino acid	Polyamine metabolism	603	LC/MS Pos	506	203.2	71-44-3;	1103	C00750	HMDB01256																4829.4				72528		5535.8
995	sphingosine	Lipid	Sphingolipid	17747	LC/MS Pos	5197	300.2	123-78-4;	5353955	C00319	HMDB00252	40837.3		50484.5	39359.2	51160	45422.8	45340.8	18158	64139.9	27462.4	59418.3	32499.2	61206.3	13981.6		9053.9	21494.3	52361.5	19391.6		27659.7		31151.7	27666.5		41225.8	45953.8	55641.8	40094.1	13977.1	28009.1		31880.6	33539	31813.9	26263.9	23138.1	24765.2
1019	squalene	Lipid	Sterol/Steroid	1518	GC/MS	2205	69	111-02-4;	638072	C00751	HMDB00256	1.43243e+06	1.97337e+06	1.39136e+06	1446329	1.5468e+06	2.13251e+06	1.52164e+06	1.1542e+06	1.61435e+06	870310	1.71128e+06	1.67141e+06	1.57535e+06	1904260	1514873	1.56938e+06	1.4366e+06	1.40564e+06	1.45481e+06	1.87385e+06	1.4492e+06	1.57189e+06	1.56972e+06	1546442	1536751	2045630	1.39833e+06	1.51911e+06	1585844	2105635	1.5984e+06	1.72892e+06	1.69949e+06	1.77095e+06	1.60619e+06	1.56966e+06	1.29475e+06	1.45155e+06
1584	stachydrine	Xenobiotics	Food component/Plant	34384	LC/MS Pos	860	144.1	4136-37-2;	115244	C10172	HMDB04827	43182.3	56207.6	40282.3	49481.7	36453.5	55890.5	39287	38584.2	28125.9	41828.6	51034.1	44766.9	50989.5	54198.3	51945.5	46220	38293.1	37538.3	40136.5	33146.3	44685.8	55324.5	56803.8	40672.1	39940.5	42768.9	48190.6	36569.6	24480.9	30424.8	51281.3	69633.1	49947.3	45419.1	50305.5	51610.3	44452.4	45000.3
1005	stearoyl sphingomyelin	Lipid	Sphingolipid	19503	GC/MS	2645	311.3	85187-10-6;85187-10-6 ;	6453725	C00550	HMDB01348	3278304	5.16907e+06	4381980	2.90391e+06	3.9956e+06	2.96e+06	3498205	2220422	3.9522e+06	2.09174e+06	5395997	5119052	4446125	3.82834e+06	4.849e+06	4.93501e+06	4805577	2894777	4.61697e+06	4553596	4689913	4.67524e+06	3861469	5.18001e+06	5.52799e+06	3.69104e+06	3637206	4195692	4.68237e+06	5881997	5.15625e+06	4.50634e+06	6.37682e+06	3.68413e+06	4401705	4.47781e+06	5.75574e+06	3.94455e+06
834	stearoylcarnitine	Lipid	Carnitine metabolism	34409	LC/MS Pos	5300	428.4	18822-91-8;			HMDB00848	76284.9	115280	258365	445359	206224	113253	141466	32365.2	46189.2	41113.3	125692	76721.8	377291	55308.4		64372.8	101501	119622	54603.6	72993.1	23858.4		68448	136850		110514	360256	489391	518024	31333.5	259221		69943.3	58300.6	123080	67497.2	75351.9	73735.1
591	succinylcarnitine	Energy	Krebs cycle	37058	LC/MS Pos	1401	262.1					58510.2	65064	57987.7	64922.2	48475.6	96429.8	53357.4	75599.9	109326	131504	75237	83547.2	67961.2	86086.7	62255.8	83519.6	61002	75518.9	74693.3	37166.1	158991	106716	85243.3	77707	73132.1	85519.5	51404.3	81188.3	95975.8	96011.5	64812	78768.2	110023	160688	67860.2	109385	57446.9	76434.1
222	taurine	Amino acid	Cysteine, methionine, SAM, taurine metabolism	32975	LC/MS Pos	687	126.1	107-35-7;	11234068592	C00245	HMDB00251	1.57437e+06	1.87958e+06	1.67333e+06	1.967e+06	1.5834e+06	1.86377e+06	1.59038e+06	1.60329e+06	1.4324e+06	1.71952e+06	1.65069e+06	1.57964e+06	1.66713e+06	1.84815e+06	1.5331e+06	1.6475e+06	1.57282e+06	1.86431e+06	1544895	1.62933e+06	1.54535e+06	1754386	1.52212e+06	1.80806e+06	1454545	1.78763e+06	1.71091e+06	1.90552e+06	1.53957e+06	1.795e+06	1.56417e+06	1.90913e+06	1.50669e+06	1.70065e+06	1.44287e+06	1.74048e+06	1.56343e+06	1.84498e+06
841	taurocholate	Lipid	Bile acid metabolism	18497	LC/MS Neg	5122	514.3	145-42-6;		C05122	HMDB00036		2601.9		3423.1			3636.4		328492		2816.2												1990.4				2335.3	128404	28627.3			3277.1	10496
17	threonine	Amino acid	Glycine, serine and threonine metabolism	1284	LC/MS Pos	713	120.1	72-19-5;	69710196288	C00188	HMDB00167	403348	345011	375023	408298	404740	262828	375175	321116	374881	388957	450944	393070	348963	359131	397515	340272	382351	333192	452413	298648	489071	389696	509010	417898	551622	334308	428248	334530	364472	285146	453793	360169	469435	365616	468574	456899	485411	374211
391	threonylleucine	Peptide	Dipeptide	40051	LC/MS Pos	2204	233.2	50299-12-2;	4420322				8804.8												20921.2	23863.5							17019.8			69900.4			15686.8		17902.1								35347.5
252	trans-4-hydroxyproline	Amino acid	Urea cycle; arginine-, proline-, metabolism	32306	LC/MS Pos	705	132.1	51-35-4;	58106971053	C01157	HMDB00725	288261	171538	347381	185675	414454	162536	314489	181762	298762	292448	362104	305287	317814	239026	371472	214698	413562	171350	424777	159732	599302	381746	476896	274726	591674	191956	308728	261492	496977	155802	601572	251408	387384	230024	410325	336343	437818	165468
145	tryptophan	Amino acid	Tryptophan metabolism	54	LC/MS Pos	2445	205.1	73-22-3;	69235166305	C00078	HMDB00929	657904	1.24182e+06	690323	1.02135e+06	663474	684837	505967	579141	1.29975e+06	823460	977518	864882	875606	923184	853034	947612	759993	669078	867085	404744	1.04674e+06	831849	910674	789960	710303	786367	692681	919225	858624	997860	1.1649e+06	1.19563e+06	1.18437e+06	778436	747900	1.04738e+06	720674	948910
99	tyrosine	Amino acid	Phenylalanine & tyrosine metabolism	1299	LC/MS Pos	1516	182.1	60-18-4;	60576942100	C00082	HMDB00158	2.12988e+06	3.11834e+06	1.96561e+06	2425425	1.89468e+06	1.67634e+06	1.60477e+06	1.60088e+06	3.09297e+06	1.66516e+06	2.64841e+06	1.86952e+06	2.89779e+06	2.56857e+06	2.29108e+06	2.52485e+06	2.07354e+06	1.60579e+06	2.89138e+06	1.13048e+06	2159848	2.0977e+06	1941521	1.77597e+06	1.96947e+06	2168346	1.8854e+06	2.46932e+06	1.817e+06	2460636	2.59095e+06	3395628	2.43362e+06	1.5948e+06	1.79906e+06	2.28009e+06	1753834	2.21326e+06
623	undecanoate (11:0)	Lipid	Medium chain fatty acid	12067	LC/MS Neg	5207	185.2	334-48-5;	8180		HMDB00947	14044.3	8902.1	13286.2	9580	7465.9	14701.8	9075.5	8149.7	10213.3	13336.1	5391.9	9517.8	10046.2	10798.9	7359	7634.6	5015.8	12036.4	9983.5	9884.6	8295.3	8762.4	7891.6	12421	8846.7	12727.7	11583.3	11435	7327.8	10282.6	8471.9	10671	9679.1	9215.1	13088.5	9600.1	9667.7	11339.4
1178	uracil	Nucleotide	Pyrimidine metabolism, uracil containing	605	GC/MS	1370.4	241	66-22-8;	1174	C00106	HMDB00300	97427.6	165875	103415	152084	100468	102546	86956.9	40831.9	198766	79592	141825	215328	192362	158558	135504	231068	121912	104004	188046	231280	145967	123480	165730	113997	64844.8	68648.7	146500	210370	212001	148774	206432	206583	241237	112676	177082	182126	120420	158764
245	urea	Amino acid	Urea cycle; arginine-, proline-, metabolism	1670	GC/MS	1223.9	171	57-13-6;	117616150869	C00086	HMDB00294	16916306	21961794	18078362	17474552	13000729	21613176	14430877	9985921	17227952	5840452	28915568	24948240	24408358	19667924	21798858	25112970	22529728	14490733	20885844	28102154	24907694	22072916	19434512	19736250	21348300	21060804	14220823	20968300	11064534	21870864	22511216	39092240	29911096	30681168	19377186	24226048	23101180	23857672
1180	uridine	Nucleotide	Pyrimidine metabolism, uracil containing	606	LC/MS Neg	1467	243.1	58-96-8;	6029	C00299	HMDB00296	81205.2	69177.2	85039.7	70018.9	79072.9	67176.9	59527.6	74035.4	78167.2	72239	65665.6	77082.1	80569.4	77204.1	101320	101813	105402	66708.4	91683	53536.9	80669.9	73232.8	65413.1	57727.2	68996.3	55600.8	81613	71535.3	109880	89074.5	103454	86931.7	91850.1	74831.8	85404.4	69329.1	74958.6	62104.9
1187	uridine monophosphate (5' or 3')	Nucleotide	Pyrimidine metabolism, uracil containing	39879	LC/MS Pos	1079	325					209943	203078	223670	215708	195394	224404	181937	166034	222912	188003	221244	163130	244010	181829	226820	209312	247984	200373	284955	107031	271091	227457	193152	203870	237388	204729	227718	225842	238167	258136	264374	280685	227561	230473	175744	226472	228284	241500
813	valerylcarnitine	Lipid	Fatty acid metabolism	34406	LC/MS Pos	2584	246.2		6426903		HMDB13128		11392		8769.7						17562.4				21842.8				11457.4	10755.9			15562.6	15629.4	10697.3		8232.1		9336.5		12828.1	8312.7	25142.9				15950.4		13365.1
190	valine	Amino acid	Valine, leucine and isoleucine metabolism	1649	LC/MS Pos	1040	118.1	72-18-4;	69710186287	C00183	HMDB00883	4.24799e+06	4249968	4.69958e+06	4467666	3582769	2.99168e+06	2.90415e+06	2.53949e+06	4632660	4.14461e+06	5412089	3586970	4.90592e+06	3.71751e+06	4788497	3.54276e+06	3920546	3.07179e+06	4.44575e+06	1.78932e+06	5167486	4.43937e+06	4.80373e+06	4.16426e+06	4.38927e+06	3.7266e+06	4.03086e+06	4.52673e+06	3440657	4087428	4.44086e+06	4.91004e+06	5.25975e+06	3.85822e+06	3.96234e+06	4957167	4.44201e+06	4.22623e+06
1095	xanthine	Nucleotide	Purine metabolism, (hypo)xanthine/inosine containing	3147	LC/MS Pos	1430	153.1	69-89-6;	1188	C00385	HMDB00292	440510	457683	466265	512599	379092	380488	330618	425386	498135	557651	480396	449702	340076	587705	353839	519535	407172	420326	635814	327161	603452	478574	480190	449239	396719	367515	443948	557619	459257	561356	582515	593964	630588	482796	430570	561201	364567	470301
565	xylitol	Carbohydrate	Nucleotide sugars, pentose metabolism	4966	GC/MS	1677.6	307.2	87-99-0;	6912	C00379	HMDB00568	168388	21781	44468.1	62287.1	30154.2	49044.3	16886	14427	32678.5	11853.3	16447.9	37609.2	100537	28952.2	50602	71801.6	42792.9	49200.7	27226.3	26469	112395	28047.7	37676.9	27702	38129.7	20355.3	97191	70095.7	50593.1	28286	29522.9	38103	97187	38766	28566.3	46164.4	42831.1	9094.4
571	xylulose	Carbohydrate	Nucleotide sugars, pentose metabolism	18344	GC/MS	1668	306.1	551-84-8;	5289590	C00310	HMDB00654	88440.9	71197.9	62765.2	32931	44223.9	60820.6	51672.8	46325.9	79633.1	33377.8	58381.3	67899.5	62672.2	49865.4	85934.2	59711.9	73205.1	49992.3	54682.1	65729.6	74975.9	52915	38861.7	71123.4	71654.6	28334.8	40950	46873	103285	78393.1	65521.5	60545.8	111993	66028.3	85315	53291.8	65653.5	34645.5
[truncated: 22 more columns]
