# Supplementary material for: Transcriptional programming of lipid and amino acid metabolism by the skeletal muscle circadian clock
Source: PLoS Biol. 2018 Aug 10;16(8):e2005886. doi: 10.1371/journal.pbio.2005886 (PMC6105032; doi:10.1371/journal.pbio.2005886)
Supplement: S1 Table — (XLSX) [file pbio.2005886.s012.xlsx]

## Sheet: BMAL1_High_Confidence_Peaks
#Chr	start	stop	GAR1752	GAR1250	high confidence>2	Score	Annotation	Detailed_Annotation	Distance_to_TSS	Nearest_PromoterID	Entrez_ID	Nearest_Unigene	Nearest_Refseq	Nearest_Ensembl	Gene_Name	Gene_Alias	Gene_Description	Gene_Type
chr11	69094651	69095279	1	1	2	364	Intergenic	Intergenic	-3991	NM_011065	18626	Mm.7373	NM_011065	ENSMUSG00000020893	Per1	Per|m-rigui|mPer1	period_circadian_clock_1	protein-coding
chr11	98783031	98783812	1	1	2	316	Intergenic	Intergenic	-8045	NM_145434	217166	Mm.390397	NM_145434	ENSMUSG00000020889	Nr1d1	A530070C09Rik|R75201	nuclear_receptor_subfamily_1,_group_D,_member_1	protein-coding
chr15	81810428	81811822	1	1	2	307	promoter-TSS_(NM_017376)	promoter-TSS_(NM_017376)	-289	NM_017376	21685	Mm.270278	NM_017376	ENSMUSG00000022389	Tef	2310028D20Rik	thyrotroph_embryonic_factor	protein-coding
chr14	18238218	18239003	1	1	2	281	intron_(NM_011584,_intron_1_of_7)	CpG	495	NM_011584	353187	Mm.26587	NM_011584	ENSMUSG00000021775	Nr1d2	RVR|Rev-erb	nuclear_receptor_subfamily_1,_group_D,_member_2	protein-coding
chr3	95882023	95883170	1	1	2	240	promoter-TSS_(NM_001033302)	promoter-TSS_(NM_001033302)	-369	NM_001033302	229599	Mm.331218	NM_001033302	ENSMUSG00000038550	Ciart	Chrono|Gm129	circadian_associated_repressor_of_transcription	protein-coding
chr1	91458993	91459817	1	1	2	204	promoter-TSS_(NM_011066)	promoter-TSS_(NM_011066)	-77	NM_011066	18627	Mm.482463	NM_011066	ENSMUSG00000055866	Per2	mKIAA0347|mPer2	period_circadian_clock_2	protein-coding
chr2	180399108	180406051	1	1	2	187	TTS_(NR_045331)	TTS_(NR_045331)	4201	NR_029901	723954	.	NR_029901	ENSMUSG00000065460	Mir133a-2	Mirn133a-2|mir-133a-2	microRNA_133a-2	ncRNA
chr7	142545866	142552897	1	1	2	184	intron_(NR_002452,_intron_2_of_2)	PB1D10|SINE|Alu	9216	NR_002452	330677	Mm.265130	NR_002452	ENSMUSG00000087090	Nctc1	9530074L01|Rhit1	non-coding_transcript_1	ncRNA
chr4	151044493	151045023	1	1	2	166	promoter-TSS_(NM_001289878)	promoter-TSS_(NM_001289878)	-93	NM_011067	18628	Mm.121361	NM_011067	ENSMUSG00000028957	Per3	2810049O06Rik|mPer3	period_circadian_clock_3	protein-coding
chr5	15536508	15542297	1	1	2	166	Intergenic	ETnERV3-int|LTR|ERVK	-10181	NM_001310449	100861755	Mm.382859	NM_001310449	.	Gm21190	-	predicted_gene,_21190	protein-coding
chr11	98772805	98774477	1	1	2	160	intron_(NM_145434,_intron_1_of_7)	intron_(NM_145434,_intron_1_of_7)	1736	NM_145434	217166	Mm.390397	NM_145434	ENSMUSG00000020889	Nr1d1	A530070C09Rik|R75201	nuclear_receptor_subfamily_1,_group_D,_member_1	protein-coding
chr10	85184694	85185705	1	1	2	154	promoter-TSS_(NM_007771)	promoter-TSS_(NM_007771)	-146	NM_007771	12952	Mm.26237	NM_007771	ENSMUSG00000020038	Cry1	AU020726|AU021000|Phll1	cryptochrome_1_(photolyase-like)	protein-coding
chr7	45704528	45706945	1	1	2	150	exon_(NM_016974,_exon_1_of_4)	exon_(NM_016974,_exon_1_of_4)	490	NM_016974	13170	Mm.24222	NM_016974	ENSMUSG00000059824	Dbp	-	D_site_albumin_promoter_binding_protein	protein-coding
chr2	92423466	92424293	1	1	2	142	intron_(NM_009963,_intron_3_of_11)	intron_(NM_009963,_intron_3_of_11)	10189	NM_009963	12953	Mm.254181	NM_009963	ENSMUSG00000068742	Cry2	AV006279|D130054K12Rik	cryptochrome_2_(photolyase-like)	protein-coding
chr7	45707439	45708050	1	1	2	141	intron_(NM_016974,_intron_2_of_3)	intron_(NM_016974,_intron_2_of_3)	2498	NM_016974	13170	Mm.24222	NM_016974	ENSMUSG00000059824	Dbp	-	D_site_albumin_promoter_binding_protein	protein-coding
chr5	15462347	15469550	1	1	2	139	Intergenic	L1_Mur2|LINE|L1	63273	NM_001310449	100861755	Mm.382859	NM_001310449	.	Gm21190	-	predicted_gene,_21190	protein-coding
chr11	90417791	90418443	1	1	2	135	Intergenic	CpG	-27200	NM_172563	217082	Mm.158903	NM_172563	ENSMUSG00000003949	Hlf	E230015K02Rik	hepatic_leukemia_factor	protein-coding
chr7	19422725	19424537	1	1	2	134	Intergenic	B3A|SINE|B2	-2214	NR_073015	100503495	Mm.410762	NR_073014	.	A930016O22Rik	-	RIKEN_cDNA_A930016O22_gene	ncRNA
chrY	258615	259403	1	1	2	133	Intergenic	(TAGA)n|Simple_repeat|Simple_repeat	52859	NR_126545	69438	.	NR_126545	ENSMUSG00000101796	1700020D14Rik	-	RIKEN_cDNA_1700020D14_gene	ncRNA
chr5	149247674	149248459	1	1	2	113	Intergenic	7SLRNA|srpRNA|srpRNA	-16937	NM_009663	11690	Mm.19844	NM_009663	.	Alox5ap	Flap	arachidonate_5-lipoxygenase_activating_protein	protein-coding
chr5	15516734	15518304	1	1	2	113	Intergenic	Intergenic	11703	NM_001310449	100861755	Mm.382859	NM_001310449	.	Gm21190	-	predicted_gene,_21190	protein-coding
chr6	108659210	108660649	1	1	2	110	promoter-TSS_(NM_011498)	promoter-TSS_(NM_011498)	-699	NM_011498	20893	Mm.2436	NM_011498	ENSMUSG00000030103	Bhlhe40	Bhlhb2|C130042M06Rik|CR8|Clast5|Dec1|Sharp2|Stra13|Stra14	basic_helix-loop-helix_family,_member_e40	protein-coding
chr9	58581831	58582469	1	1	2	109	promoter-TSS_(NM_001293673)	promoter-TSS_(NM_001293673)	-90	NM_009145	20320	Mm.15125	NM_009145	ENSMUSG00000032336	Nptn	AW554172|SDR-1|Sdfr1	neuroplastin	protein-coding
chr11	98383367	98386746	1	1	2	109	TTS_(NM_011540)	TTS_(NM_011540)	1246	NM_011540	21393	Mm.10762	NM_011540	ENSMUSG00000007877	Tcap	AI503981|AJ223855	titin-cap	protein-coding
chr5	148994937	148995610	1	1	2	102	promoter-TSS_(NR_102383)	promoter-TSS_(NR_102383)	-59	NR_102384	319982	Mm.33303	NR_102383	ENSMUSG00000041298	5930430L01Rik	-	RIKEN_cDNA_5930430L01_gene	ncRNA
chr1	55052259	55052837	1	1	2	101	promoter-TSS_(NM_001039710)	promoter-TSS_(NM_001039710)	-222	NM_001039710	67876	Mm.281019	NM_026424	ENSMUSG00000025981	Coq10b	1500041J02Rik|1700030I21Rik|9530077A17Rik|AV002237|AW742641	coenzyme_Q10_homolog_B_(S._cerevisiae)	protein-coding
chr11	70663243	70664642	1	1	2	96	3'_UTR_(NM_172561,_exon_7_of_7)	3'_UTR_(NM_172561,_exon_7_of_7)	5473	NM_001167669	216873	Mm.432524	NM_172561	ENSMUSG00000018287	Spag7	5730443G10|ACRP|FSA-1|Fsa1l	sperm_associated_antigen_7	protein-coding
chr17	8283116	8283607	1	1	2	94	promoter-TSS_(NM_018819)	promoter-TSS_(NM_018819)	-451	NM_018819	55951	Mm.288510	NM_018819	ENSMUSG00000023861	Mpc1	0610006G08Rik|3830411I18Rik|Brp44l	mitochondrial_pyruvate_carrier_1	protein-coding
chr3	96561737	96562706	1	1	2	89	TTS_(NM_001009935)	TTS_(NM_001009935)	4265	NM_023719	56338	Mm.410189	NM_023719	ENSMUSG00000038393	Txnip	1200008J08Rik|AA682105|Hyplip1|THIF|Tbp-2|VDUP1	thioredoxin_interacting_protein	protein-coding
chr11	67236846	67242815	1	1	2	86	intron_(NM_010855,_intron_2_of_39)	intron_(NM_010855,_intron_2_of_39)	2019	NM_010855	17884	Mm.297382	NM_010855	ENSMUSG00000057003	Myh4	AI506973|MHC2B|MM|MYH-2B|Minimsc|Minmus|MyHC-IIb|Myhsf	myosin,_heavy_polypeptide_4,_skeletal_muscle	protein-coding
chr5	15639483	15644255	1	1	2	86	Intergenic	PB1D11|SINE|Alu	15190	NR_073011	381715	Mm.382859	NR_073011	ENSMUSG00000069720	4930572O03Rik	-	spermatogenesis_associated_glutamate_(E)-rich_protein_pseudogene	pseudo
chr2	131204485	131205530	1	1	2	81	intron_(NR_037281,_intron_2_of_2)	intron_(NR_037281,_intron_2_of_2)	-5352	NM_001291031	69596	Mm.2937	NM_027129	ENSMUSG00000068264	Ap5s1	0610038L13Rik|2310035K24Rik|AW060727|sigma5	adaptor-related_protein_5_complex,_sigma_1_subunit	protein-coding
chr15	78185924	78190455	1	1	2	81	Intergenic	B4A|SINE|B4	-14082	NM_025931	67042	Mm.30191	NM_025931	ENSMUSG00000016637	Ift27	2600013G09Rik|Rabl4	intraflagellar_transport_27	protein-coding
chr8	84200970	84201868	1	1	2	81	Intergenic	Intergenic	-7099	NR_029740	387216	.	NR_029740	ENSMUSG00000065611	Mir23a	Mirn23a|mir-23a|mmu-mir-23a	microRNA_23a	ncRNA
chr19	5838506	5845484	1	1	2	81	TTS_(NR_003513)	TTS_(NR_003513)	3483	NR_131212	66961	Mm.281895	NR_003513	.	Neat1	2310043N10Rik|VINC	nuclear_paraspeckle_assembly_transcript_1_(non-protein_coding)	ncRNA
chr2	180385203	180388005	1	1	2	81	promoter-TSS_(NR_040745)	promoter-TSS_(NR_040745)	-719	NR_040745	320485	Mm.405172	NR_040745	.	B230312C02Rik	-	RIKEN_cDNA_B230312C02_gene	ncRNA
chr2	180392211	180398970	1	1	2	80	intron_(NR_045331,_intron_3_of_3)	intron_(NR_045331,_intron_3_of_3)	-2788	NR_029901	723954	.	NR_029901	ENSMUSG00000065460	Mir133a-2	Mirn133a-2|mir-133a-2	microRNA_133a-2	ncRNA
chr11	67256803	67262672	1	1	2	80	intron_(NM_010855,_intron_39_of_39)	intron_(NM_010855,_intron_39_of_39)	-17386	NM_177369	17885	Mm.340163	NM_177369	ENSMUSG00000055775	Myh8	4832426G23Rik|AI327267|MHCp|MyHC-pn|Myhs-p|Myhsp	myosin,_heavy_polypeptide_8,_skeletal_muscle,_perinatal	protein-coding
chr11	98775118	98775790	1	1	2	79	promoter-TSS_(NM_145434)	promoter-TSS_(NM_145434)	-77	NM_145434	217166	Mm.390397	NM_145434	ENSMUSG00000020889	Nr1d1	A530070C09Rik|R75201	nuclear_receptor_subfamily_1,_group_D,_member_1	protein-coding
chr19	32756082	32756526	1	1	2	76	Intergenic	CpG	-1273	NM_008960	19211	Mm.245395	NM_008960	ENSMUSG00000013663	Pten	2310035O07Rik|A130070J02Rik|AI463227|B430203M17Rik|MMAC1|TEP1	phosphatase_and_tensin_homolog	protein-coding
chr8	123890530	123894844	1	1	2	74	exon_(NM_001272041,_exon_6_of_8)	exon_(NM_001272041,_exon_6_of_8)	2088	NM_009606	11459	Mm.214950	NM_009606	ENSMUSG00000031972	Acta1	AA959943|Acta-2|Acts|Actsk-1	actin,_alpha_1,_skeletal_muscle	protein-coding
chr3	138442615	138443049	1	1	2	74	promoter-TSS_(NM_007410)	promoter-TSS_(NM_007410)	-261	NM_007410	11532	Mm.3874	NM_007410	ENSMUSG00000028138	Adh5	Adh-5|Adh3|GSNOR	alcohol_dehydrogenase_5_(class_III),_chi_polypeptide	protein-coding
chr2	112493203	112493654	1	1	2	73	intron_(NM_028844,_intron_1_of_5)	CpG	465	NM_028844	74268	Mm.315125	NM_028844	.	Aven	1700013A01Rik|1700056A21Rik|mAven-L|mAven-S	apoptosis,_caspase_activation_inhibitor	protein-coding
chr6	145855659	145856574	1	1	2	71	Intergenic	Intergenic	9303	NM_024469	79362	Mm.154529	NM_024469	ENSMUSG00000030256	Bhlhe41	6430520M22Rik|Bhlhb2l|Bhlhb3|DEC2|Sharp1	basic_helix-loop-helix_family,_member_e41	protein-coding
chr7	142516319	142517603	1	1	2	69	TTS_(NM_001163668)	TTS_(NM_001163668)	-10190	NR_033261	677289	Mm.350054	NR_033261	ENSMUSG00000043795	Prr33	ENSMUSG00000043795|Gm14492|OTTMUSG00000016823	proline_rich_33	ncRNA
chr6	145865460	145867108	1	1	2	67	promoter-TSS_(NM_024469)	promoter-TSS_(NM_024469)	-864	NM_001271768	79362	Mm.154529	NM_024469	ENSMUSG00000030256	Bhlhe41	6430520M22Rik|Bhlhb2l|Bhlhb3|DEC2|Sharp1	basic_helix-loop-helix_family,_member_e41	protein-coding
chr18	10779362	10781689	1	1	2	67	intron_(NM_144860,_intron_12_of_20)	intron_(NM_144860,_intron_12_of_20)	2450	NR_029547	387151	.	NR_029547	ENSMUSG00000065399	Mir133a-1	Mirn133|Mirn133a-1|mir-133a-1	microRNA_133a-1	ncRNA
chr2	164773313	164776076	1	1	2	65	Intergenic	Intergenic	4766	NM_026785	68612	Mm.89830	NM_026785	ENSMUSG00000001403	Ube2c	1110015A16Rik|D2Ertd695e	ubiquitin-conjugating_enzyme_E2C	protein-coding
chr11	67243236	67246731	1	1	2	64	intron_(NM_010855,_intron_12_of_39)	(TG)n|Simple_repeat|Simple_repeat	7172	NM_010855	17884	Mm.297382	NM_010855	ENSMUSG00000057003	Myh4	AI506973|MHC2B|MM|MYH-2B|Minimsc|Minmus|MyHC-IIb|Myhsf	myosin,_heavy_polypeptide_4,_skeletal_muscle	protein-coding
chr5	15482806	15487420	1	1	2	64	Intergenic	ORR1C1|LTR|ERVL-MaLR	44109	NM_001310449	100861755	Mm.382859	NM_001310449	.	Gm21190	-	predicted_gene,_21190	protein-coding
chr4	147030664	147031169	1	1	2	64	intron_(NM_001177767,_intron_2_of_4)	intron_(NM_001177767,_intron_2_of_4)	9067	NM_001177767	100043034	Mm.422606	NM_001177767	ENSMUSG00000067919	Rex2	Gm13138|OTTMUSG00000010655	reduced_expression_2	protein-coding
chr1	172309464	172310334	1	1	2	63	Intergenic	Intergenic	-2468	NM_080419	140559	Mm.271717	NM_080419	ENSMUSG00000038034	Igsf8	ESTM34|EWI-2|KCT-4|PGRL	immunoglobulin_superfamily,_member_8	protein-coding
chr6	91598826	91599370	1	1	2	63	Intergenic	Intergenic	83063	NM_026309	67678	Mm.246693	NM_026309	ENSMUSG00000034192	Lsm3	1010001J12Rik|2610005D18Rik|6030401D18Rik|SMX4|USS2	LSM3_homolog,_U6_small_nuclear_RNA_associated_(S._cerevisiae)	protein-coding
chr3	87906609	87907091	1	1	2	60	intron_(NM_008231,_intron_1_of_5)	CpG	529	NM_008231	15191	Mm.292208	NM_008231	ENSMUSG00000004897	Hdgf	AI118077|D3Ertd299e	hepatoma-derived_growth_factor	protein-coding
chr13	32748021	32748745	1	1	2	60	intron_(NM_001166030,_intron_1_of_11)	intron_(NM_001166030,_intron_1_of_11)	33396	NM_001166030	238564	Mm.60041	NM_001166030	ENSMUSG00000044951	Mylk4	EG238564	myosin_light_chain_kinase_family,_member_4	protein-coding
chr14	43521681	43522292	1	1	2	56	Intergenic	Lx8b|LINE|L1	86026	NM_001098269	100042342	Mm.429750	NM_001098269	ENSMUSG00000095528	Gm10375	ENSMUSG00000072602	predicted_gene_10375	protein-coding
chr11	67246807	67249526	1	1	2	54	intron_(NM_010855,_intron_15_of_39)	intron_(NM_010855,_intron_15_of_39)	10355	NM_010855	17884	Mm.297382	NM_010855	ENSMUSG00000057003	Myh4	AI506973|MHC2B|MM|MYH-2B|Minimsc|Minmus|MyHC-IIb|Myhsf	myosin,_heavy_polypeptide_4,_skeletal_muscle	protein-coding
chr3	150504286	150504852	1	1	2	53	Intergenic	Intergenic	-933313	NM_133222	170757	Mm.317261	NM_133222	ENSMUSG00000039167	Adgrl4	1110033N21Rik|ETL1|Eltd1|Etl	adhesion_G_protein-coupled_receptor_L4	protein-coding
chr7	126457849	126463484	1	1	2	53	intron_(NM_007504,_intron_4_of_22)	intron_(NM_007504,_intron_4_of_22)	2406	NM_007504	11937	Mm.35134	NM_007504	ENSMUSG00000030730	Atp2a1	SERCA1	ATPase,_Ca++_transporting,_cardiac_muscle,_fast_twitch_1	protein-coding
chr5	85273070	85273564	1	1	2	53	Intergenic	Intergenic	792266	NM_007683	12617	Mm.4649	NM_007683	ENSMUSG00000029253	Cenpc1	CENP-C|Cenpc	centromere_protein_C1	protein-coding
chr2	152924310	152925473	1	1	2	53	Intergenic	Intergenic	8316	NM_010226	14239	Mm.205798	NM_010226	ENSMUSG00000074676	Foxs1	FREAC10|Fkh3|Fkhl18	forkhead_box_S1	protein-coding
chr18	73592088	73592689	1	1	2	53	3'_UTR_(NM_001039214,_exon_2_of_2)	3'_UTR_(NM_001039214,_exon_2_of_2)	19684	NM_001039214	240396	Mm.24131	NM_001039214	ENSMUSG00000037253	Mex3c	A130001D14Rik|BC035207|BM-013|Rkhd2	mex3_homolog_C_(C._elegans)	protein-coding
chr2	180389238	180390896	1	1	2	53	TTS_(NR_029528)	TTS_(NR_029528)	1019	NR_029528	387136	.	NR_029528	ENSMUSG00000070144	Mir1a-1	Mir1-1|Mirn1-1|Mirn1b|Mirn1c|Mirn1d|mir-1a-1|mmu-mir-1-1|mmu-mir-1a-1	microRNA_1a-1	ncRNA
chr11	67250261	67255990	1	1	2	53	intron_(NM_010855,_intron_26_of_39)	intron_(NM_010855,_intron_26_of_39)	15314	NM_010855	17884	Mm.297382	NM_010855	ENSMUSG00000057003	Myh4	AI506973|MHC2B|MM|MYH-2B|Minimsc|Minmus|MyHC-IIb|Myhsf	myosin,_heavy_polypeptide_4,_skeletal_muscle	protein-coding
chr14	121377240	121378132	1	1	2	53	intron_(NM_145465,_intron_1_of_10)	intron_(NM_145465,_intron_1_of_10)	1544	NM_145465	223255	Mm.390756	NM_145465	ENSMUSG00000063410	Stk24	1810013H02Rik|C76483|MST-3|Mst3|STE20	serine/threonine_kinase_24	protein-coding
chr17	40210267	40211222	1	1	2	53	Intergenic	(TATAA)n|Simple_repeat|Simple_repeat	-2136	NM_031190	18663	Mm.717	NM_031190	ENSMUSG00000031233	Pgk2	Pgk-2|Tcp-2	phosphoglycerate_kinase_2	protein-coding
chr4	147612525	147613701	1	1	2	53	exon_(NM_145078,_exon_5_of_5)	exon_(NM_145078,_exon_5_of_5)	29395	NM_145078	112422	Mm.327194	NM_145078	ENSMUSG00000066000	2610305D13Rik	Ssm1b	RIKEN_cDNA_2610305D13_gene	protein-coding
chr16	17171862	17172345	1	1	2	53	intron_(NM_009456,_intron_2_of_3)	B1F|SINE|Alu	-24875	NM_001306169	76872	Mm.101656	NM_029779	ENSMUSG00000022768	Ccdc116	4930432J16Rik	coiled-coil_domain_containing_116	protein-coding
chr9	67030909	67031671	1	1	2	51	intron_(NM_001164255,_intron_7_of_8)	intron_(NM_001164255,_intron_7_of_8)	12581	NM_001164253	22003	Mm.121878	NM_024427	ENSMUSG00000032366	Tpm1	AA986836|AI854628|TM2|Tm3|Tmpa|Tpm-1|alpha-TM	tropomyosin_1,_alpha	protein-coding
chr3	96558039	96561637	1	1	2	51	exon_(NM_001009935,_exon_5_of_8)	exon_(NM_001009935,_exon_5_of_8)	1881	NM_023719	56338	Mm.410189	NM_023719	ENSMUSG00000038393	Txnip	1200008J08Rik|AA682105|Hyplip1|THIF|Tbp-2|VDUP1	thioredoxin_interacting_protein	protein-coding
chr13	12851613	12852962	1	1	2	50	Intergenic	RMER16-int|LTR|ERVK	-52209	NM_011118	18812	Mm.457984	NM_011118	ENSMUSG00000056457	Prl2c3	Ghd1|MRP-2|MRP-3|Mrpplf3|PLF-2|PLF-3|Plf2|Prl2c4|mrp/plf3	prolactin_family_2,_subfamily_c,_member_3	protein-coding
chr15	103906230	103907053	1	1	2	50	Intergenic	L1MA5|LINE|L1	-7330	NM_009267	20770	Mm.1280	NM_009267	ENSMUSG00000036925	Mucl2	Spt-1|Spt1	mucin-like_2	protein-coding
chr7	19417680	19420416	1	1	2	49	non-coding_(NR_073014,_exon_4_of_4)	non-coding_(NR_073014,_exon_4_of_4)	2369	NR_073014	100503495	Mm.410762	NR_073014	.	A930016O22Rik	-	RIKEN_cDNA_A930016O22_gene	ncRNA
chr7	138909378	138909850	1	1	2	49	promoter-TSS_(NM_009760)	promoter-TSS_(NM_009760)	-108	NM_009760	12176	Mm.378890	NM_009760	ENSMUSG00000078566	Bnip3	Nip3	BCL2/adenovirus_E1B_interacting_protein_3	protein-coding
chr5	142143882	142144405	1	1	2	49	intron_(NM_177879,_intron_33_of_44)	intron_(NM_177879,_intron_33_of_44)	-257353	NM_199068	17425	Mm.24214	NM_010812	ENSMUSG00000056493	Foxk1	A630048H08Rik|AI463295|ENSMUSG00000075577|Gm10868|Mnf	forkhead_box_K1	protein-coding
chr10	64227913	64228357	1	1	2	49	intron_(NM_001164376,_intron_7_of_17)	intron_(NM_001164376,_intron_7_of_17)	-137880	NM_178678	216028	Mm.431318	NM_178678	ENSMUSG00000042846	Lrrtm3	9630044H04Rik	leucine_rich_repeat_transmembrane_neuronal_3	protein-coding
chr7	44473568	44475099	1	1	2	49	Intergenic	Intergenic	3987	NR_106019	102465637	.	NR_106019	ENSMUSG00000098661	Mir7052	Gm27583|mmu-mir-7052	microRNA_7052	ncRNA
chr7	142544089	142545390	1	1	2	49	non-coding_(NR_002452,_exon_3_of_3)	non-coding_(NR_002452,_exon_3_of_3)	11623	NM_011288	19935	Mm.12144	NM_011288	ENSMUSG00000037772	Mrpl23	L23mrp|Rpl23|Rpl23l	mitochondrial_ribosomal_protein_L23	protein-coding
chr17	80433186	80433927	1	1	2	49	exon_(NM_009231,_exon_10_of_22)	exon_(NM_009231,_exon_10_of_22)	46896	NM_009231	20662	Mm.60975	NM_009231	ENSMUSG00000024241	Sos1	4430401P03Rik|9630010N06|AI449023	son_of_sevenless_homolog_1_(Drosophila)	protein-coding
chr14	101442213	101443373	1	1	2	49	3'_UTR_(NM_001081278,_exon_19_of_19)	3'_UTR_(NM_001081278,_exon_19_of_19)	166398	NM_001081278	210789	Mm.320639	NM_173380	ENSMUSG00000033083	Tbc1d4	5930406J04Rik|A930035N22|AV295684|As160	TBC1_domain_family,_member_4	protein-coding
chr7	126442632	126447808	1	1	2	48	TTS_(NM_007504)	TTS_(NM_007504)	16453	NM_030566	70314	Mm.35467	NM_030566	ENSMUSG00000030727	Rabep2	2610011A08Rik|AI462746|Fra	rabaptin,_RAB_GTPase_binding_effector_protein_2	protein-coding
chr9	67024383	67027044	1	1	2	48	intron_(NM_001164255,_intron_8_of_8)	intron_(NM_001164255,_intron_8_of_8)	18157	NM_001164253	22003	Mm.121878	NM_024427	ENSMUSG00000032366	Tpm1	AA986836|AI854628|TM2|Tm3|Tmpa|Tpm-1|alpha-TM	tropomyosin_1,_alpha	protein-coding
chr17	87344417	87345260	1	1	2	48	intron_(NM_028639,_intron_14_of_19)	intron_(NM_028639,_intron_14_of_19)	61953	NM_028639	225049	Mm.77396	NM_028639	ENSMUSG00000036918	Ttc7	1110035E02Rik|1700007L07Rik|Ttc7a|fsn|hea	tetratricopeptide_repeat_domain_7	protein-coding
chr2	76894124	76894829	1	1	2	48	intron_(NM_011652,_intron_65_of_312)	intron_(NM_011652,_intron_65_of_312)	88070	NM_011652	22138	Mm.373672	NM_011652	ENSMUSG00000051747	Ttn	1100001C23Rik|2310036G12Rik|2310057K23Rik|2310074I15Rik|AF006999|AV006427|D330041I19Rik|D830007G01Rik|L56|mdm|shru	titin	protein-coding
chr13	12871846	12873156	1	1	2	48	Intergenic	MIRc|SINE|MIR	-72422	NM_011118	18812	Mm.457984	NM_011118	ENSMUSG00000056457	Prl2c3	Ghd1|MRP-2|MRP-3|Mrpplf3|PLF-2|PLF-3|Plf2|Prl2c4|mrp/plf3	prolactin_family_2,_subfamily_c,_member_3	protein-coding
chr19	38919886	38920321	1	1	2	48	TTS_(NM_145952)	TTS_(NM_145952)	-10886	NM_008234	15201	Mm.57223	NM_008234	ENSMUSG00000025001	Hells	AI323785|E130115I21Rik|LSH|Lysh|PASG|YFK8	helicase,_lymphoid_specific	protein-coding
chr13	12902888	12904734	1	1	2	48	Intergenic	MTE-int|LTR|ERVL-MaLR	101519	NM_031191	18811	Mm.88796	NM_031191	ENSMUSG00000079092	Prl2c2	MRP-1|PLF-1|Plf|Plf1	prolactin_family_2,_subfamily_c,_member_2	protein-coding
chr2	71104936	71105558	1	1	2	48	Intergenic	Intergenic	-12807	NM_028593	73649	Mm.45435	NM_028593	ENSMUSG00000027015	Cybrd1	2210407P13Rik|Dcytb	cytochrome_b_reductase_1	protein-coding
chr3	45230405	45231075	1	1	2	47	Intergenic	RLTR11D|LTR|ERVK	147520	NR_045172	72511	Mm.140700	NR_045172	ENSMUSG00000097040	2610316D01Rik	-	RIKEN_cDNA_2610316D01_gene	ncRNA
chr16	56480109	56481435	1	1	2	47	intron_(NM_001014424,_intron_1_of_36)	intron_(NM_001014424,_intron_1_of_36)	2926	NM_001014424	320712	Mm.209236	NM_178790	ENSMUSG00000035258	Abi3bp	5033411B22Rik|AI506287|BG172926|D930038M13Rik|TARSH|eratin	ABI_gene_family,_member_3_(NESH)_binding_protein	protein-coding
chr6	44516732	44518004	1	1	2	47	Intergenic	Lx4B|LINE|L1	-542693	NM_001004357	66797	Mm.440084	NM_025771	.	Cntnap2	5430425M22Rik|Caspr2|mKIAA0868	contactin_associated_protein-like_2	protein-coding
chr19	4854817	4855646	1	1	2	47	5'_UTR_(NM_019861,_exon_1_of_14)	5'_UTR_(NM_019861,_exon_1_of_14)	103	NM_019861	56464	Mm.29561	NM_019861	ENSMUSG00000083282	Ctsf	AI481912	cathepsin_F	protein-coding
chr4	101477051	101477672	1	1	2	47	Intergenic	Intergenic	-19286	NM_198412	72685	Mm.76494	NM_198412	ENSMUSG00000028528	Dnajc6	2810027M23Rik|mKIAA0473	DnaJ_(Hsp40)_homolog,_subfamily_C,_member_6	protein-coding
chr18	20561314	20561809	1	1	2	47	intron_(NM_007883,_intron_1_of_14)	intron_(NM_007883,_intron_1_of_14)	3446	NM_007883	13511	Mm.345891	NM_007883	ENSMUSG00000044393	Dsg2	AA408168|D18Ertd293e	desmoglein_2	protein-coding
chr10	11092877	11093615	1	1	2	47	Intergenic	RLTR31A_Mm|LTR|ERVK	-10915	NM_016976	14816	Mm.391904	NM_016976	ENSMUSG00000019828	Grm1	4930455H15Rik|ENSMUSG00000075319|Gm10828|Gprc1a|mGluR1|nmf373|rcw|wobl	glutamate_receptor,_metabotropic_1	protein-coding
chr2	99176400	99177640	1	1	2	47	Intergenic	Intergenic	1709363	NM_178725	241568	Mm.241682	NM_178725	ENSMUSG00000050587	Lrrc4c	6430556C10Rik|NGL-1	leucine_rich_repeat_containing_4C	protein-coding
chr8	61033130	61033702	1	1	2	47	intron_(NM_001293638,_intron_9_of_33)	Lx4A|LINE|L1	40223	NM_001293638	18004	Mm.486881	NM_175089	ENSMUSG00000031644	Nek1	D8Ertd790e|kat	NIMA_(never_in_mitosis_gene_a)-related_expressed_kinase_1	protein-coding
chr3	25179952	25180791	1	1	2	47	Intergenic	Intergenic	972935	NM_001163387	192167	Mm.316080	NM_138666	ENSMUSG00000063887	Nlgn1	6330415N05Rik|BB179718|NL1|Nlg1|mKIAA1070	neuroligin_1	protein-coding
chr6	14403086	14403845	1	1	2	47	Intergenic	Intergenic	351808	NM_080464	140491	Mm.209429	NM_080464	ENSMUSG00000042717	Ppp1r3a	GM|RG1|RGL	protein_phosphatase_1,_regulatory_(inhibitor)_subunit_3A	protein-coding
chr19	3805409	3806562	1	1	2	47	3'_UTR_(NM_001167884,_exon_14_of_14)	3'_UTR_(NM_001167884,_exon_14_of_14)	38565	NM_001167884	225888	Mm.278578	NM_144871	ENSMUSG00000045098	Suv420h1	AA117471|C630029K18Rik|KMT5B|Suv4-20h1	suppressor_of_variegation_4-20_homolog_1_(Drosophila)	protein-coding
chr11	80137701	80138368	1	1	2	47	exon_(NM_183275,_exon_3_of_4)	exon_(NM_183275,_exon_3_of_4)	4118	NM_183275	68550	Mm.18466	NM_183275	ENSMUSG00000046909	Tefm	1110002N22Rik	transcription_elongation_factor,_mitochondrial	protein-coding
chr2	6289704	6290339	1	1	2	47	intron_(NR_040333,_intron_4_of_6)	AT_rich|Low_complexity|Low_complexity	-32735	NM_001080548	98910	Mm.40673	NM_181399	ENSMUSG00000039046	Usp6nl	AI316785|RNTRE|TRE2NL|mKIAA0019	USP6_N-terminal_like	protein-coding
chr9	89782328	89782772	1	1	2	47	Intergenic	B4A|SINE|B4	19778	NR_029570	387179	.	NR_029570	ENSMUSG00000065596	Mir184	Mirn184|mir-184|mmu-mir-184	microRNA_184	ncRNA
chr8	59106314	59107042	1	1	2	47	Intergenic	Intergenic	194923	NM_173411	234290	Mm.39244	NM_173411	ENSMUSG00000049946	BC030500	-	cDNA_sequence_BC030500	protein-coding
chr3	102919891	102920578	1	1	2	47	intron_(NM_011516,_intron_12_of_32)	intron_(NM_011516,_intron_12_of_32)	15865	NM_011516	20957	Mm.243849	NM_011516	ENSMUSG00000027855	Sycp1	SCP1	synaptonemal_complex_protein_1	protein-coding
chr1	78332640	78333272	1	1	2	47	intron_(NM_001004173,_intron_1_of_4)	intron_(NM_001004173,_intron_1_of_4)	22610	NM_001004173	433323	Mm.276248	NM_001004173	ENSMUSG00000032908	Sgpp2	SPPase2|Spp2	sphingosine-1-phosphate_phosphotase_2	protein-coding
chr10	22350825	22351750	1	1	2	47	intron_(NM_009018,_intron_5_of_5)	L1M3|LINE|L1	-10606	NM_020030	56554	Mm.458004	NM_020030	ENSMUSG00000078452	Raet1d	RAE-1delta	retinoic_acid_early_transcript_delta	protein-coding
chr10	128514512	128515094	1	1	2	47	intron_(NM_011843,_intron_24_of_30)	B1_Mus2|SINE|Alu	-2773	NR_105881	102465552	.	NR_105881	ENSMUSG00000099292	Mir6916	Gm27721|mmu-mir-6916	microRNA_6916	ncRNA
chr13	26019696	26020284	1	1	2	47	Intergenic	Intergenic	-53674	NR_045062	100503530	Mm.86763	NR_045062	ENSMUSG00000086531	Gm11351	OTTMUSG00000000620	predicted_gene_11351	ncRNA
chr14	106157236	106157669	1	1	2	47	Intergenic	Intergenic	51255	NR_073203	212085	Mm.78128	NM_198601	ENSMUSG00000022113	Trim52	4921513B05Rik	tripartite_motif-containing_52	protein-coding
chr17	7259341	7260042	1	1	2	47	intron_(NM_011299,_intron_8_of_20)	MTEa|LTR|ERVL-MaLR	-64968	NR_046291	21461	Mm.264651	NM_011553	ENSMUSG00000071322	Tcp10a	D17Leh66A|D17Leh66aa|Gm10326|T66A-a|Tcp-10a	t-complex_protein_10a	protein-coding
chr7	27757819	27758799	1	1	2	47	Intergenic	RLTR14-int|LTR|ERV1	-7364	NR_033484	100043229	Mm.458666	NR_033484	.	Gm10046	ENSMUSG00000058661	predicted_gene_10046	ncRNA
chr7	114293699	114294265	1	1	2	47	Intergenic	Intergenic	-17866	NM_011965	26440	Mm.121265	NM_011965	ENSMUSG00000030751	Psma1	C2|HC2|Pros-30|alpha-type	proteasome_(prosome,_macropain)_subunit,_alpha_type_1	protein-coding
chr8	64669876	64670593	1	1	2	46	intron_(NM_013494,_intron_1_of_8)	intron_(NM_013494,_intron_1_of_8)	22805	NM_013494	12876	Mm.31395	NM_013494	ENSMUSG00000037852	Cpe	CPH|Cph-1|Cph1|R74677|fat	carboxypeptidase_E	protein-coding
chr4	147535767	147536643	1	1	2	46	Intergenic	Intergenic	-17072	NM_001014397	433804	Mm.332047	NM_001014397	ENSMUSG00000065999	Gm13154	OTTMUSG00000010673	predicted_gene_13154	protein-coding
chr13	12805031	12805829	1	1	2	46	Intergenic	Lx6|LINE|L1	-5351	NM_011118	18812	Mm.457984	NM_011118	ENSMUSG00000056457	Prl2c3	Ghd1|MRP-2|MRP-3|Mrpplf3|PLF-2|PLF-3|Plf2|Prl2c4|mrp/plf3	prolactin_family_2,_subfamily_c,_member_3	protein-coding
chr7	43153121	43154090	1	1	2	46	Intergenic	MurSatRep1|Unknown|Unknown	-23982	NM_001034893	668620	Mm.388871	NM_001034893	ENSMUSG00000064194	Zfp936	EG435970|EG668620|Gm9272|I1C0022H11Rik	zinc_finger_protein_936	protein-coding
chr2	75909321	75910325	1	1	2	46	intron_(NM_172666,_intron_18_of_19)	intron_(NM_172666,_intron_18_of_19)	28639	NM_028235	72421	Mm.275109	NM_028235	ENSMUSG00000075273	Ttc30b	2510042P03Rik|Tcc30b	tetratricopeptide_repeat_domain_30B	protein-coding
chr1	36528353	36529802	1	1	2	45	TTS_(NM_053186)	TTS_(NM_053186)	6661	NM_153502	78321	Mm.41421	NM_153502	ENSMUSG00000067653	Ankrd23	1110058D09Rik|2310041C05Rik|AI853437|Darp|MARP3	ankyrin_repeat_domain_23	protein-coding
chr3	106273393	106275151	1	1	2	45	Intergenic	Intergenic	-54793	NM_145126	104183	Mm.425140	NM_145126	ENSMUSG00000063779	Chil4	Chi3l4|Ym2	chitinase-like_4	protein-coding
chr7	120842473	120843126	1	1	2	45	promoter-TSS_(NM_001267710)	promoter-TSS_(NM_001267710)	-31	NM_007908	13631	Mm.25997	NM_007908	ENSMUSG00000035064	Eef2k	C86191|eEF-2K	eukaryotic_elongation_factor-2_kinase	protein-coding
chr7	44523201	44524057	1	1	2	45	intron_(NM_146189,_intron_1_of_27)	intron_(NM_146189,_intron_1_of_27)	1040	NM_146189	233199	Mm.358888	NM_146189	ENSMUSG00000038670	Mybpc2	-	myosin_binding_protein_C,_fast-type	protein-coding
chr5	103306975	103307685	1	1	2	45	Intergenic	Lx9|LINE|L1	-8301	NR_040699	74624	Mm.389662	NR_040699	ENSMUSG00000104956	4930429D17Rik	-	RIKEN_cDNA_4930429D17_gene	ncRNA
chr3	142325122	142326425	1	1	2	44	intron_(NM_019808,_intron_3_of_12)	intron_(NM_019808,_intron_3_of_12)	66076	NM_022554	56376	Mm.117709	NM_019808	ENSMUSG00000028273	Pdlim5	1110001A05Rik|AI987914|C87059|Enh|Enh1|Enh2|Enh3|LIM	PDZ_and_LIM_domain_5	protein-coding
chr19	61118602	61119255	1	1	2	44	exon_(NM_001309216,_exon_4_of_4)	exon_(NM_001309216,_exon_4_of_4)	21911	NM_001309195	414758	Mm.100056	NM_001001737	ENSMUSG00000074733	Zfp950	5830428H23Rik|AU016073|BC055757|Gm34518|Zfp826|mszf84	zinc_finger_protein_950	protein-coding
chr4	146493363	146494454	1	1	2	44	Intergenic	Intergenic	-8091	NM_001243138	100041433	Mm.441741	NM_001243138	ENSMUSG00000056300	Gm13247	OTTMUSG00000011075	predicted_gene_13247	protein-coding
chr11	50171861	50172447	1	1	2	42	3'_UTR_(NM_029745,_exon_21_of_21)	3'_UTR_(NM_029745,_exon_21_of_21)	-2697	NM_026543	68067	Mm.40828	NM_026543	ENSMUSG00000020381	3010026O09Rik	2900016G09Rik|AI851514|AW475975	RIKEN_cDNA_3010026O09_gene	protein-coding
chr16	53454215	53455155	1	1	2	42	Intergenic	Intergenic	-638941	NR_040495	73820	Mm.60493	NR_040495	.	4930404A05Rik	-	RIKEN_cDNA_4930404A05_gene	ncRNA
chr7	77259420	77260286	1	1	2	42	Intergenic	Intergenic	1029966	NM_001199224	244071	Mm.322829	NM_172902	.	Agbl1	Ccp4|D430020F16|EG244071|Nna1-l1	ATP/GTP_binding_protein-like_1	protein-coding
chr13	94365614	94366827	1	1	2	42	intron_(NM_009680,_intron_1_of_26)	URR1A|DNA|hAT-Charlie	7261	NM_009680	11774	Mm.21185	NM_009680	ENSMUSG00000021686	Ap3b1	AP-3|AU015684|C78395|Hps2|beta3A|pe|pearl|rim2	adaptor-related_protein_complex_3,_beta_1_subunit	protein-coding
chr7	126448220	126449609	1	1	2	42	intron_(NM_007504,_intron_14_of_22)	intron_(NM_007504,_intron_14_of_22)	14158	NM_007504	11937	Mm.35134	NM_007504	ENSMUSG00000030730	Atp2a1	SERCA1	ATPase,_Ca++_transporting,_cardiac_muscle,_fast_twitch_1	protein-coding
chr12	63830678	63831441	1	1	2	42	Intergenic	Lx8b|LINE|L1	643838	NM_001163271	623046	Mm.189552	NM_001163271	ENSMUSG00000043060	Fscb	EG623046	fibrous_sheath_CABYR_binding_protein	protein-coding
chr18	76913758	76914529	1	1	2	42	Intergenic	Lx|LINE|L1	-15883	NM_025409	66191	Mm.28593	NM_025409	ENSMUSG00000090000	Ier3ip1	1110057H19Rik|AI644142|AL022842|AL022863|AV026606	immediate_early_response_3_interacting_protein_1	protein-coding
chr4	31740802	31741669	1	1	2	42	Intergenic	L1_Mus3|LINE|L1	-222871	NM_172688	26409	Mm.258589	NM_009316	ENSMUSG00000028284	Map3k7	B430101B05|C87327|Tak1	mitogen-activated_protein_kinase_kinase_kinase_7	protein-coding
chr4	81329058	81329897	1	1	2	42	exon_(NM_001305286,_exon_23_of_46)	exon_(NM_001305286,_exon_23_of_46)	113337	NM_001305284	17475	Mm.153039	NM_010820	ENSMUSG00000028402	Mpdz	AI225843|B930003D11Rik|MUPP1	multiple_PDZ_domain_protein	protein-coding
chr13	32703610	32705345	1	1	2	42	3'_UTR_(NM_001166030,_exon_12_of_12)	3'_UTR_(NM_001166030,_exon_12_of_12)	77301	NM_001166030	238564	Mm.60041	NM_001166030	ENSMUSG00000044951	Mylk4	EG238564	myosin_light_chain_kinase_family,_member_4	protein-coding
chr16	37690555	37691279	1	1	2	42	Intergenic	Intergenic	-36549	NM_026610	68194	Mm.379154	NM_026610	.	Ndufb4	0610006N12Rik|1300010H20Rik	NADH_dehydrogenase_(ubiquinone)_1_beta_subcomplex_4	protein-coding
chr8	61044591	61045478	1	1	2	42	intron_(NM_001293638,_intron_15_of_33)	intron_(NM_001293638,_intron_15_of_33)	51842	NM_001293638	18004	Mm.486881	NM_175089	ENSMUSG00000031644	Nek1	D8Ertd790e|kat	NIMA_(never_in_mitosis_gene_a)-related_expressed_kinase_1	protein-coding
chr13	79099077	79099649	1	1	2	42	Intergenic	L1_Mur2|LINE|L1	-900381	NM_010151	13865	Mm.439653	NM_010151	ENSMUSG00000069171	Nr2f1	COUP-TF1|COUP-TFI|COUPTFA|EAR3|Erbal3|SVP44|Tcfcoup1	nuclear_receptor_subfamily_2,_group_F,_member_1	protein-coding
chr14	83974308	83975340	1	1	2	42	Intergenic	Intergenic	-468739	NM_001013753	219228	Mm.153643	NM_001013753	ENSMUSG00000035566	Pcdh17	C030033F14Rik|Gm78	protocadherin_17	protein-coding
chr14	11436778	11437169	1	1	2	42	Intergenic	RSINE1|SINE|B4	-116579	NM_008981	19270	Mm.431266	NM_008981	ENSMUSG00000021745	Ptprg	5430405N12Rik|AW046354|AW549872|RPTPgamma	protein_tyrosine_phosphatase,_receptor_type,_G	protein-coding
chr9	117594569	117595060	1	1	2	42	intron_(NM_001172121,_intron_1_of_14)	intron_(NM_001172121,_intron_1_of_14)	35098	NM_001172121	207181	Mm.326411	NM_178660	ENSMUSG00000039607	Rbms3	6720477E09Rik|8430436O14Rik	RNA_binding_motif,_single_stranded_interacting_protein	protein-coding
chr11	23764685	23765300	1	1	2	42	intron_(NM_009044,_intron_1_of_9)	ID_B1|SINE|B4	5977	NM_009044	19696	Mm.4869	NM_009044	.	Rel	c-Rel	reticuloendotheliosis_oncogene	protein-coding
chr3	66823445	66824268	1	1	2	42	Intergenic	MTD|LTR|ERVL-MaLR	154954	NM_001302358	20429	Mm.39093	NM_013665	ENSMUSG00000027833	Shox2	6330543G17Rik|OG12|Og12x|Prx3|SHOT	short_stature_homeobox_2	protein-coding
chr4	155184450	155185334	1	1	2	42	intron_(NM_011385,_intron_1_of_6)	intron_(NM_011385,_intron_1_of_6)	37643	NM_011385	20481	Mm.28520	NM_011385	ENSMUSG00000029050	Ski	2310012I02Rik|2610001A11Rik|AA062172|AA589460|BC004088	ski_sarcoma_viral_oncogene_homolog_(avian)	protein-coding
chr14	111698990	111699493	1	1	2	42	Intergenic	Intergenic	24127	NM_198865	75409	Mm.235097	NM_029273	ENSMUSG00000033214	Slitrk5	2610019D03Rik	SLIT_and_NTRK-like_family,_member_5	protein-coding
chr6	95535322	95536080	1	1	2	42	intron_(NM_011507,_intron_9_of_10)	intron_(NM_011507,_intron_9_of_10)	183145	NM_011507	20917	Mm.371585	NM_011507	ENSMUSG00000061838	Suclg2	AF171077|AW556404|D6Wsu120e|SCS-betaG	succinate-Coenzyme_A_ligase,_GDP-forming,_beta_subunit	protein-coding
chr4	48458424	48459253	1	1	2	42	intron_(NM_172304,_intron_8_of_15)	intron_(NM_172304,_intron_8_of_15)	14583	NM_172304	269536	Mm.272025	NM_172304	ENSMUSG00000028345	Tex10	2610206N19Rik|2810462N03Rik|BC006867	testis_expressed_gene_10	protein-coding
chr11	94137604	94138536	1	1	2	42	Intergenic	Intergenic	-73384	NM_009427	22057	Mm.259673	NM_009427	ENSMUSG00000037573	Tob1	Tob|Trob	transducer_of_ErbB-2.1	protein-coding
chr11	67935389	67936053	1	1	2	42	intron_(NM_027963,_intron_9_of_13)	intron_(NM_027963,_intron_9_of_13)	-13568	NM_173754	216835	Mm.158885	NM_173754	ENSMUSG00000020905	Usp43	-	ubiquitin_specific_peptidase_43	protein-coding
chr13	12869018	12870637	1	1	2	42	Intergenic	Intergenic	-69749	NM_011118	18812	Mm.457984	NM_011118	ENSMUSG00000056457	Prl2c3	Ghd1|MRP-2|MRP-3|Mrpplf3|PLF-2|PLF-3|Plf2|Prl2c4|mrp/plf3	prolactin_family_2,_subfamily_c,_member_3	protein-coding
chr13	12896754	12897876	1	1	2	42	Intergenic	Lx8b|LINE|L1	-97236	NM_011118	18812	Mm.457984	NM_011118	ENSMUSG00000056457	Prl2c3	Ghd1|MRP-2|MRP-3|Mrpplf3|PLF-2|PLF-3|Plf2|Prl2c4|mrp/plf3	prolactin_family_2,_subfamily_c,_member_3	protein-coding
chr7	43138152	43138881	1	1	2	42	Intergenic	Lx3B|LINE|L1	-39071	NM_001034893	668620	Mm.388871	NM_001034893	ENSMUSG00000064194	Zfp936	EG435970|EG668620|Gm9272|I1C0022H11Rik	zinc_finger_protein_936	protein-coding
chr7	101797948	101798614	1	1	2	42	Intergenic	Intergenic	-20032	NM_008887	11859	Mm.5028	NM_008887	ENSMUSG00000007946	Phox2a	Arix|Phox2|Pmx2|Pmx2a	paired-like_homeobox_2a	protein-coding
chr16	43541700	43543198	1	1	2	42	intron_(NM_019778,_intron_3_of_8)	intron_(NM_019778,_intron_3_of_8)	-98206	NR_030576	100124467	.	NR_030576	ENSMUSG00000076372	Mir568	Mirn568|mmu-mir-568	microRNA_568	ncRNA
chr2	164465506	164466447	1	1	2	42	TTS_(NM_025575)	TTS_(NM_025575)	5006	NM_025575	66460	Mm.44218	NM_025575	ENSMUSG00000045503	Sys1	2610042O14Rik|AI266964|C87389	SYS1_Golgi-localized_integral_membrane_protein_homolog_(S._cerevisiae)	protein-coding
chr8	12655234	12656176	1	1	2	42	intron_(NM_198031,_intron_6_of_21)	intron_(NM_198031,_intron_6_of_21)	16395	NM_198031	259279	Mm.142095	NM_198031	ENSMUSG00000000759	Tubgcp3	GCP3|Spc98p	tubulin,_gamma_complex_associated_protein_3	protein-coding
chr16	78007037	78007972	1	1	2	42	Intergenic	Intergenic	247949	NR_045698	100503619	Mm.387531	NR_045698	.	E330011O21Rik	-	RIKEN_cDNA_E330011O21_gene	ncRNA
chr2	44131214	44132117	1	1	2	42	intron_(NM_001301832,_intron_10_of_14)	L2|LINE|L2	-66342	NR_040622	320872	Mm.445023	NR_040622	ENSMUSG00000085089	Arhgap15os	A430092G05Rik	Rho_GTPase_activating_protein_15,_opposite_strand	ncRNA
chr2	54739445	54740947	1	1	2	42	intron_(NM_173030,_intron_4_of_12)	intron_(NM_173030,_intron_4_of_12)	303809	NM_173030	271786	Mm.330227	NM_173030	ENSMUSG00000060988	Galnt13	A230002A12|A230020F20|BB182356	UDP-N-acetyl-alpha-D-galactosamine:polypeptide_N-acetylgalactosaminyltransferase_13	protein-coding
chr10	79012409	79013003	1	1	2	42	Intergenic	Intergenic	-4618	NM_147040	259042	Mm.271575	NM_147040	ENSMUSG00000063216	Olfr1351	MOR139-4	olfactory_receptor_1351	protein-coding
chr12	20897446	20898056	1	1	2	42	Intergenic	L1_Mur3|LINE|L1	-81972	NR_015521	69513	Mm.273972	NR_015521	ENSMUSG00000099759	1700030C10Rik	-	RIKEN_cDNA_1700030C10_gene	ncRNA
chr16	28205811	28206549	1	1	2	42	intron_(NM_183064,_intron_3_of_4)	RLTR20D|LTR|ERVK	239895	NM_001276420	14167	Mm.7996	NM_010199	.	Fgf12	AV114868|B230343J05Rik|FGF-12|FHF-1|Fhf1	fibroblast_growth_factor_12	protein-coding
chr16	36837304	36838124	1	1	2	42	intron_(NM_177128,_intron_5_of_14)	L1MA8|LINE|L1	9314	NM_177128	320299	Mm.222934	NM_177128	ENSMUSG00000022837	Iqcb1	6820449I09Rik|AV128382|NPHP5	IQ_calmodulin-binding_motif_containing_1	protein-coding
chr16	71410826	71411594	1	1	2	42	Intergenic	Intergenic	161306	NR_040576	78221	Mm.399298	NR_040576	.	4930567J20Rik	-	RIKEN_cDNA_4930567J20_gene	ncRNA
chr2	25002479	25002966	1	1	2	42	intron_(NM_146251,_intron_13_of_34)	intron_(NM_146251,_intron_13_of_34)	26690	NM_146251	241274	Mm.389243	NM_146251	ENSMUSG00000036833	Pnpla7	BC027342|E430013P11Rik|Nre	patatin-like_phospholipase_domain_containing_7	protein-coding
chr2	92201468	92202354	1	1	2	42	intron_(NM_001109691,_intron_2_of_18)	RSINE1|SINE|B4	9934	NR_035480	100316756	.	NR_035480	ENSMUSG00000088639	Mir1955	mir-1955|mmu-mir-1955	microRNA_1955	ncRNA
chr3	58990799	58991339	1	1	2	42	Intergenic	Intergenic	-15909	NM_177855	329650	Mm.240059	NM_177855	ENSMUSG00000056476	Med12l	A130035F20|A630079M02|AU044581|TRALPUSH	mediator_complex_subunit_12-like	protein-coding
chr3	122324429	122325032	1	1	2	42	Intergenic	Intergenic	-31028	NR_030439	791077	.	NR_030439	ENSMUSG00000076456	Mir760	Mirn760|mir-760|mmu-mir-760	microRNA_760	ncRNA
chr4	73841254	73841825	1	1	2	42	Intergenic	Intergenic	34694	NM_001177578	667780	Mm.457901	NM_001177578	ENSMUSG00000096333	Gm13871	OTTMUSG00000014862	predicted_gene_13871	protein-coding
chr6	35266048	35266745	1	1	2	42	Intergenic	Intergenic	13665	NR_027875	67705	Mm.228046	NR_015608	ENSMUSG00000073155	1810058I24Rik	AI414869|AI848234	RIKEN_cDNA_1810058I24_gene	ncRNA
chr6	64804763	64805366	1	1	2	42	Intergenic	Lx2|LINE|L1	75919	NM_007500	11921	Mm.57229	NM_007500	ENSMUSG00000073043	Atoh1	Hath1|MATH-1|Math1|bHLHa14	atonal_homolog_1_(Drosophila)	protein-coding
chr7	64143260	64144314	1	1	2	42	Intergenic	Intergenic	-10048	NM_001039104	17364	Mm.38875	NM_018752	ENSMUSG00000030523	Trpm1	4732499L03Rik|AI606771|Ltrpc1|Mlsn1	transient_receptor_potential_cation_channel,_subfamily_M,_member_1	protein-coding
chr7	69292659	69293649	1	1	2	42	Intergenic	Intergenic	-202940	NR_045940	73796	Mm.410832	NR_045940	.	4930402F11Rik	-	RIKEN_cDNA_4930402F11_gene	ncRNA
chr1	152223884	152224694	1	1	2	41	Intergenic	Intergenic	-133969	NM_197990	69399	Mm.278031	NM_197990	ENSMUSG00000032666	1700025G04Rik	2610510E02Rik|2900042O04Rik|ENSMUSG00000073540	RIKEN_cDNA_1700025G04_gene	protein-coding
chr6	74199037	74199552	1	1	2	41	Intergenic	Intergenic	-728274	NR_108032	73408	Mm.233629	NR_108032	ENSMUSG00000107408	1700065L07Rik	-	RIKEN_cDNA_1700065L07_gene	ncRNA
chr7	76746967	76747390	1	1	2	41	intron_(NM_001199224,_intron_20_of_22)	Lx2|LINE|L1	517292	NM_001199224	244071	Mm.322829	NM_172902	.	Agbl1	Ccp4|D430020F16|EG244071|Nna1-l1	ATP/GTP_binding_protein-like_1	protein-coding
chr4	15730216	15730788	1	1	2	41	Intergenic	PB1D7|SINE|Alu	-150762	NM_009788	12307	Mm.277665	NM_009788	.	Calb1	Brain-2|CB|Calb|Calb-1	calbindin_1	protein-coding
chr18	87447633	87448864	1	1	2	41	Intergenic	L1M2|LINE|L1	736184	NM_172633	12405	Mm.70775	NM_172633	ENSMUSG00000024647	Cbln2	6330593N19Rik|A730004O05	cerebellin_2_precursor_protein	protein-coding
chr8	102837216	102837773	1	1	2	41	Intergenic	Intergenic	-52384	NM_009866	12552	Mm.1571	NM_009866	ENSMUSG00000031673	Cdh11	Cad11|OSF-4	cadherin_11	protein-coding
chr4	8736148	8736579	1	1	2	41	intron_(NM_001277149,_intron_1_of_37)	(CATA)n|Simple_repeat|Simple_repeat	45958	NM_001277149	320790	Mm.138792	NM_001033395	ENSMUSG00000041235	Chd7	A730019I05Rik|Cycn|Cyn|Dz|Edy|Flo|GENA_47|GENA_60|Gena_52|Lda|Mt|Obt|Todo|WBE1|Whi|metis	chromodomain_helicase_DNA_binding_protein_7	protein-coding
chr3	106254224	106254725	1	1	2	41	Intergenic	ETnERV2-int|LTR|ERVK	-34996	NM_145126	104183	Mm.425140	NM_145126	ENSMUSG00000063779	Chil4	Chi3l4|Ym2	chitinase-like_4	protein-coding
chr9	11691603	11692466	1	1	2	41	Intergenic	Intergenic	-787260	NM_001170787	244682	Mm.187021	NM_001033359	ENSMUSG00000039488	Cntn5	6720426O10Rik|A830025P08Rik|Gm507|NB-2	contactin_5	protein-coding
chr6	46544588	46545003	1	1	2	41	intron_(NM_001004357,_intron_13_of_23)	intron_(NM_001004357,_intron_13_of_23)	-699600	NM_025771	66797	Mm.440084	NM_025771	.	Cntnap2	5430425M22Rik|Caspr2|mKIAA0868	contactin_associated_protein-like_2	protein-coding
chr7	118552338	118552977	1	1	2	41	intron_(NM_172476,_intron_7_of_15)	intron_(NM_172476,_intron_7_of_15)	-19302	NM_001304758	12850	Mm.20634	NM_009940	ENSMUSG00000030652	Coq7	clk-1	demethyl-Q_7	protein-coding
chr3	43498642	43499268	1	1	2	41	Intergenic	Intergenic	1756337	NM_028667	73852	Mm.29006	NM_027271	ENSMUSG00000025766	D3Ertd751e	2810009O15Rik|4930415G15Rik	DNA_segment,_Chr_3,_ERATO_Doi_751,_expressed	protein-coding
chr14	98023353	98024039	1	1	2	41	intron_(NM_007826,_intron_1_of_11)	intron_(NM_007826,_intron_1_of_11)	146069	NM_001038610	13134	Mm.320593	NM_007826	ENSMUSG00000055639	Dach1	Dac|Dach	dachshund_1_(Drosophila)	protein-coding
chr10	127265195	127266127	1	1	2	41	promoter-TSS_(NM_001190453)	promoter-TSS_(NM_001190453)	-601	NM_001190454	69654	Mm.167537	NM_027151	ENSMUSG00000025410	Dctn2	2310042E05Rik|C130077D06Rik|C87049|DCTN-50|GMP23-48K|RBP50|p50	dynactin_2	protein-coding
chr2	105979928	105980715	1	1	2	41	intron_(NR_033993,_intron_2_of_3)	intron_(NR_033993,_intron_2_of_3)	23227	NM_026992	99349	Mm.25661	NM_026992	ENSMUSG00000027166	Dnajc24	1700030A21Rik|2610027M02Rik|AV066965|AW240712|Dph4|MmDjC7|Zcsl3	DnaJ_(Hsp40)_homolog,_subfamily_C,_member_24	protein-coding
chr4	91071275	91072142	1	1	2	41	Intergenic	MIRb|SINE|MIR	300346	NM_010486	15569	Mm.318042	NM_010486	ENSMUSG00000008489	Elavl2	Hub|mel-N1	ELAV_(embryonic_lethal,_abnormal_vision,_Drosophila)-like_2_(Hu_antigen_B)	protein-coding
chr1	69204314	69205007	1	1	2	41	Intergenic	Intergenic	-96602	NM_010154	13869	Mm.442420	NM_010154	ENSMUSG00000062209	Erbb4	Her4|c-erbB-4	v-erb-a_erythroblastic_leukemia_viral_oncogene_homolog_4_(avian)	protein-coding
chr12	94975267	94976003	1	1	2	41	Intergenic	Intergenic	-716591	NM_201518	399558	Mm.341948	NM_201518	ENSMUSG00000047414	Flrt2	-	fibronectin_leucine_rich_transmembrane_protein_2	protein-coding
chr1	64823926	64824828	1	1	2	41	intron_(NM_001039493,_intron_6_of_7)	intron_(NM_001039493,_intron_6_of_7)	-86627	NM_022721	14367	Mm.150813	NM_022721	ENSMUSG00000045005	Fzd5	5330434N09Rik|AI427138|Fz-5|Fz5|mFz5	frizzled_homolog_5_(Drosophila)	protein-coding
chr16	70387460	70388177	1	1	2	41	intron_(NM_028803,_intron_2_of_15)	ORR1D1|LTR|ERVL-MaLR	73870	NM_028803	74185	Mm.396102	NM_028803	ENSMUSG00000022707	Gbe1	2310045H19Rik|2810426P10Rik|D16Ertd536e	glucan_(1,4-alpha-),_branching_enzyme_1	protein-coding
chr13	45465876	45466946	1	1	2	41	Intergenic	Intergenic	-41033	NM_025508	66355	Mm.290802	NM_025508	ENSMUSG00000000253	Gmpr	2310004P21Rik|AV028449|GMPR_1	guanosine_monophosphate_reductase	protein-coding
chr8	94387390	94388015	1	1	2	41	intron_(NM_022331,_intron_1_of_7)	intron_(NM_022331,_intron_1_of_7)	1203	NM_022331	64209	Mm.29151	NM_022331	ENSMUSG00000031770	Herpud1	Herp|Mifl|SUP	homocysteine-inducible,_endoplasmic_reticulum_stress-inducible,_ubiquitin-like_domain_member_1	protein-coding
chr13	105371928	105373344	1	1	2	41	Intergenic	BC1_Mm|scRNA|scRNA	-71057	NM_008308	15550	Mm.4716	NM_008308	ENSMUSG00000021721	Htr1a	Gpcr18	5-hydroxytryptamine_(serotonin)_receptor_1A	protein-coding
chr13	116620807	116621768	1	1	2	41	Intergenic	B2_Mm2|SINE|B2	-311600	NM_021459	16392	Mm.42242	NM_021459	ENSMUSG00000042258	Isl1	-	ISL1_transcription_factor,_LIM/homeodomain	protein-coding
chr2	74548260	74548875	1	1	2	41	intron_(NM_027133,_intron_6_of_12)	intron_(NM_027133,_intron_6_of_12)	30380	NM_001110209	69605	Mm.156113	NM_027133	.	Lnp	2310011O18Rik|4921514L11Rik|9530051D01Rik|AI666268|Ul|ulnaless	limb_and_neural_patterns	protein-coding
chr19	7079684	7080135	1	1	2	41	intron_(NM_134147,_intron_3_of_10)	intron_(NM_134147,_intron_3_of_10)	23142	NM_134147	107227	Mm.439977	NM_134147	ENSMUSG00000036278	Macrod1	AI604841|AW743046|D930010J01Rik|Lrp16	MACRO_domain_containing_1	protein-coding
chr1	30130056	30130885	1	1	2	41	Intergenic	Intergenic	708983	NR_105760	102465174	.	NR_105760	ENSMUSG00000099257	Mir6342	Gm27268|mmu-mir-6342	microRNA_6342	ncRNA
chr16	73878743	73879549	1	1	2	41	Intergenic	Intergenic	462921	NR_030464	751561	.	NR_030464	ENSMUSG00000104758	Mir691	Mirn691|mir-691|mmu-mir-691	microRNA_691	ncRNA
chr3	67189925	67190430	1	1	2	41	intron_(NM_025822,_intron_5_of_9)	intron_(NM_025822,_intron_5_of_9)	-183919	NM_010801	17349	Mm.10414	NM_010801	ENSMUSG00000048416	Mlf1	HLS7	myeloid_leukemia_factor_1	protein-coding
chr9	70255107	70255782	1	1	2	41	intron_(NM_181072,_intron_1_of_27)	MTEa|LTR|ERVL-MaLR	48095	NM_181072	71602	Mm.249311	NM_181072	ENSMUSG00000032220	Myo1e	2310020N23Rik|9130023P14Rik|AA407778|myosin-1e|myr_3	myosin_IE	protein-coding
chr9	59760799	59761745	1	1	2	41	intron_(NM_173018,_intron_1_of_43)	intron_(NM_173018,_intron_1_of_43)	10098	NM_173018	270163	Mm.249545	NM_173018	ENSMUSG00000039585	Myo9a	4732465J09Rik|C130068I12Rik|C230003M11	myosin_IXa	protein-coding
chr14	20659327	20660027	1	1	2	41	3'_UTR_(NM_175132,_exon_4_of_4)	3'_UTR_(NM_175132,_exon_4_of_4)	-3137	NM_021508	59011	Mm.439911	NM_021508	ENSMUSG00000068697	Myoz1	2310001N11Rik|AV090278|FATZ|Myoz	myozenin_1	protein-coding
chr9	49814714	49815465	1	1	2	41	Intergenic	Intergenic	-15697	NM_001311065	17967	Mm.4974	NM_010875	ENSMUSG00000039542	Ncam1	CD56|E-NCAM|NCAM-1|Ncam	neural_cell_adhesion_molecule_1	protein-coding
chr16	81256380	81256968	1	1	2	41	intron_(NM_010954,_intron_1_of_15)	intron_(NM_010954,_intron_1_of_15)	55977	NM_001113208	17968	Mm.433941	NM_010954	ENSMUSG00000022762	Ncam2	Ncam-2|Ocam|RNCAM	neural_cell_adhesion_molecule_2	protein-coding
chr17	60541546	60542320	1	1	2	41	Intergenic	B1F1|SINE|Alu	-1528611	NM_026497	67993	Mm.36507	NM_026497	.	Nudt12	0610016O18Rik	nudix_(nucleoside_diphosphate_linked_moiety_X)-type_motif_12	protein-coding
chr19	53902767	53904086	1	1	2	41	promoter-TSS_(NM_001168492)	promoter-TSS_(NM_001168492)	76	NM_001168492	18569	Mm.1605	NM_011050	ENSMUSG00000024975	Pdcd4	D19Ucla1|Ma3|Tis	programmed_cell_death_4	protein-coding
chr15	73419484	73420371	1	1	2	41	intron_(NM_007982,_intron_1_of_31)	intron_(NM_007982,_intron_1_of_31)	3263	NM_001130409	14083	Mm.254494	NM_007982	ENSMUSG00000022607	Ptk2	FAK|FRNK|Fadk|mKIAA4203|p125FAK	PTK2_protein_tyrosine_kinase_2	protein-coding
chr10	28161112	28161839	1	1	2	41	intron_(NM_008983,_intron_1_of_31)	L1ME4b|LINE|L1	86656	NM_008983	19272	Mm.332303	NM_008983	ENSMUSG00000019889	Ptprk	AI853699|PTPk|RPTPkappa	protein_tyrosine_phosphatase,_receptor_type,_K	protein-coding
chr12	27685571	27686299	1	1	2	41	Intergenic	Lx4B|LINE|L1	-343217	NM_009234	20666	Mm.41702	NM_009234	ENSMUSG00000063632	Sox11	1110038H03Rik|6230403H02Rik|AI836553|end1	SRY_(sex_determining_region_Y)-box_11	protein-coding
chr8	48487219	48488041	1	1	2	41	intron_(NM_011857,_intron_2_of_28)	(TTA)n|Simple_repeat|Simple_repeat	187060	NM_011857	23965	Mm.42191	NM_011857	ENSMUSG00000031561	Tenm3	2610100B16Rik|Odz1|Odz3|Ten-m3|mKIAA1455	teneurin_transmembrane_protein_3	protein-coding
chr17	84357274	84357942	1	1	2	41	intron_(NM_183021,_intron_26_of_37)	intron_(NM_183021,_intron_26_of_37)	108600	NM_183021	240174	Mm.246767	NM_177826	ENSMUSG00000024251	Thada	6530405K19|A930021O22|AU019899|BC052885|GITA	thyroid_adenoma_associated	protein-coding
chr12	119885734	119886466	1	1	2	41	Intergenic	L1_Mus2|LINE|L1	-59862	NM_001294146	217951	Mm.387395	NM_001160385	.	Tmem196	Gm528	transmembrane_protein_196	protein-coding
chr3	32294553	32295683	1	1	2	41	Intergenic	Intergenic	-70371	NR_027966	67576	Mm.435324	NR_027966	.	4930429B21Rik	-	RIKEN_cDNA_4930429B21_gene	ncRNA
chr18	25235619	25236564	1	1	2	41	intron_(NM_001033532,_intron_5_of_10)	intron_(NM_001033532,_intron_5_of_10)	67072	NM_001033532	225289	Mm.391081	NM_001033532	ENSMUSG00000033632	AW554918	4921538P22|AI461742|Kiaa1328|mKIAA1328	expressed_sequence_AW554918	protein-coding
chr7	107712239	107712843	1	1	2	41	intron_(NM_001163557,_intron_7_of_25)	intron_(NM_001163557,_intron_7_of_25)	45491	NM_001205227	320635	Mm.132828	NM_177216	ENSMUSG00000048065	Cyb5r2	D630003K02Rik|b5R.2	cytochrome_b5_reductase_2	protein-coding
chr7	38249879	38250826	1	1	2	41	Intergenic	ORR1E|LTR|ERVL-MaLR	20995	NM_025390	66161	Mm.22284	NM_025390	ENSMUSG00000030423	Pop4	1110023P21Rik|Rpp29	processing_of_precursor_4,_ribonuclease_P/MRP_family,_(S._cerevisiae)	protein-coding
chr6	66888279	66889050	1	1	2	41	Intergenic	Intergenic	-7732	NM_025278	14701	Mm.234342	NM_025278	ENSMUSG00000036402	Gng12	2010305F15Rik|AA536815|AI115529|AI314170|AI842738	guanine_nucleotide_binding_protein_(G_protein),_gamma_12	protein-coding
chr13	83604651	83605445	1	1	2	41	intron_(NM_025282,_intron_4_of_10)	intron_(NM_025282,_intron_4_of_10)	101014	NM_025282	17260	Mm.24001	NM_025282	ENSMUSG00000005583	Mef2c	5430401D19Rik|9930028G15Rik|AV011172|Mef2	myocyte_enhancer_factor_2C	protein-coding
chr14	119098321	119099224	1	1	2	41	intron_(NM_001081252,_intron_1_of_38)	intron_(NM_001081252,_intron_1_of_38)	661	NM_001081252	66435	Mm.213406	NM_025561	ENSMUSG00000042104	Uggt2	1810064L21Rik|3110001A05Rik|3110027P15Rik|A230065J02Rik|AW047562|Ugcgl2	UDP-glucose_glycoprotein_glucosyltransferase_2	protein-coding
chr14	20622126	20623152	1	1	2	41	Intergenic	Intergenic	-4285	NM_030180	78787	Mm.301173	NM_030180	ENSMUSG00000034235	Usp54	4930429G18Rik|AI115571|C030002J06Rik	ubiquitin_specific_peptidase_54	protein-coding
chr15	33007988	33008681	1	1	2	41	intron_(NM_008304,_intron_1_of_4)	L1_Mus2|LINE|L1	-74794	NM_018755	54381	Mm.158251	NM_018755	ENSMUSG00000039007	Cpq	1190003P12Rik|2610034C17Rik|Hls2|Lal-1|Pgcp	carboxypeptidase_Q	protein-coding
chr2	121534071	121534957	1	1	2	41	intron_(NM_001290986,_intron_10_of_12)	intron_(NM_001290986,_intron_10_of_12)	27791	NM_030234	241627	Mm.293284	NM_030234	ENSMUSG00000027242	Wdr76	5830411K18Rik|6030457D09|AA517836	WD_repeat_domain_76	protein-coding
chr1	46208301	46208937	1	1	2	41	intron_(NM_001160386,_intron_31_of_65)	intron_(NM_001160386,_intron_31_of_65)	141881	NM_001160386	227058	Mm.296880	NM_001160386	ENSMUSG00000041144	Dnah7b	Dnahc7b|Gm107	dynein,_axonemal,_heavy_chain_7B	protein-coding
chr1	81713273	81714117	1	1	2	41	Intergenic	(TG)n|Simple_repeat|Simple_repeat	-418221	NR_105762	102466629	.	NR_105762	ENSMUSG00000098797	Mir6344	Gm27840|mmu-mir-6344	microRNA_6344	ncRNA
chr1	173708707	173709383	1	1	2	41	Intergenic	L1MA8|LINE|L1	32764	NM_001204910	226691	Mm.440876	NM_001204910	ENSMUSG00000073490	AI607873	-	expressed_sequence_AI607873	protein-coding
chr10	19157563	19158338	1	1	2	41	intron_(NR_038021,_intron_1_of_3)	intron_(NR_038021,_intron_1_of_3)	-9287	NR_038022	100504265	Mm.383417	NR_038021	.	Gm20139	-	predicted_gene,_20139	ncRNA
chr13	29515358	29515836	1	1	2	41	intron_(NR_131896,_intron_11_of_16)	intron_(NR_131896,_intron_11_of_16)	340076	NM_144536	68916	Mm.212227	NM_144536	ENSMUSG00000006191	Cdkal1	1190005B03Rik|6620401C13Rik	CDK5_regulatory_subunit_associated_protein_1-like_1	protein-coding
chr13	67727675	67728649	1	1	2	41	intron_(NM_145622,_intron_1_of_3)	intron_(NM_145622,_intron_1_of_3)	1011	NM_145622	235907	Mm.440123	NM_145622	ENSMUSG00000071281	Zfp65	KRAB5|Zfp71-rs1|pz114	zinc_finger_protein_65	protein-coding
chr14	89265721	89266217	1	1	2	41	Intergenic	Intergenic	-630255	NR_002862	328451	Mm.320571	NR_002862	.	Gm5088	EG328451|Pabpc4l	poly(A)-binding_protein,_cytoplasmic_pseudogene	pseudo
chr15	20229289	20230004	1	1	2	41	Intergenic	Intergenic	437103	NM_022816	64833	Mm.352763	NM_022816	ENSMUSG00000047565	Acot10	Acate3|MT-ACT48|p48	acyl-CoA_thioesterase_10	protein-coding
chr16	77256637	77257377	1	1	2	41	Intergenic	Intergenic	-72321	NR_015543	77994	Mm.394688	NR_015543	ENSMUSG00000090386	Mir99ahg	2810055G20Rik|D730043B02Rik	Mir99a_and_Mirlet7c-1_host_gene_(non-protein_coding)	ncRNA
chr2	124371049	124371954	1	1	2	41	intron_(NM_001290997,_intron_3_of_20)	intron_(NM_001290997,_intron_3_of_20)	-149144	NR_040612	75946	Mm.415059	NR_040612	ENSMUSG00000086954	4930583P06Rik	-	RIKEN_cDNA_4930583P06_gene	ncRNA
chr4	59731005	59732100	1	1	2	41	intron_(NM_001015681,_intron_2_of_3)	intron_(NM_001015681,_intron_2_of_3)	52302	NM_001013577	66209	Mm.51988	NM_001013577	ENSMUSG00000038544	Inip	1110054O05Rik|2610312O17Rik|AA399876|Ssbip1	INTS3_and_NABP_interacting_protein	protein-coding
chr5	71439317	71439733	1	1	2	41	Intergenic	Intergenic	108680	NM_030052	78174	Mm.60690	NM_030052	ENSMUSG00000049387	Cox7b2	4930503B16Rik	cytochrome_c_oxidase_subunit_VIIb2	protein-coding
chr5	89776489	89777097	1	1	2	41	intron_(NM_177872,_intron_3_of_21)	intron_(NM_177872,_intron_3_of_21)	106541	NM_001081401	330119	Mm.133062	NM_177872	.	Adamts3	1100001H14Rik|6330442E02Rik	a_disintegrin-like_and_metallopeptidase_(reprolysin_type)_with_thrombospondin_type_1_motif,_3	protein-coding
chr7	85793436	85794068	1	1	2	41	Intergenic	ORR1A3|LTR|ERVL-MaLR	-38771	NM_001105185	244114	Mm.469907	NM_001105185	ENSMUSG00000051877	Vmn2r72	EG244114|Vmn2r72-ps	vomeronasal_2,_receptor_72	protein-coding
chr9	105860219	105861200	1	1	2	41	intron_(NM_001167923,_intron_40_of_40)	intron_(NM_001167923,_intron_40_of_40)	-32625	NM_001102607	245026	Mm.482507	NM_172927	ENSMUSG00000043719	Col6a6	E330019B14|E330026B02Rik	collagen,_type_VI,_alpha_6	protein-coding
chr9	124472782	124473877	1	1	2	41	Intergenic	ORR1D1|LTR|ERVL-MaLR	3532	NR_028110	19054	Mm.271249	NM_011154	.	Ppp2r3d	PP2A_B''-PR59|PP2A_PR59|PR59|Ppp2r3|Ppp2r3a	protein_phosphatase_2_(formerly_2A),_regulatory_subunit_B'',_delta	protein-coding
chr5	96079982	96081584	1	1	2	40	intron_(NM_144910,_intron_10_of_11)	intron_(NM_144910,_intron_10_of_11)	80764	NM_001285511	231464	Mm.28374	NM_144910	ENSMUSG00000034724	Cnot6l	4932442K20Rik	CCR4-NOT_transcription_complex,_subunit_6-like	protein-coding
chr13	32762232	32763310	1	1	2	40	intron_(NM_001166030,_intron_1_of_11)	intron_(NM_001166030,_intron_1_of_11)	19008	NM_001166030	238564	Mm.60041	NM_001166030	ENSMUSG00000044951	Mylk4	EG238564	myosin_light_chain_kinase_family,_member_4	protein-coding
chr16	81983439	81984493	1	1	2	40	Intergenic	Intergenic	783269	NM_001113208	17968	Mm.433941	NM_010954	ENSMUSG00000022762	Ncam2	Ncam-2|Ocam|RNCAM	neural_cell_adhesion_molecule_2	protein-coding
chr9	67047433	67048347	1	1	2	40	exon_(NM_024427,_exon_2_of_9)	exon_(NM_024427,_exon_2_of_9)	1323	NM_001164250	22003	Mm.121878	NM_024427	ENSMUSG00000032366	Tpm1	AA986836|AI854628|TM2|Tm3|Tmpa|Tpm-1|alpha-TM	tropomyosin_1,_alpha	protein-coding
chr18	3040707	3041856	1	1	2	40	Intergenic	IAPLTR4_I|LTR|ERVK	82130	NM_001167539	100312476	Mm.480293	NM_001167539	ENSMUSG00000091539	Vmn1r238	-	vomeronasal_1_receptor,_238	protein-coding
chrX	169983603	169984654	1	1	2	40	intron_(NM_001290504,_intron_6_of_9)	intron_(NM_001290504,_intron_6_of_9)	-5212	NR_029457	654820	Mm.34441	NM_001039559	ENSMUSG00000072844	G530011O06Rik	-	RIKEN_cDNA_G530011O06_gene	ncRNA
chr12	114773811	114774331	1	1	2	40	Intergenic	Lx7|LINE|L1	-260377	NR_106063	102465664	.	NR_106063	ENSMUSG00000098357	Mir7094-2	Gm27508|mmu-mir-7094-2	microRNA_7094-2	ncRNA
chr19	46678393	46679647	1	1	2	40	Intergenic	Intergenic	-6020	NM_007809	13074	Mm.1262	NM_007809	ENSMUSG00000003555	Cyp17a1	Cyp17|p450c17	cytochrome_P450,_family_17,_subfamily_a,_polypeptide_1	protein-coding
chr2	88035052	88036062	1	1	2	40	promoter-TSS_(NM_054090)	promoter-TSS_(NM_054090)	-420	NM_054090	117004	Mm.196680	NM_054090	ENSMUSG00000075140	Olfr73	MOR174-9|fascin-1|mOR-EG	olfactory_receptor_73	protein-coding
chr6	38502666	38503173	1	1	2	40	3'_UTR_(NM_177185,_exon_17_of_17)	3'_UTR_(NM_177185,_exon_17_of_17)	-4405	NR_106130	102466843	.	NR_106130	ENSMUSG00000098285	Mir7670	Gm27707|mmu-mir-7670	microRNA_7670	ncRNA
chr19	5457315	5457794	1	1	2	39	promoter-TSS_(NM_001243307)	promoter-TSS_(NM_001243307)	8	NM_001243307	240514	Mm.329657	NM_198616	.	Ccdc85b	AI842788|BB115872	coiled-coil_domain_containing_85B	protein-coding
chr13	12890477	12892842	1	1	2	39	Intergenic	Intergenic	-91581	NM_011118	18812	Mm.457984	NM_011118	ENSMUSG00000056457	Prl2c3	Ghd1|MRP-2|MRP-3|Mrpplf3|PLF-2|PLF-3|Plf2|Prl2c4|mrp/plf3	prolactin_family_2,_subfamily_c,_member_3	protein-coding
chr5	97931445	97932922	1	1	2	38	intron_(NM_133738,_intron_16_of_16)	intron_(NM_133738,_intron_16_of_16)	98778	NM_133738	71914	Mm.24842	NM_133738	.	Antxr2	2310046B19Rik|AW561899|CMG-2|CMG2|cI-35	anthrax_toxin_receptor_2	protein-coding
chr4	43511904	43512927	1	1	2	38	exon_(NM_139305,_exon_9_of_11)	exon_(NM_139305,_exon_9_of_11)	5390	NM_139305	230099	Mm.283682	NM_139305	ENSMUSG00000028463	Car9	CAIX|Ca9|MN/CA9	carbonic_anhydrase_9	protein-coding
chr1	181016240	181016878	1	1	2	38	intron_(NM_001312918,_intron_1_of_8)	intron_(NM_001312918,_intron_1_of_8)	1010	NM_010145	13849	Mm.9075	NM_010145	ENSMUSG00000038776	Ephx1	EH|Eph-1|Eph1|Epxh1|mEH	epoxide_hydrolase_1,_microsomal	protein-coding
chr7	94544221	94544737	1	1	2	38	Intergenic	A-rich|Low_complexity|Low_complexity	1464600	NM_021427	58238	Mm.113787	NM_021427	.	Fam181b	A830059I20Rik|AB041569	family_with_sequence_similarity_181,_member_B	protein-coding
chr8	50420582	50421363	1	1	2	38	Intergenic	Intergenic	52861	NR_046067	100039954	Mm.400419	NR_046067	.	Gm2516	-	predicted_gene_2516	ncRNA
chr15	78204649	78206702	1	1	2	38	intron_(NM_013645,_intron_1_of_4)	intron_(NM_013645,_intron_1_of_4)	675	NM_013645	19293	Mm.2766	NM_013645	ENSMUSG00000005716	Pvalb	PV|Parv|Pva	parvalbumin	protein-coding
chr5	44028178	44028627	1	1	2	38	intron_(NM_008935,_intron_11_of_26)	intron_(NM_008935,_intron_11_of_26)	-46604	NM_008009	14181	Mm.46053	NM_008009	ENSMUSG00000048373	Fgfbp1	FGF-BP|FGF-BP1|FGFBP-1	fibroblast_growth_factor_binding_protein_1	protein-coding
chr11	21330605	21331604	1	1	2	38	exon_(NM_139297,_exon_6_of_10)	exon_(NM_139297,_exon_6_of_10)	13570	NR_035454	100316753	.	NR_035454	ENSMUSG00000089555	Mir1933	mir-1933|mmu-mir-1933	microRNA_1933	ncRNA
chr11	28392650	28393182	1	1	2	38	intron_(NM_001166661,_intron_3_of_3)	intron_(NM_001166661,_intron_3_of_3)	191408	NM_001166661	216613	Mm.93759	NM_181577	ENSMUSG00000032878	Ccdc85a	-	coiled-coil_domain_containing_85A	protein-coding
chr2	105072855	105073465	1	1	2	38	Intergenic	Intergenic	53350	NR_015462	329480	Mm.246679	NR_015462	ENSMUSG00000074987	Wt1os	6030498F17|AI314831|Wt1-as	Wilms_tumor_1_homolog,_opposite_strand	ncRNA
chr3	97077275	97078123	1	1	2	38	Intergenic	Lx9|LINE|L1	45297	NM_008121	14613	Mm.281816	NM_008121	ENSMUSG00000057123	Gja5	5730555N10Rik|Cnx40|Cx40|Gja-5	gap_junction_protein,_alpha_5	protein-coding
chr11	121181424	121182032	1	1	2	37	intron_(NM_025402,_intron_8_of_8)	G-rich|Low_complexity|Low_complexity	21457	NM_145440	217369	Mm.20122	NM_145440	ENSMUSG00000039321	Uts2r	Gpr14|UR-2-R|UTR|UTR2	urotensin_2_receptor	protein-coding
chr2	52142064	52142953	1	1	2	37	intron_(NM_010889,_intron_156_of_156)	Lx9|LINE|L1	69672	NM_175238	51869	Mm.254530	NM_175238	ENSMUSG00000036202	Rif1	5730435J01Rik|6530403D07Rik|AU016181|AW549474|D2Ertd145e	Rap1_interacting_factor_1_homolog_(yeast)	protein-coding
chr16	42911268	42912559	1	1	2	37	non-coding_(NR_040402,_exon_1_of_4)	non-coding_(NR_040402,_exon_1_of_4)	156	NR_040402	100503040	Mm.490721	NR_040402	.	Gm19522	-	predicted_gene,_19522	ncRNA
chr5	23432888	23433986	1	1	2	36	promoter-TSS_(NM_026984)	promoter-TSS_(NM_026984)	916	NR_040469	269630	Mm.425231	NR_040469	ENSMUSG00000073147	5031425E22Rik	-	RIKEN_cDNA_5031425E22_gene	ncRNA
chr6	120888866	120889654	1	1	2	36	3'_UTR_(NM_153516,_exon_7_of_7)	3'_UTR_(NM_153516,_exon_7_of_7)	27560	NM_007544	12122	Mm.235081	NM_007544	ENSMUSG00000004446	Bid	2700049M22Rik|AI875481|AU022477	BH3_interacting_domain_death_agonist	protein-coding
chr10	16369545	16370361	1	1	2	36	Intergenic	L1VL4|LINE|L1	578176	NR_131087	77538	Mm.128235	NR_131087	.	C330004P14Rik	-	RIKEN_cDNA_C330004P14_gene	ncRNA
chr2	30397540	30398498	1	1	2	36	intron_(NM_001290509,_intron_6_of_6)	intron_(NM_001290509,_intron_6_of_6)	5765	NM_001290509	57170	Mm.285167	NM_020329	ENSMUSG00000026856	Dolpp1	0610011H20Rik|AB030189|LSFR2	dolichyl_pyrophosphate_phosphatase_1	protein-coding
chr3	80026034	80026872	1	1	2	36	Intergenic	Lx6|LINE|L1	140523	NM_133187	68659	Mm.427274	NM_133187	ENSMUSG00000027955	Fam198b	1110032E23Rik|2210419I08Rik|AV011458|Ened	family_with_sequence_similarity_198,_member_B	protein-coding
chr13	5902900	5903688	1	1	2	36	Intergenic	Intergenic	41805	NM_011803	23849	Mm.275036	NM_011803	ENSMUSG00000000078	Klf6	AI448727|BCD1|C86813|CPBP|Copeb|FM2|FM6|Ierepo1|Ierepo3|R75280|Zf9	Kruppel-like_factor_6	protein-coding
chr16	13291511	13292079	1	1	2	36	intron_(NM_181860,_intron_1_of_3)	intron_(NM_181860,_intron_1_of_3)	26716	NM_181860	239719	Mm.270643	NM_153588	ENSMUSG00000009569	Mkl2	ENSMUSG00000075401|Gt4-1|MRTF-B|Mrtfb|mKIAA1243	MKL/myocardin-like_2	protein-coding
chr10	81198551	81199356	1	1	2	36	3'_UTR_(NM_027120,_exon_7_of_7)	3'_UTR_(NM_027120,_exon_7_of_7)	3083	NM_027120	69564	Mm.437211	NM_027120	ENSMUSG00000004939	Nmrk2	2310015C21Rik|Itgb1bp3|Mibp	nicotinamide_riboside_kinase_2	protein-coding
chr5	14323496	14324505	1	1	2	36	Intergenic	Intergenic	-190917	NM_001110796	26875	Mm.146275	NM_011995	ENSMUSG00000061601	Pclo	Acz|Pico	piccolo_(presynaptic_cytomatrix_protein)	protein-coding
chr10	128068355	128068851	1	1	2	36	intron_(NM_019766,_intron_1_of_7)	intron_(NM_019766,_intron_1_of_7)	9621	NM_019766	56351	Mm.305816	NM_019766	ENSMUSG00000071072	Ptges3	5730442A20Rik|Ptges|Tebp|cPGES|p23|sid3177	prostaglandin_E_synthase_3_(cytosolic)	protein-coding
chr3	139014170	139015844	1	1	2	36	intron_(NM_001286759,_intron_4_of_14)	intron_(NM_001286759,_intron_4_of_14)	60194	NM_001040690	229877	Mm.28893	NM_145544	ENSMUSG00000028149	Rap1gds1	BC011279|GDS1	RAP1,_GTP-GDP_dissociation_stimulator_1	protein-coding
chr17	78729062	78730094	1	1	2	36	intron_(NM_011500,_intron_1_of_17)	intron_(NM_011500,_intron_1_of_17)	6982	NM_011500	268980	Mm.311915	NM_011500	ENSMUSG00000024077	Strn	AU022939|D130055P19	striatin,_calmodulin_binding_protein	protein-coding
chr15	86458750	86460408	1	1	2	36	intron_(NM_145476,_intron_12_of_12)	intron_(NM_145476,_intron_12_of_12)	245120	NM_145476	223754	Mm.28904	NM_145476	ENSMUSG00000051864	Tbc1d22a	BC023106|D15Ertd781e	TBC1_domain_family,_member_22a	protein-coding
chr8	26390176	26390644	1	1	2	36	Intergenic	Lx2B2|LINE|L1	232241	NM_199042	73754	Mm.383241	NM_199042	.	Thap1	4833431A01Rik|AW490810	THAP_domain_containing,_apoptosis_associated_protein_1	protein-coding
chr5	145624741	145625467	1	1	2	36	Intergenic	Intergenic	-40374	NM_017396	53973	Mm.379071	NM_017396	ENSMUSG00000075551	Cyp3a41a	Cyp3a41	cytochrome_P450,_family_3,_subfamily_a,_polypeptide_41A	protein-coding
chr4	147583716	147585618	1	1	2	36	3'_UTR_(NM_001014397,_exon_6_of_6)	3'_UTR_(NM_001014397,_exon_6_of_6)	31390	NM_001014397	433804	Mm.332047	NM_001014397	ENSMUSG00000065999	Gm13154	OTTMUSG00000010673	predicted_gene_13154	protein-coding
chr13	12811586	12812570	1	1	2	36	Intergenic	Intergenic	-11999	NM_011118	18812	Mm.457984	NM_011118	ENSMUSG00000056457	Prl2c3	Ghd1|MRP-2|MRP-3|Mrpplf3|PLF-2|PLF-3|Plf2|Prl2c4|mrp/plf3	prolactin_family_2,_subfamily_c,_member_3	protein-coding
chr15	37153035	37154056	1	1	2	36	Intergenic	RMER17B|LTR|ERVK	-79490	NM_026496	252973	Mm.244612	NM_026496	ENSMUSG00000022286	Grhl2	0610015A08Rik|BOM|Tcfcp2l3	grainyhead-like_2_(Drosophila)	protein-coding
chr16	57198815	57199688	1	1	2	36	intron_(NM_026254,_intron_5_of_17)	intron_(NM_026254,_intron_5_of_17)	-31920	NM_023175	52633	Mm.383203	NM_023175	ENSMUSG00000022751	Nit2	1190017B19Rik|D16Ertd502e	nitrilase_family,_member_2	protein-coding
chr2	146405583	146407546	1	1	2	36	intron_(NM_001033348,_intron_19_of_40)	intron_(NM_001033348,_intron_19_of_40)	105439	NM_001033348	241694	Mm.222310	NM_001033348	ENSMUSG00000037110	Ralgapa2	A230067G21Rik|AS250|BC053994|RGC2|pp250	Ral_GTPase_activating_protein,_alpha_subunit_2_(catalytic)	protein-coding
chr18	46082401	46083357	1	1	2	36	Intergenic	L1Md_F2|LINE|L1	-37619	NR_040342	107003	Mm.395148	NR_040342	.	A330093E20Rik	AU043608	RIKEN_cDNA_A330093E20_gene	ncRNA
chr3	32591036	32591726	1	1	2	36	intron_(NM_013531,_intron_5_of_9)	intron_(NM_013531,_intron_5_of_9)	25154	NM_013531	14696	Mm.139192	NM_013531	ENSMUSG00000027669	Gnb4	6720453A21Rik|G(beta)4	guanine_nucleotide_binding_protein_(G_protein),_beta_4	protein-coding
chr3	88984730	88986396	1	1	2	36	exon_(NM_138679,_exon_2_of_27)	exon_(NM_138679,_exon_2_of_27)	19751	NM_138679	192195	Mm.130752	NM_138679	ENSMUSG00000028053	Ash1l	8030453L17Rik|Ash1|E430018P19Rik|Kmt2h	ash1_(absent,_small,_or_homeotic)-like_(Drosophila)	protein-coding
chr3	106146358	106147306	1	1	2	36	TTS_(NM_009892)	TTS_(NM_009892)	20732	NM_009892	12655	Mm.387173	NM_009892	ENSMUSG00000040809	Chil3	AI505981|Chi3l3|ECF-L|Ym1	chitinase-like_3	protein-coding
chr4	122058733	122059660	1	1	2	36	Intergenic	RLTR25B|LTR|ERVK	-437072	NM_001099309	666927	Mm.465133	NM_001099309	.	Gm12887	OTTMUSG00000008910	predicted_gene_12887	protein-coding
chr6	139993583	139994374	1	1	2	36	intron_(NM_054066,_intron_11_of_13)	intron_(NM_054066,_intron_11_of_13)	47438	NM_054066	114875	Mm.50808	NM_054066	ENSMUSG00000030230	Plcz1	1700041H07Rik|PLCzeta	phospholipase_C,_zeta_1	protein-coding
chr17	5321179	5321662	1	1	2	36	exon_(NM_001085355,_exon_13_of_20)	exon_(NM_001085355,_exon_13_of_20)	97346	NM_175349	106557	Mm.432764	NM_175349	ENSMUSG00000101959	Ldhal6b	4933402O15Rik|AI326310|LDHL|Ldhal	lactate_dehydrogenase_A-like_6B	protein-coding
chr5	34161465	34163548	1	1	2	36	intron_(NM_146159,_intron_4_of_4)	intron_(NM_146159,_intron_4_of_4)	6917	NM_146159	231123	Mm.319286	NM_146159	ENSMUSG00000079555	Haus3	D4S43h|D5H4S43|D5H4S43E	HAUS_augmin-like_complex,_subunit_3	protein-coding
chr4	38503888	38504693	1	1	2	35	Intergenic	Intergenic	-946002	NM_001081095	75471	Mm.23522	NM_001081095	ENSMUSG00000028287	1700009N14Rik	AI429145	RIKEN_cDNA_1700009N14_gene	protein-coding
chr3	48804167	48804658	1	1	2	35	Intergenic	Intergenic	-195313	NR_003617	66332	Mm.46124	NM_025493	.	1700018B24Rik	-	enhancer_of_rudimentary_homolog_pseudogene	pseudo
chr13	102988176	102988679	1	1	2	35	intron_(NM_175171,_intron_4_of_28)	intron_(NM_175171,_intron_4_of_28)	228173	NR_130171	76624	Mm.426384	NR_130171	ENSMUSG00000091906	1700099I09Rik	-	RIKEN_cDNA_1700099I09_gene	ncRNA
chr16	53143585	53144485	1	1	2	35	Intergenic	Lx6|LINE|L1	-328291	NR_040495	73820	Mm.60493	NR_040495	.	4930404A05Rik	-	RIKEN_cDNA_4930404A05_gene	ncRNA
chr17	90781733	90782373	1	1	2	35	intron_(NM_020252,_intron_4_of_22)	intron_(NM_020252,_intron_4_of_22)	-79116	NR_045463	78800	Mm.410772	NR_045463	ENSMUSG00000090160	4930480K15Rik	-	RIKEN_cDNA_4930480K15_gene	ncRNA
chr4	30091083	30092111	1	1	2	35	Intergenic	ORR1D1|LTR|ERVL-MaLR	-572999	NR_040655	75332	Mm.108636	NR_040655	.	4930556G01Rik	-	RIKEN_cDNA_4930556G01_gene	ncRNA
chr4	30785672	30786303	1	1	2	35	intron_(NR_040655,_intron_2_of_6)	intron_(NR_040655,_intron_2_of_6)	121392	NR_040655	75332	Mm.108636	NR_040655	.	4930556G01Rik	-	RIKEN_cDNA_4930556G01_gene	ncRNA
chr9	12658027	12658728	1	1	2	35	Intergenic	Intergenic	447477	NR_040755	78219	Mm.414868	NR_040755	.	4930568E12Rik	-	RIKEN_cDNA_4930568E12_gene	ncRNA
chr11	19081611	19082168	1	1	2	35	Intergenic	L1Md_F2|LINE|L1	16615	NR_046037	74059	Mm.292321	NR_046037	ENSMUSG00000086025	4933406G16Rik	-	RIKEN_cDNA_4933406G16_gene	ncRNA
chr2	23073447	23074113	1	1	2	35	intron_(NM_001102436,_intron_2_of_12)	intron_(NM_001102436,_intron_2_of_12)	4708	NM_001102438	74159	Mm.181973	NM_028793	ENSMUSG00000026781	Acbd5	1300014E15Rik	acyl-Coenzyme_A_binding_domain_containing_5	protein-coding
chr2	47520092	47520882	1	1	2	35	Intergenic	RCHARR1|DNA|hAT-Charlie	-1293622	NM_007396	11480	Mm.314338	NM_007396	ENSMUSG00000052155	Acvr2a	ActrIIa|Acvr2|TactrII	activin_receptor_IIA	protein-coding
chr4	85964248	85964807	1	1	2	35	Intergenic	Intergenic	-89387	NM_029967	77739	Mm.331690	NM_029967	ENSMUSG00000066113	Adamtsl1	5930437A14Rik|6720426B09Rik|ADAMTSL-1	ADAMTS-like_1	protein-coding
chr5	81311059	81312928	1	1	2	35	intron_(NM_198702,_intron_4_of_27)	IMPB_01|Satellite|Satellite	290401	NM_198702	319387	Mm.273631	NM_198702	ENSMUSG00000037605	Adgrl3	5430402I23Rik|CIRL-3|D130075K09Rik|Gm1379|LEC3|Lphn3|mKIAA0768	adhesion_G_protein-coupled_receptor_L3	protein-coding
chr18	6050163	6051963	1	1	2	35	intron_(NM_001039692,_intron_9_of_18)	ID_B1|SINE|B4	85035	NM_001039692	75415	Mm.239675	NM_029277	ENSMUSG00000041225	Arhgap12	2810011M08Rik	Rho_GTPase_activating_protein_12	protein-coding
chr2	73881137	73881668	1	1	2	35	intron_(NM_001284376,_intron_1_of_14)	(TTTA)n|Simple_repeat|Simple_repeat	11236	NM_001284372	11909	Mm.209903	NM_009715	ENSMUSG00000027104	Atf2	Atf-2|CRE-BP|Creb2|D130078H02Rik|D18875|Tg(Gzma-Klra1)7Wum|mXBP	activating_transcription_factor_2	protein-coding
chr4	126817454	126818194	1	1	2	35	intron_(NM_001035525,_intron_5_of_23)	intron_(NM_001035525,_intron_5_of_23)	64054	NM_001035526	100317	Mm.206206	NM_133886	ENSMUSG00000028830	AU040320	A730047D20Rik|Kiaa0319l	expressed_sequence_AU040320	protein-coding
chr15	4039873	4040541	1	1	2	35	intron_(NM_024188,_intron_3_of_16)	intron_(NM_024188,_intron_3_of_16)	-12801	NR_028266	414066	Mm.394461	NR_028266	.	BC037032	-	cDNA_Sequence_BC037032	ncRNA
chr4	110926966	110927630	1	1	2	35	intron_(NM_030231,_intron_3_of_12)	L2a|LINE|L2	-487708	NR_033793	67621	Mm.45533	NM_026279	ENSMUSG00000028545	Bend5	2310026E23Rik	BEN_domain_containing_5	protein-coding
chr4	123344429	123344876	1	1	2	35	Intergenic	B2_Mm2|SINE|B2	-1401	NM_001256019	12163	Mm.439749	NM_007558	ENSMUSG00000032726	Bmp8a	Bmp7r1|OP-2|OP2	bone_morphogenetic_protein_8a	protein-coding
chr1	147711157	147711757	1	1	2	35	Intergenic	Intergenic	1213770	NM_001145807	215378	Mm.441817	NM_153539	ENSMUSG00000035131	Brinp3	B830045N13Rik|Fam5c	bone_morphogenetic_protein/retinoic_acid_inducible_neural_specific_3	protein-coding
chr11	70982613	70983197	1	1	2	35	exon_(NM_007573,_exon_1_of_6)	exon_(NM_007573,_exon_1_of_6)	121	NM_007573	12261	Mm.30049	NM_007573	ENSMUSG00000018446	C1qbp	AA407365|AA986492|D11Wsu182e|HABP1|P32|gC1qBP	complement_component_1,_q_subcomponent_binding_protein	protein-coding
chr17	51470430	51470931	1	1	2	35	intron_(NR_037250,_intron_3_of_4)	intron_(NR_037250,_intron_3_of_4)	-22412	NR_046166	328837	Mm.236143	NR_046166	.	C330011F03Rik	C330011F03	RIKEN_cDNA_C330011F03_gene	ncRNA
chr18	56961120	56961653	1	1	2	35	intron_(NM_029909,_intron_3_of_4)	(CA)n|Simple_repeat|Simple_repeat	13992	NM_029909	77422	Mm.256874	NM_029909	ENSMUSG00000024592	C330018D20Rik	AU018666	RIKEN_cDNA_C330018D20_gene	protein-coding
chr4	8364549	8365274	1	1	2	35	Intergenic	Intergenic	-125871	NM_007592	12319	Mm.119320	NM_007592	.	Car8	AW546993|Ca8|Cals|Cals1|Carp|wdl	carbonic_anhydrase_8	protein-coding
chr9	5412440	5413550	1	1	2	35	Intergenic	RLTR13E|LTR|ERVK	67519	NM_009808	12364	Mm.42163	NM_009808	ENSMUSG00000025887	Casp12	-	caspase_12	protein-coding
chr6	17350248	17351037	1	1	2	35	Intergenic	B3A|SINE|B2	43003	NM_001243064	12389	Mm.28278	NM_007616	ENSMUSG00000007655	Cav1	Cav|Cav-1	caveolin_1,_caveolae_protein	protein-coding
chr18	21986410	21987274	1	1	2	35	intron_(NM_027616,_intron_20_of_22)	intron_(NM_027616,_intron_20_of_22)	184554	NM_027616	70950	Mm.235716	NM_027616	ENSMUSG00000024306	Ccdc178	4921528I01Rik	coiled_coil_domain_containing_178	protein-coding
chr8	101465422	101466457	1	1	2	35	Intergenic	Intergenic	1319171	NM_009866	12552	Mm.1571	NM_009866	ENSMUSG00000031673	Cdh11	Cad11|OSF-4	cadherin_11	protein-coding
chr15	13325339	13326049	1	1	2	35	Intergenic	Intergenic	-152019	NM_007666	12563	Mm.57048	NM_007666	ENSMUSG00000039385	Cdh6	cad6	cadherin_6	protein-coding
chr15	16637926	16638403	1	1	2	35	Intergenic	Intergenic	-139936	NM_009869	12565	Mm.439758	NM_009869	ENSMUSG00000025370	Cdh9	-	cadherin_9	protein-coding
chr8	116689415	116690429	1	1	2	35	intron_(NM_029441,_intron_1_of_6)	intron_(NM_029441,_intron_1_of_6)	43069	NM_029441	75796	Mm.159575	NM_029441	ENSMUSG00000031758	Cdyl2	1700029M19Rik|4930453I21Rik|Gm20194	chromodomain_protein,_Y_chromosome-like_2	protein-coding
chr8	95453649	95454135	1	1	2	35	intron_(NM_009974,_intron_10_of_11)	intron_(NM_009974,_intron_10_of_11)	-19023	NM_008187	14894	Mm.2080	NM_008187	ENSMUSG00000031796	Cfap20	2600014O15Rik|AL024127|Gtl3|T10-2A2	cilia_and_flagella_associated_protein_20	protein-coding
chr9	18328445	18329193	1	1	2	35	intron_(NM_028279,_intron_16_of_18)	intron_(NM_028279,_intron_16_of_18)	36552	NM_025844	66917	Mm.103534	NM_025844	ENSMUSG00000001774	Chordc1	1110001O09Rik|AA409036|Chp-1|morgana	cysteine_and_histidine-rich_domain_(CHORD)-containing,_zinc-binding_protein_1	protein-coding
chr6	44439111	44439993	1	1	2	35	Intergenic	Intergenic	-620509	NM_001004357	66797	Mm.440084	NM_025771	.	Cntnap2	5430425M22Rik|Caspr2|mKIAA0868	contactin_associated_protein-like_2	protein-coding
chr3	103028841	103029905	1	1	2	35	intron_(NM_001310693,_intron_2_of_17)	intron_(NM_001310693,_intron_2_of_17)	8827	NM_144901	229663	Mm.277713	NM_144901	ENSMUSG00000068823	Csde1	AA960392|BC016898|D3Jfr1|mKIAA0885|unr	cold_shock_domain_containing_E1,_RNA_binding	protein-coding
chr15	29909934	29910797	1	1	2	35	Intergenic	Intergenic	-262227	NM_008729	18163	Mm.321648	NM_008729	ENSMUSG00000022240	Ctnnd2	Catnd2|Nprap|neurojugin	catenin_(cadherin_associated_protein),_delta_2	protein-coding
chr16	70501278	70503107	1	1	2	35	intron_(NM_028803,_intron_12_of_15)	ORR1A2|LTR|ERVL-MaLR	-114232	NR_040474	52645	Mm.188475	NR_040474	.	D16Ertd519e	-	DNA_segment,_Chr_16,_ERATO_Doi_519,_expressed	ncRNA
chr16	70484697	70485177	1	1	2	35	intron_(NM_028803,_intron_9_of_15)	intron_(NM_028803,_intron_9_of_15)	-131488	NR_040474	52645	Mm.188475	NR_040474	.	D16Ertd519e	-	DNA_segment,_Chr_16,_ERATO_Doi_519,_expressed	ncRNA
chr7	91939094	91939591	1	1	2	35	intron_(NM_011807,_intron_6_of_22)	intron_(NM_011807,_intron_6_of_22)	-123051	NM_001243046	23859	Mm.147213	NM_011807	.	Dlg2	A330103J02Rik|B230218P12Rik|B330007M19Rik|Dlgh2|Gm1197|PSD93	discs,_large_homolog_2_(Drosophila)	protein-coding
chr2	18260005	18260865	1	1	2	35	intron_(NM_001190817,_intron_8_of_12)	intron_(NM_001190817,_intron_8_of_12)	132395	NM_007869	13418	Mm.246674	NM_007869	ENSMUSG00000026740	Dnajc1	4733401K02Rik|AA960110|D230036H06Rik|Dnajl1|ERdj1|ERj1p|MTJ1	DnaJ_(Hsp40)_homolog,_subfamily_C,_member_1	protein-coding
chr1	124653861	124654653	1	1	2	35	Intergenic	L3|LINE|CR1	-608698	NM_199021	269109	Mm.417716	NM_199021	ENSMUSG00000036815	Dpp10	6430601K09Rik|DPP_X|Dprp3	dipeptidylpeptidase_10	protein-coding
chr17	64753407	64754353	1	1	2	35	3'_UTR_(NM_008549,_exon_22_of_22)	3'_UTR_(NM_008549,_exon_22_of_22)	-13231	NR_105051	101202683	Mm.393309	NR_105051	.	Dreh	-	down-regulated_in_hepatocellular_carcinoma	ncRNA
chr18	19821154	19821850	1	1	2	35	Intergenic	L1_Mus3|LINE|L1	180595	NM_007882	13507	Mm.89935	NM_007882	ENSMUSG00000059898	Dsc3	5430426I24Rik	desmocollin_3	protein-coding
chr13	88379856	88380480	1	1	2	35	Intergenic	L1Md_F2|LINE|L1	-441304	NM_001037987	13612	Mm.125580	NM_010103	ENSMUSG00000034488	Edil3	Del-1|Del1	EGF-like_repeats_and_discoidin_I-like_domains_3	protein-coding
chr8	7308331	7309439	1	1	2	35	Intergenic	B3A|SINE|B2	1351888	NM_010111	13642	Mm.209813	NM_010111	ENSMUSG00000001300	Efnb2	ELF-2|Epl5|Eplg5|Htk-L|LERK-5|Lerk5|NLERK-1	ephrin_B2	protein-coding
chr8	7731503	7732455	1	1	2	35	Intergenic	Intergenic	928794	NM_010111	13642	Mm.209813	NM_010111	ENSMUSG00000001300	Efnb2	ELF-2|Epl5|Eplg5|Htk-L|LERK-5|Lerk5|NLERK-1	ephrin_B2	protein-coding
chr15	65693636	65695473	1	1	2	35	Intergenic	U2|snRNA|snRNA	-92486	NM_133766	76740	Mm.260647	NM_133766	ENSMUSG00000015002	Efr3a	A130089M23Rik|BB071175|C76891|C920006C10Rik|D030063F01Rik|mKIAA0143	EFR3_homolog_A_(S._cerevisiae)	protein-coding
chr17	73836053	73836712	1	1	2	35	Intergenic	Intergenic	31542	NM_020578	57440	Mm.18526	NM_020578	ENSMUSG00000024065	Ehd3	Ehd2	EH-domain_containing_3	protein-coding
chr11	64824181	64824979	1	1	2	35	Intergenic	Intergenic	-154455	NM_023479	68626	Mm.157711	NM_023479	ENSMUSG00000020549	Elac2	1110017O07Rik|D11Wsu80e|Hpc2	elaC_homolog_2_(E._coli)	protein-coding
chr3	129378505	129379141	1	1	2	35	Intergenic	MER2B|DNA|TcMar-Tigger	-46074	NM_007934	13809	Mm.1193	NM_007934	ENSMUSG00000028024	Enpep	6030431M22Rik|APA|Bp-1/6C3|Ly-51|Ly51	glutamyl_aminopeptidase	protein-coding
chr16	60173779	60174246	1	1	2	35	intron_(NM_007938,_intron_5_of_17)	intron_(NM_007938,_intron_5_of_17)	431518	NM_007938	13840	Mm.455790	NM_007938	ENSMUSG00000055540	Epha6	Ehk2|Hek12|m-ehk2	Eph_receptor_A6	protein-coding
chr8	124882179	124882925	1	1	2	35	intron_(NM_010322,_intron_9_of_15)	B3|SINE|B2	15153	NM_198103	102058	Mm.347360	NM_198103	ENSMUSG00000074030	Exoc8	AI414418|EXO84|Exo84p|R74783|SEC84	exocyst_complex_component_8	protein-coding
chr6	49375168	49375700	1	1	2	35	intron_(NM_172727,_intron_2_of_6)	intron_(NM_172727,_intron_2_of_6)	7695	NM_001172216	231946	Mm.35199	NM_172727	ENSMUSG00000047115	Fam221a	D330028D13Rik	family_with_sequence_similarity_221,_member_A	protein-coding
chr16	30748110	30748611	1	1	2	35	Intergenic	Intergenic	148638	NM_177632	224093	Mm.28244	NM_177632	ENSMUSG00000046546	Fam43a	Tuf1	family_with_sequence_similarity_43,_member_A	protein-coding
chr4	22402566	22403690	1	1	2	35	intron_(NR_104378,_intron_5_of_8)	intron_(NR_104378,_intron_5_of_8)	45585	NR_104379	269514	Mm.40708	NM_172988	ENSMUSG00000040410	Fbxl4	AI836810|FBL4|FBL5	F-box_and_leucine-rich_repeat_protein_4	protein-coding
chr14	124103637	124104339	1	1	2	35	intron_(NM_207667,_intron_3_of_4)	intron_(NM_207667,_intron_3_of_4)	88558	NM_010201	14169	Mm.206362	NM_010201	ENSMUSG00000025551	Fgf14	FHF-4|Fhf4|mFHF-4(1B)	fibroblast_growth_factor_14	protein-coding
chr12	99315476	99316121	1	1	2	35	intron_(NM_183186,_intron_3_of_5)	intron_(NM_183186,_intron_3_of_5)	134275	NM_183186	71375	Mm.341972	NM_183186	ENSMUSG00000033713	Foxn3	5430426H20Rik|AA589593|AW556347|Ches1|Ches1l|HTLFL1	forkhead_box_N3	protein-coding
chr5	61569138	61569908	1	1	2	35	Intergenic	L1Md_F2|LINE|L1	-239320	NM_019468	14380	Mm.347430	NM_019468	.	G6pd2	G6pdx-ps1|Gpd-2|Gpd2	glucose-6-phosphate_dehydrogenase_2	protein-coding
chr14	23229870	23230494	1	1	2	35	Intergenic	Intergenic	-135611	NR_033550	791307	Mm.364384	NR_033550	ENSMUSG00000068680	Gm10248	ENSMUSG00000068680	predicted_gene_10248	ncRNA
chr8	112915306	112916038	1	1	2	35	Intergenic	MLTR11A|LTR|ERVK	-151590	NR_033584	791378	Mm.350576	NR_033584	.	Gm10280	ENSMUSG00000069883	predicted_gene_10280	ncRNA
chr10	98104511	98105392	1	1	2	35	Intergenic	L1M2|LINE|L1	-137862	NR_033537	100038699	Mm.467933	NR_033537	.	Gm10754	ENSMUSG00000074776	predicted_gene_10754	ncRNA
chr8	98364430	98365054	1	1	2	35	Intergenic	Intergenic	-647145	NR_110579	100873092	Mm.414599	NR_110579	ENSMUSG00000089819	Gm15679	OTTMUSG00000025218	predicted_gene_15679	ncRNA
chr8	50453955	50454514	1	1	2	35	Intergenic	Intergenic	86123	NR_046067	100039954	Mm.400419	NR_046067	.	Gm2516	-	predicted_gene_2516	ncRNA
chr17	88204408	88205494	1	1	2	35	Intergenic	ORR1A4|LTR|ERVL-MaLR	79439	NM_001190356	225058	Mm.312053	NM_001190356	.	Gm4832	EG225058	predicted_gene_4832	protein-coding
chr15	22509708	22510572	1	1	2	35	Intergenic	RSINE1|SINE|B4	204844	NM_001165971	545091	Mm.475598	NM_001165971	.	Gm5803	EG545091	predicted_gene_5803	protein-coding
chr13	32241616	32243084	1	1	2	35	intron_(NM_146041,_intron_1_of_10)	intron_(NM_146041,_intron_1_of_10)	96194	NM_146041	218138	Mm.247143	NM_146041	ENSMUSG00000038372	Gmds	BC031788|C87208	GDP-mannose_4,_6-dehydratase	protein-coding
chr3	75982164	75982752	1	1	2	35	Intergenic	Intergenic	-25509	NM_175193	73124	Mm.249232	NM_175193	ENSMUSG00000034109	Golim4	3110027H23Rik|GIMPC|GPP130|Golph4|P138	golgi_integral_membrane_protein_4	protein-coding
chr12	78349208	78349870	1	1	2	35	intron_(NM_145965,_intron_2_of_22)	L1VL4|LINE|L1	122884	NM_172952	268566	Mm.341742	NM_145965	ENSMUSG00000047454	Gphn	5730552E08Rik|AI662856|BC027112|C230040D23|GPH|GPHRYN|geph	gephyrin	protein-coding
chr1	174862689	174863934	1	1	2	35	intron_(NM_011825,_intron_1_of_1)	intron_(NM_011825,_intron_1_of_1)	58507	NM_011825	23893	Mm.25760	NM_011825	ENSMUSG00000050069	Grem2	Gremlin2|Prdc	gremlin_2_homolog,_cysteine_knot_superfamily_(Xenopus_laevis)	protein-coding
chr3	133035776	133036479	1	1	2	35	intron_(NM_026231,_intron_5_of_11)	intron_(NM_026231,_intron_5_of_11)	55612	NM_026231	67553	Mm.304899	NM_026231	ENSMUSG00000028018	Gstcd	4933434L15Rik	glutathione_S-transferase,_C-terminal_domain_containing	protein-coding
chr2	24045382	24046213	1	1	2	35	intron_(NM_080462,_intron_2_of_6)	intron_(NM_080462,_intron_2_of_6)	3581	NM_080462	140483	Mm.33120	NM_080462	ENSMUSG00000026986	Hnmt	1500031F01Rik|AI788969	histamine_N-methyltransferase	protein-coding
chr4	136313489	136314261	1	1	2	35	intron_(NM_001277122,_intron_1_of_9)	intron_(NM_001277122,_intron_1_of_9)	2933	NM_001277123	74326	Mm.31051	NM_028871	ENSMUSG00000066037	Hnrnpr	2610003J05Rik|2610528B01Rik|Hnrpr	heterogeneous_nuclear_ribonucleoprotein_R	protein-coding
chr19	35515053	35516008	1	1	2	35	Intergenic	L2|LINE|L2	541829	NM_008315	15566	Mm.254266	NM_008315	ENSMUSG00000024798	Htr7	5-HT7	5-hydroxytryptamine_(serotonin)_receptor_7	protein-coding
chr16	26663256	26664262	1	1	2	35	intron_(NM_134103,_intron_2_of_7)	Lx8b|LINE|L1	82054	NM_001159317	16180	Mm.253424	NM_008364	ENSMUSG00000022514	Il1rap	6430709H04Rik|AI255955|AV239853|IL-1RAcP	interleukin_1_receptor_accessory_protein	protein-coding
chr2	10173634	10174518	1	1	2	35	intron_(NM_172471,_intron_2_of_13)	intron_(NM_172471,_intron_2_of_13)	20533	NM_172471	209378	Mm.313876	NM_172471	ENSMUSG00000025780	Itih5	4631408O11Rik|5430408M01Rik|E130106B02	inter-alpha_(globulin)_inhibitor_H5	protein-coding
chr11	111551311	111552164	1	1	2	35	Intergenic	RMER5|LTR|ERV1	485574	NM_008425	16518	Mm.4951	NM_008425	ENSMUSG00000041695	Kcnj2	IRK1|Kcnf1|Kir2.1	potassium_inwardly-rectifying_channel,_subfamily_J,_member_2	protein-coding
chr5	69004088	69005000	1	1	2	35	Intergenic	Intergenic	337165	NM_175519	243043	Mm.234821	NM_175519	ENSMUSG00000037653	Kctd8	A730087N02Rik	potassium_channel_tetramerisation_domain_containing_8	protein-coding
chr13	5998322	5999186	1	1	2	35	Intergenic	Intergenic	137265	NM_011803	23849	Mm.275036	NM_011803	ENSMUSG00000000078	Klf6	AI448727|BCD1|C86813|CPBP|Copeb|FM2|FM6|Ierepo1|Ierepo3|R75280|Zf9	Kruppel-like_factor_6	protein-coding
chr17	73230993	73231625	1	1	2	35	intron_(NM_001177967,_intron_5_of_5)	intron_(NM_001177967,_intron_5_of_5)	123324	NM_001177968	225010	Mm.329194	NM_001081071	ENSMUSG00000054469	Lclat1	AI181996|Agpat8|Alcat1|Gm91|Lycat	lysocardiolipin_acyltransferase_1	protein-coding
chr16	75554906	75556516	1	1	2	35	intron_(NM_001252513,_intron_9_of_10)	B1_Mm|SINE|Alu	30350	NM_001252513	320355	Mm.99517	NM_177142	ENSMUSG00000032948	Lipi	D930038D03Rik|lpd1	lipase,_member_I	protein-coding
chr16	75027382	75028045	1	1	2	35	Intergenic	Intergenic	558347	NM_001252513	320355	Mm.99517	NM_177142	ENSMUSG00000032948	Lipi	D930038D03Rik|lpd1	lipase,_member_I	protein-coding
chr18	56689044	56689704	1	1	2	35	Intergenic	L1MA4|LINE|L1	-18439	NM_010721	16906	Mm.4105	NM_010721	ENSMUSG00000024590	Lmnb1	-	lamin_B1	protein-coding
chr2	95755242	95756263	1	1	2	35	Intergenic	Lx5b|LINE|L1	-562416	NM_001289742	241568	Mm.241682	NM_178725	ENSMUSG00000050587	Lrrc4c	6430556C10Rik|NGL-1	leucine_rich_repeat_containing_4C	protein-coding
chr2	96332661	96333411	1	1	2	35	intron_(NM_001289742,_intron_1_of_7)	intron_(NM_001289742,_intron_1_of_7)	14867	NM_001289743	241568	Mm.241682	NM_178725	ENSMUSG00000050587	Lrrc4c	6430556C10Rik|NGL-1	leucine_rich_repeat_containing_4C	protein-coding
chr6	79937409	79938048	1	1	2	35	Intergenic	Intergenic	-81148	NM_001282102	243499	Mm.483425	NM_178731	ENSMUSG00000052581	Lrrtm4	7530419J18Rik|A230052N11	leucine_rich_repeat_transmembrane_neuronal_4	protein-coding
chr6	79968965	79969399	1	1	2	35	Intergenic	Lx8|LINE|L1	-49695	NM_001282102	243499	Mm.483425	NM_178731	ENSMUSG00000052581	Lrrtm4	7530419J18Rik|A230052N11	leucine_rich_repeat_transmembrane_neuronal_4	protein-coding
chr6	80162036	80162742	1	1	2	35	intron_(NM_001134743,_intron_2_of_2)	intron_(NM_001134743,_intron_2_of_2)	142746	NM_178731	243499	Mm.483425	NM_178731	ENSMUSG00000052581	Lrrtm4	7530419J18Rik|A230052N11	leucine_rich_repeat_transmembrane_neuronal_4	protein-coding
chr1	125822069	125822701	1	1	2	35	intron_(NM_027677,_intron_1_of_1)	intron_(NM_027677,_intron_1_of_1)	89002	NM_001311090	72585	Mm.490405	NM_145100	.	Lypd1	2700050C12Rik|AI853408|C530008O16Rik|Lynx2|Lypdc1	Ly6/Plaur_domain_containing_1	protein-coding
chr10	54050005	54050807	1	1	2	35	intron_(NM_008548,_intron_2_of_12)	intron_(NM_008548,_intron_2_of_12)	25390	NM_008548	17155	Mm.117294	NM_008548	ENSMUSG00000003746	Man1a	Man1a1|PCR1	mannosidase_1,_alpha	protein-coding
chr2	132824160	132826239	1	1	2	35	intron_(NM_001291054,_intron_8_of_18)	intron_(NM_001291054,_intron_8_of_18)	9059	NM_025676	66634	Mm.157070	NM_025676	ENSMUSG00000027353	Mcm8	5730432L01Rik	minichromosome_maintenance_deficient_8_(S._cerevisiae)	protein-coding
chr8	97656084	97656680	1	1	2	35	Intergenic	L1_Mus4|LINE|L1	-1110409	NR_039538	100628567	.	NR_039538	ENSMUSG00000104794	Mir28c	mmu-mir-28c	microRNA_28c	ncRNA
chr14	109469515	109470345	1	1	2	35	intron_(NR_039542,_intron_2_of_2)	intron_(NR_039542,_intron_2_of_2)	9700	NR_039542	100628607	.	NR_039542	ENSMUSG00000092639	Mir3964	mmu-mir-3964|mu-mir-3964	microRNA_3964	ncRNA
chr12	48358877	48359620	1	1	2	35	Intergenic	L1Md_F2|LINE|L1	-57787	NR_039586	100628593	.	NR_039586	ENSMUSG00000092981	Mir5125	mmu-mir-5125|mu-mir-5125	microRNA_5125	ncRNA
chr2	42164106	42164889	1	1	2	35	intron_(NM_053011,_intron_2_of_90)	intron_(NM_053011,_intron_2_of_90)	283070	NR_105754	102465171	.	NR_105754	ENSMUSG00000098660	Mir6336	Gm27584|mmu-mir-6336	microRNA_6336	ncRNA
chr1	168832133	168832739	1	1	2	35	Intergenic	L2|LINE|L2	341793	NR_105766	102465178	.	NR_105766	ENSMUSG00000098407	Mir6348	Gm27412|mmu-mir-6348	microRNA_6348	ncRNA
chr3	46985771	46986644	1	1	2	35	Intergenic	L1_Mur2|LINE|L1	-85426	NR_105800	102465199	.	NR_105800	ENSMUSG00000098417	Mir6379	Gm27730|mmu-mir-6379	microRNA_6379	ncRNA
chr11	47818626	47819415	1	1	2	35	intron_(NR_105801,_intron_3_of_3)	intron_(NR_105801,_intron_3_of_3)	255562	NR_105801	102466638	.	NR_105801	ENSMUSG00000099011	Mir6380	Gm27356|mmu-mir-6380	microRNA_6380	ncRNA
chr3	114504898	114505839	1	1	2	35	Intergenic	Intergenic	-357884	NR_030469	735255	.	NR_030469	ENSMUSG00000076126	Mir669b	Mirn669b	microRNA_669b	ncRNA
chr5	80147298	80148592	1	1	2	35	Intergenic	Intergenic	-632041	NR_035474	100316701	.	NR_035474	ENSMUSG00000089570	Mir669m-1	mmu-mir-669m-1	microRNA_669m-1	ncRNA
chr2	67601091	67601856	1	1	2	35	Intergenic	Intergenic	-73983	NR_106083	102465706	.	NR_106083	ENSMUSG00000098299	Mir7224	Gm27971|mmu-mir-7224	microRNA_7224	ncRNA
chr17	13661245	13662128	1	1	2	35	Intergenic	Intergenic	-98854	NM_010806	17356	Mm.59167	NM_010806	ENSMUSG00000068036	Mllt4	5033403D15Rik|AF6|Af-6|Afadin|Gm314|I-afadin|S-afadin	myeloid/lymphoid_or_mixed-lineage_leukemia_(trithorax_homolog,_Drosophila);_translocated_to,_4	protein-coding
chr4	23591138	23592044	1	1	2	35	Intergenic	Intergenic	-904871	NM_199467	212377	Mm.120919	NM_199467	ENSMUSG00000045751	Mms22l	F730047E07Rik|Gm134	MMS22-like,_DNA_repair_protein	protein-coding
chr11	72442567	72443419	1	1	2	35	intron_(NM_016776,_intron_5_of_25)	intron_(NM_016776,_intron_5_of_25)	1615	NM_016776	18432	Mm.147946	NM_016776	ENSMUSG00000040463	Mybbp1a	AL024407|AU019902|P160|p160MBP|p67MBP	MYB_binding_protein_(P160)_1a	protein-coding
chr8	15152133	15152590	1	1	2	35	Intergenic	Intergenic	94709	NM_008664	17930	Mm.272115	NM_008664	ENSMUSG00000031461	Myom2	AW146149	myomesin_2	protein-coding
chr16	86918184	86919407	1	1	2	35	Intergenic	Intergenic	-435389	NM_026366	67768	Mm.296532	NM_026366	ENSMUSG00000044442	N6amt1	5830445C04Rik|Hemk2|Pred28	N-6_adenine-specific_DNA_methyltransferase_1_(putative)	protein-coding
chr8	61085339	61085960	1	1	2	35	intron_(NM_001293638,_intron_21_of_33)	intron_(NM_001293638,_intron_21_of_33)	92457	NM_001293638	18004	Mm.486881	NM_175089	ENSMUSG00000031644	Nek1	D8Ertd790e|kat	NIMA_(never_in_mitosis_gene_a)-related_expressed_kinase_1	protein-coding
chr5	101397878	101398503	1	1	2	35	Intergenic	(CTCTG)n|Simple_repeat|Simple_repeat	266520	NM_144955	18096	Mm.193072	NM_144955	.	Nkx6-1	NKX6A|Nkx6.1	NK6_homeobox_1	protein-coding
chr10	81200330	81202236	1	1	2	35	intron_(NM_027120,_intron_1_of_6)	ZP3AR|Satellite|Satellite	754	NM_027120	69564	Mm.437211	NM_027120	ENSMUSG00000004939	Nmrk2	2310015C21Rik|Itgb1bp3|Mibp	nicotinamide_riboside_kinase_2	protein-coding
chr16	62183733	62184608	1	1	2	35	Intergenic	Intergenic	602545	NM_178925	106338	Mm.26321	NM_178925	.	Nsun3	6720484A09Rik|AU022521	NOL1/NOP2/Sun_domain_family_member_3	protein-coding
chr12	10071714	10072132	1	1	2	35	Intergenic	Intergenic	-298048	NM_027588	70881	Mm.272843	NM_027588	ENSMUSG00000020622	Nt5c1b	4921514H13Rik|AIRP|CN-IB|cN1B	5'-nucleotidase,_cytosolic_IB	protein-coding
chr2	80845990	80846663	1	1	2	35	Intergenic	AT_rich|Low_complexity|Low_complexity	207063	NM_001190179	69482	Mm.29200	NM_027091	.	Nup35	2310006I24Rik|35kDa|5330402E05Rik|MP44|NO44	nucleoporin_35	protein-coding
chr8	79522519	79523377	1	1	2	35	Intergenic	Intergenic	-116728	NM_001081164	73945	Mm.34348	NM_001081164	ENSMUSG00000036990	Otud4	4930431L18Rik|AI449692|D8Ertd69e|mKIAA1046	OTU_domain_containing_4	protein-coding
chr3	46225517	46226056	1	1	2	35	Intergenic	B3|SINE|B2	222154	NM_001101479	241989	Mm.119234	NM_001101479	ENSMUSG00000090919	Pabpc4l	C330050A14Rik|EG241989	poly(A)_binding_protein,_cytoplasmic_4-like	protein-coding
chr13	93202876	93203629	1	1	2	35	Intergenic	Intergenic	-10970	NM_133905	100715	Mm.242865	NM_133905	ENSMUSG00000042167	Papd4	8030446C20Rik|AI649009|GLD-2|Gld2	PAP_associated_domain_containing_4	protein-coding
chr8	88231454	88232638	1	1	2	35	intron_(NM_001164497,_intron_2_of_12)	L1MB3|LINE|L1	32833	NM_001164497	214627	Mm.491211	NM_001164497	ENSMUSG00000036779	Papd5	5730445M16Rik|5830428A09	PAP_associated_domain_containing_5	protein-coding
chr14	93575635	93576490	1	1	2	35	intron_(NM_001081377,_intron_1_of_3)	Lx6|LINE|L1	312825	NM_001081377	211712	Mm.37126	NM_001081377	ENSMUSG00000055421	Pcdh9	-	protocadherin_9	protein-coding
chr2	80135336	80135834	1	1	2	35	Intergenic	L1M2|LINE|L1	-6173	NM_001159582	18573	Mm.40678	NM_016744	ENSMUSG00000059173	Pde1a	AI987702|AW125737	phosphodiesterase_1A,_calmodulin-dependent	protein-coding
chr3	19230429	19231243	1	1	2	35	intron_(NM_008802,_intron_10_of_12)	intron_(NM_008802,_intron_10_of_12)	34172	NM_008802	18583	Mm.355614	NM_008802	ENSMUSG00000069094	Pde7a	AU015378|AW047537	phosphodiesterase_7A	protein-coding
chr3	19246720	19247467	1	1	2	35	intron_(NM_008802,_intron_3_of_12)	intron_(NM_008802,_intron_3_of_12)	17914	NM_008802	18583	Mm.355614	NM_008802	ENSMUSG00000069094	Pde7a	AU015378|AW047537	phosphodiesterase_7A	protein-coding
chr2	103048818	103049791	1	1	2	35	intron_(NM_175094,_intron_2_of_10)	L1MEi|LINE|L1	24208	NM_175094	27402	Mm.315011	NM_175094	ENSMUSG00000010914	Pdhx	AI481367|E3bp|Pdx1	pyruvate_dehydrogenase_complex,_component_X	protein-coding
chr2	71889114	71890192	1	1	2	35	intron_(NM_172665,_intron_8_of_10)	intron_(NM_172665,_intron_8_of_10)	16429	NM_172665	228026	Mm.34411	NM_172665	ENSMUSG00000006494	Pdk1	B830012B01|D530020C15Rik	pyruvate_dehydrogenase_kinase,_isoenzyme_1	protein-coding
chr2	11468719	11470877	1	1	2	35	Intergenic	PB1D10|SINE|Alu	32292	NM_001177752	170768	Mm.19669	NM_133232	ENSMUSG00000026773	Pfkfb3	E330010H22Rik|iPFK-2|uPFK-2	6-phosphofructo-2-kinase/fructose-2,6-biphosphatase_3	protein-coding
chr1	54674097	54674668	1	1	2	35	intron_(NM_001081433,_intron_17_of_27)	L1_Mus3|LINE|L1	-116699	NM_001163314	241062	Mm.103539	NM_175508	ENSMUSG00000073678	Pgap1	5033403E17Rik|9030223K07Rik|A530084K22|D230012E17Rik|oto	post-GPI_attachment_to_proteins_1	protein-coding
chr2	76767665	76769572	1	1	2	35	exon_(NM_011652,_exon_253_of_313)	exon_(NM_011652,_exon_253_of_313)	93304	NM_031256	83435	Mm.41636	NM_031256	ENSMUSG00000002733	Plekha3	FAPP1	pleckstrin_homology_domain-containing,_family_A_(phosphoinositide_binding_specific)_member_3	protein-coding
chr15	93572783	93573321	1	1	2	35	intron_(NM_001033217,_intron_1_of_7)	intron_(NM_001033217,_intron_1_of_7)	22839	NM_001033217	106042	Mm.150314	NM_001033217	ENSMUSG00000036158	Prickle1	1110058P22Rik|AW215793|Prickle|b2b019Clo|mpk1	prickle_homolog_1_(Drosophila)	protein-coding
chr4	77319981	77320950	1	1	2	35	intron_(NM_011211,_intron_6_of_39)	intron_(NM_011211,_intron_6_of_39)	891429	NM_011211	19266	Mm.184021	NM_011211	ENSMUSG00000028399	Ptprd	1110002J03Rik|3000002J10Rik|B230219D21Rik|R-PTP-delta	protein_tyrosine_phosphatase,_receptor_type,_D	protein-coding
chr16	7323041	7323640	1	1	2	35	intron_(NM_183188,_intron_7_of_12)	intron_(NM_183188,_intron_7_of_12)	253506	NM_183188	268859	Mm.370334	NM_021477	ENSMUSG00000008658	Rbfox1	A2bp|A2bp1|Hrnbp1|fox-1	RNA_binding_protein,_fox-1_homolog_(C._elegans)_1	protein-coding
chr15	36261923	36263205	1	1	2	35	intron_(NM_013923,_intron_2_of_9)	intron_(NM_013923,_intron_2_of_9)	20583	NM_013923	30945	Mm.5181	NM_013923	ENSMUSG00000022280	Rnf19a	AA032313|Dorfin|Rnf19|UIP117|Ubce7ip2|XYbp	ring_finger_protein_19A	protein-coding
chr3	95789652	95790563	1	1	2	35	exon_(NM_001081293,_exon_2_of_11)	exon_(NM_001081293,_exon_2_of_11)	28845	NM_001081293	75137	Mm.196275	NM_028328	ENSMUSG00000028106	Rprd2	2810036A19Rik|4930535B03Rik|6720469I21Rik|AL022841|AL022940|AU021304|BB077382|mKIAA0460	regulation_of_nuclear_pre-mRNA_domain_containing_2	protein-coding
chr4	133910586	133911050	1	1	2	35	Intergenic	CpG	-23021	NM_009097	20111	Mm.301827	NM_009097	ENSMUSG00000003644	Rps6ka1	Mapkapk-1a|Rsk|Rsk-1|Rsk1|S6K-alpha-1|p90-Rsk1|p90Rsk1|p90S6K|p90rsk	ribosomal_protein_S6_kinase_polypeptide_1	protein-coding
chr4	123923920	123924796	1	1	2	35	intron_(NM_017475,_intron_4_of_6)	intron_(NM_017475,_intron_4_of_6)	6925	NM_017475	54170	Mm.220922	NM_017475	ENSMUSG00000028646	Rragc	AU041672|Gtr2|RAGC|TIB929|YGR163W	Ras-related_GTP_binding_C	protein-coding
chr14	20040504	20041183	1	1	2	35	Intergenic	B1_Mm|SINE|Alu	42328	NM_026209	67509	Mm.292423	NM_026209	ENSMUSG00000045107	Saysd1	1810063B07Rik|4930488P03Rik	SAYSVFN_motif_domain_containing_1	protein-coding
chr17	3216227	3217224	1	1	2	35	Intergenic	Intergenic	101754	NM_134123	106583	Mm.124373	NM_134123	ENSMUSG00000046201	Scaf8	A630086M08Rik|A930036P18Rik|AA408306|AI447644|AI448652|AU015035|Rbm16|mKIAA1116	SR-related_CTD-associated_factor_8	protein-coding
chr12	58914300	58915313	1	1	2	35	Intergenic	Intergenic	97210	NM_009147	20334	Mm.491137	NM_009147	ENSMUSG00000020986	Sec23a	Msec23|Sec23r	SEC23_homolog_A,_COPII_coat_complex_component	protein-coding
chr8	5991269	5991947	1	1	2	35	Intergenic	Lx5c|LINE|L1	-886376	NM_011388	20494	Mm.3500	NM_011388	ENSMUSG00000023073	Slc10a2	ASBT|ISBT	solute_carrier_family_10,_member_2	protein-coding
chr13	39063911	39064689	1	1	2	35	Intergenic	Intergenic	-103425	NM_001170431	108652	Mm.255506	NM_134060	ENSMUSG00000021432	Slc35b3	4921526O06Rik|AI428480|CGI-19|PABST2|PAPST2	solute_carrier_family_35,_member_B3	protein-coding
chr19	50195971	50196897	1	1	2	35	intron_(NM_001252501,_intron_18_of_25)	intron_(NM_001252501,_intron_18_of_25)	482212	NM_021377	58178	Mm.313672	NM_021377	ENSMUSG00000043531	Sorcs1	Sorcs|mSorCS	sortilin-related_VPS10_domain_containing_receptor_1	protein-coding
chr19	50453952	50454828	1	1	2	35	intron_(NM_001252501,_intron_2_of_25)	intron_(NM_001252501,_intron_2_of_25)	224256	NM_021377	58178	Mm.313672	NM_021377	ENSMUSG00000043531	Sorcs1	Sorcs|mSorCS	sortilin-related_VPS10_domain_containing_receptor_1	protein-coding
chr9	42059330	42059978	1	1	2	35	intron_(NM_011436,_intron_11_of_47)	L1MEf|LINE|L1	64635	NM_011436	20660	Mm.121920	NM_011436	.	Sorl1	2900010L19Rik|AI596264|AW261561|LR11|SorLA|gp250|mSorLA	sortilin-related_receptor,_LDLR_class_A_repeats-containing	protein-coding
chr12	62192893	62193589	1	1	2	35	Intergenic	Intergenic	-494546	NR_131949	73309	Mm.276558	NR_131949	.	Spanxn4	1700047L15Rik	SPANX_family,_member_N4	ncRNA
chr8	54440979	54441552	1	1	2	35	Intergenic	MTD|LTR|ERVL-MaLR	88732	NM_029701	76687	Mm.86437	NM_029701	ENSMUSG00000054408	Spcs3	1810011E08Rik	signal_peptidase_complex_subunit_3_homolog_(S._cerevisiae)	protein-coding
chr7	45710582	45712087	1	1	2	35	exon_(NM_020011,_exon_6_of_6)	exon_(NM_020011,_exon_6_of_6)	3872	NM_020011	56632	Mm.24222	NM_020011	ENSMUSG00000057342	Sphk2	C76851	sphingosine_kinase_2	protein-coding
chr2	139298083	139298508	1	1	2	35	Intergenic	Intergenic	-195624	NM_175467	228677	Mm.100450	NM_175467	ENSMUSG00000039092	Sptlc3	C130053K05Rik	serine_palmitoyltransferase,_long_chain_base_subunit_3	protein-coding
chr2	123103471	123103858	1	1	2	35	Intergenic	Intergenic	321666	NM_021507	59010	Mm.28986	NM_021507	ENSMUSG00000005803	Sqrdl	0610039J17Rik|4930557M22Rik|SQOR	sulfide_quinone_reductase-like_(yeast)	protein-coding
chr3	104875575	104876185	1	1	2	35	intron_(NM_001253703,_intron_5_of_11)	B4|SINE|B4	11374	NM_001253703	229681	Mm.206379	NM_153091	ENSMUSG00000045576	St7l	St7r	suppression_of_tumorigenicity_7-like	protein-coding
chr6	95845641	95846651	1	1	2	35	Intergenic	RMER16-int|LTR|ERVK	-127300	NM_011507	20917	Mm.371585	NM_011507	ENSMUSG00000061838	Suclg2	AF171077|AW556404|D6Wsu120e|SCS-betaG	succinate-Coenzyme_A_ligase,_GDP-forming,_beta_subunit	protein-coding
chr10	5187487	5188419	1	1	2	35	intron_(NM_001079686,_intron_2_of_54)	intron_(NM_001079686,_intron_2_of_54)	6754	NM_001079686	64009	Mm.331626	NM_022027	ENSMUSG00000096054	Syne1	8B|A330049M09Rik|BE692247|C130039F11Rik|CPG2|Myne1|mKIAA1756	spectrin_repeat_containing,_nuclear_envelope_1	protein-coding
chr15	86422771	86423255	1	1	2	35	intron_(NM_145476,_intron_11_of_12)	intron_(NM_145476,_intron_11_of_12)	208554	NM_145476	223754	Mm.28904	NM_145476	ENSMUSG00000051864	Tbc1d22a	BC023106|D15Ertd781e	TBC1_domain_family,_member_22a	protein-coding
chr12	71125894	71126887	1	1	2	35	5'_UTR_(NM_001024854,_exon_2_of_4)	5'_UTR_(NM_001024854,_exon_2_of_4)	10284	NM_001286203	30056	Mm.207767	NM_013896	ENSMUSG00000021079	Timm9	2810011L15Rik|Tim10a|Timm10	translocase_of_inner_mitochondrial_membrane_9	protein-coding
chr9	67493886	67494691	1	1	2	35	intron_(NM_001081242,_intron_1_of_57)	intron_(NM_001081242,_intron_1_of_57)	65414	NM_001081242	70549	Mm.33645	NM_027458	ENSMUSG00000052698	Tln2	5730421P04Rik|AI507121|AI787438|AL118320|mKIAA0320	talin_2	protein-coding
chr8	13425922	13426488	1	1	2	35	Intergenic	MamGypLTR1c|LTR|Gypsy	-9254	NM_001143672	272465	Mm.250502	NM_001143671	ENSMUSG00000038457	Tmem255b	Fam70b|Gm687	transmembrane_protein_255B	protein-coding
chr15	80824847	80825768	1	1	2	35	intron_(NM_177124,_intron_1_of_21)	L1M5|LINE|L1	26698	NM_177124	213988	Mm.131328	NM_144812	ENSMUSG00000047888	Tnrc6b	2700090M07Rik|A730065C02Rik|AI848765|D230019K20Rik	trinucleotide_repeat_containing_6b	protein-coding
chr9	67035860	67036482	1	1	2	35	intron_(NM_001164249,_intron_2_of_8)	intron_(NM_001164249,_intron_2_of_8)	7700	NM_001164253	22003	Mm.121878	NM_024427	ENSMUSG00000032366	Tpm1	AA986836|AI854628|TM2|Tm3|Tmpa|Tpm-1|alpha-TM	tropomyosin_1,_alpha	protein-coding
chr9	67046434	67047020	1	1	2	35	intron_(NM_001164249,_intron_2_of_8)	intron_(NM_001164249,_intron_2_of_8)	2486	NM_001164250	22003	Mm.121878	NM_024427	ENSMUSG00000032366	Tpm1	AA986836|AI854628|TM2|Tm3|Tmpa|Tpm-1|alpha-TM	tropomyosin_1,_alpha	protein-coding
chr18	63629751	63630281	1	1	2	35	Intergenic	L1M2|LINE|L1	62343	NM_016792	53382	Mm.19169	NM_016792	ENSMUSG00000024583	Txnl1	32kDa|TRP32|Txnl	thioredoxin-like_1	protein-coding
chr9	95504177	95504939	1	1	2	35	intron_(NM_026476,_intron_1_of_26)	intron_(NM_026476,_intron_1_of_26)	7438	NM_026476	67958	Mm.292742	NM_026476	ENSMUSG00000032407	U2surp	2610101N10Rik|AU023006|Sr140	U2_snRNP-associated_SURP_domain_containing	protein-coding
chr15	9300452	9301378	1	1	2	35	intron_(NM_207216,_intron_3_of_6)	Lx6|LINE|L1	21086	NM_207216	105887	Mm.482274	NM_207216	ENSMUSG00000072664	Ugt3a1	AI746432	UDP_glycosyltransferases_3_family,_polypeptide_A1	protein-coding
chr13	54958783	54959992	1	1	2	35	intron_(NM_001311128,_intron_1_of_14)	intron_(NM_001311128,_intron_1_of_14)	9956	NM_153131	107448	Mm.23573	NM_153131	ENSMUSG00000025876	Unc5a	Unc5h1|mKIAA1976	unc-5_homolog_A_(C._elegans)	protein-coding
chr4	105925212	105925830	1	1	2	35	Intergenic	Intergenic	-390692	NM_183225	329908	Mm.234544	NM_183225	ENSMUSG00000028514	Usp24	2700066K03Rik|2810030C21Rik|AI414051|B130021E18|C79851	ubiquitin_specific_peptidase_24	protein-coding
chr10	12540219	12540958	1	1	2	35	intron_(NM_011682,_intron_50_of_73)	intron_(NM_011682,_intron_50_of_73)	321146	NM_011682	22288	Mm.331784	NM_011682	ENSMUSG00000019820	Utrn	AA589569|DRP|Dmdl	utrophin	protein-coding
chr2	27433157	27434039	1	1	2	35	Intergenic	B2_Mm2|SINE|B2	-6773	NM_009500	22325	Mm.179011	NM_009500	ENSMUSG00000009621	Vav2	2810040F13Rik|AI847175	vav_2_oncogene	protein-coding
chr11	86672340	86672927	1	1	2	35	intron_(NM_029478,_intron_1_of_11)	B3|SINE|B2	11188	NM_029478	75909	Mm.390398	NM_029478	ENSMUSG00000018171	Vmp1	3110098I04Rik|4930579A11Rik|AI787464|Tango5|Tmem49|mir-21a|ni-2	vacuole_membrane_protein_1	protein-coding
chr11	15438763	15439586	1	1	2	35	Intergenic	Intergenic	-818549	NM_001290539	211739	Mm.284015	NM_145967	ENSMUSG00000048834	Vstm2a	Vstm2	V-set_and_transmembrane_domain_containing_2A	protein-coding
chr14	28322372	28322948	1	1	2	35	intron_(NM_177814,_intron_15_of_15)	intron_(NM_177814,_intron_15_of_15)	-182813	NM_009524	22418	Mm.287544	NM_009524	ENSMUSG00000021994	Wnt5a	8030457G12Rik|Wnt-5a	wingless-type_MMTV_integration_site_family,_member_5A	protein-coding
chr2	23164301	23165259	1	1	2	35	intron_(NM_013771,_intron_4_of_18)	PB1D10|SINE|Alu	8275	NM_013771	27377	Mm.23335	NM_013771	ENSMUSG00000026775	Yme1l1	FtsH1|Ftsh	YME1-like_1_(S._cerevisiae)	protein-coding
chr3	16818204	16818810	1	1	2	35	Intergenic	Intergenic	635324	NM_172677	229096	Mm.23834	NM_172677	ENSMUSG00000047213	Ythdf3	9130022A11Rik	YTH_domain_family_3	protein-coding
chr3	32517604	32518401	1	1	2	35	intron_(NM_001161818,_intron_5_of_6)	L1MC3|LINE|L1	7411	NM_144519	67778	Mm.285620	NM_144519	ENSMUSG00000027667	Zfp639	6230400O18Rik|ANC-2H01|ZASC1|Znf639	zinc_finger_protein_639	protein-coding
chr7	132925945	132926711	1	1	2	35	Intergenic	MT2_Mm|LTR|ERVL	-23294	NM_207302	360216	Mm.389984	NM_207302	ENSMUSG00000030967	Zranb1	9330160G10Rik|D7Wsu87e|Gm1956|Trabid	zinc_finger,_RAN-binding_domain_containing_1	protein-coding
chr5	145646182	145647617	1	1	2	35	Intergenic	Intergenic	-62170	NM_017396	53973	Mm.379071	NM_017396	ENSMUSG00000075551	Cyp3a41a	Cyp3a41	cytochrome_P450,_family_3,_subfamily_a,_polypeptide_41A	protein-coding
chr5	145677776	145678641	1	1	2	35	Intergenic	Intergenic	41927	NM_017396	53973	Mm.379071	NM_017396	ENSMUSG00000075551	Cyp3a41a	Cyp3a41	cytochrome_P450,_family_3,_subfamily_a,_polypeptide_41A	protein-coding
chr13	12797000	12798057	1	1	2	35	intron_(NM_011118,_intron_1_of_4)	B2_Mm2|SINE|B2	2529	NM_011954	26421	Mm.457984	NM_011954	.	Prl2c4	MRP-3|Mrpplf3|PLF-3|mrp/plf3	prolactin_family_2,_subfamily_c,_member_4	protein-coding
chr17	6472631	6473214	1	1	2	35	Intergenic	Intergenic	-21929	NR_033520	547127	Mm.297552	NM_001045538	.	Tmem181b-ps	Tmem181b	transmembrane_protein_181B,_pseudogene	pseudo
chr16	52513427	52514260	1	1	2	35	Intergenic	Intergenic	-60847	NM_009655	11658	Mm.288282	NM_009655	ENSMUSG00000022636	Alcam	AI853494|BEN|CD166|DM-GRASP|MuSC|SC1	activated_leukocyte_cell_adhesion_molecule	protein-coding
chr13	14625306	14626150	1	1	2	35	TTS_(NM_008944)	TTS_(NM_008944)	-4517	NM_001104646	105351	Mm.41450	NM_134067	ENSMUSG00000039182	AW209491	-	expressed_sequence_AW209491	protein-coding
chr18	25220689	25221247	1	1	2	35	intron_(NM_001033532,_intron_5_of_10)	L1_Mus1|LINE|L1	51948	NM_001033532	225289	Mm.391081	NM_001033532	ENSMUSG00000033632	AW554918	4921538P22|AI461742|Kiaa1328|mKIAA1328	expressed_sequence_AW554918	protein-coding
chr1	182530517	182531178	1	1	2	35	Intergenic	MTEb|LTR|ERVL-MaLR	-13365	NM_009794	12334	Mm.19306	NM_009794	ENSMUSG00000026509	Capn2	AI326419|Capa-2|Capa2|m-calpain|m-calpin	calpain_2	protein-coding
chr2	119067618	119068533	1	1	2	35	intron_(NM_029617,_intron_7_of_23)	AT_rich|Low_complexity|Low_complexity	20957	NM_029617	76464	Mm.202518	NM_029617	ENSMUSG00000027326	Casc5	2310043D08Rik|5730505K17Rik	cancer_susceptibility_candidate_5	protein-coding
chr2	102853599	102854415	1	1	2	35	intron_(NM_001039150,_intron_4_of_13)	intron_(NM_001039150,_intron_4_of_13)	47658	NM_001177785	12505	Mm.423621	NM_009851	ENSMUSG00000005087	Cd44	AU023126|AW121933|AW146109|HERMES|Ly-24|Pgp-1	CD44_antigen	protein-coding
chr3	134080445	134080860	1	1	2	35	Intergenic	Intergenic	-155842	NM_001004367	319478	Mm.224814	NM_001004367	ENSMUSG00000044365	Cxxc4	9330210J02Rik|C030003J12Rik|Idax	CXXC_finger_4	protein-coding
chr19	42578247	42579324	1	1	2	35	intron_(NM_177464,_intron_3_of_6)	PB1D10|SINE|Alu	34020	NM_053083	67573	Mm.178767	NM_053083	.	Loxl4	4833426I20Rik|Loxc	lysyl_oxidase-like_4	protein-coding
chr3	86644296	86645197	1	1	2	35	intron_(NM_001077687,_intron_46_of_50)	Lx7|LINE|L1	-96464	NM_011839	23937	Mm.389466	NM_011839	ENSMUSG00000057777	Mab21l2	-	mab-21-like_2_(C._elegans)	protein-coding
chr13	119383275	119384040	1	1	2	35	intron_(NM_001308506,_intron_6_of_16)	IMPB_01|Satellite|Satellite	25353	NM_008710	18115	Mm.132584	NM_008710	ENSMUSG00000025453	Nnt	4930423F13Rik|AI323702|BB168308	nicotinamide_nucleotide_transhydrogenase	protein-coding
chr10	107817811	107818775	1	1	2	35	intron_(NM_001177567,_intron_28_of_57)	intron_(NM_001177567,_intron_28_of_57)	93841	NM_001177567	628870	Mm.336090	NM_001177567	ENSMUSG00000091455	Otogl	EG628870|Gm6924	otogelin-like	protein-coding
chr1	96907161	96907838	1	1	2	35	intron_(NR_120500,_intron_14_of_14)	intron_(NR_120500,_intron_14_of_14)	-35329	NM_172658	227394	Mm.11662	NM_172658	.	Slco4c1	9530051F04|C330017E21Rik|OATP-H|OATP-M1|OATP4C1|OATPX|PRO2176|SLC21A20|oatp-R	solute_carrier_organic_anion_transporter_family,_member_4C1	protein-coding
chr13	4208918	4210130	1	1	2	35	Intergenic	L1_Mus3|LINE|L1	18337	NM_013778	27384	Mm.27447	NM_013778	ENSMUSG00000021213	Akr1c13	mKIAA4014	aldo-keto_reductase_family_1,_member_C13	protein-coding
chr9	32171618	32173203	1	1	2	35	intron_(NM_001195632,_intron_5_of_21)	intron_(NM_001195632,_intron_5_of_21)	-51838	NM_177379	330914	Mm.46683	NM_177379	ENSMUSG00000041444	Arhgap32	3426406O18Rik|Gc-gap|Grit|Px-rics|Rics|mKIAA0712|p200Rhogap|p250Gap	Rho_GTPase_activating_protein_32	protein-coding
chr2	101915986	101917122	1	1	2	35	Intergenic	Intergenic	30292	NM_029635	76501	Mm.330424	NM_029635	ENSMUSG00000027163	Commd9	1810029F08Rik|AA409293	COMM_domain_containing_9	protein-coding
chr6	15921225	15921661	1	1	2	35	Intergenic	Intergenic	200782	NM_175088	16543	Mm.1314	NM_175088	ENSMUSG00000041390	Mdfic	Kdt1|Mdfid	MyoD_family_inhibitor_domain_containing	protein-coding
chr13	83505840	83506374	1	1	2	35	intron_(NM_001170537,_intron_1_of_10)	intron_(NM_001170537,_intron_1_of_10)	2073	NM_025282	17260	Mm.24001	NM_025282	ENSMUSG00000005583	Mef2c	5430401D19Rik|9930028G15Rik|AV011172|Mef2	myocyte_enhancer_factor_2C	protein-coding
chr8	60765278	60766346	1	1	2	35	Intergenic	Intergenic	110255	NM_001177882	71306	Mm.23242	NM_027756	ENSMUSG00000031647	Mfap3l	4933428A15Rik|5430405D20Rik|AI461995|AW125052|NYD-sp9|mKIAA0626	microfibrillar-associated_protein_3-like	protein-coding
chr5	136688896	136689487	1	1	2	35	Intergenic	Intergenic	-3954	NM_021611	59310	Mm.5178	NM_021611	ENSMUSG00000005474	Myl10	1700027I08Rik|Mylc2pl|PLRLC	myosin,_light_chain_10,_regulatory	protein-coding
chr9	92488011	92488809	1	1	2	35	intron_(NM_178711,_intron_6_of_8)	LTR40c|LTR|ERVL	31032	NM_178711	235527	Mm.55289	NM_178711	ENSMUSG00000032377	Plscr4	AV245873	phospholipid_scramblase_4	protein-coding
chr10	127429688	127430906	1	1	2	35	intron_(NM_001168293,_intron_1_of_23)	PB1D7|SINE|Alu	9430	NM_027900	71750	Mm.29342	NM_027900	ENSMUSG00000025404	R3hdm2	1300003K24Rik|AU041262|mKIAA1002	R3H_domain_containing_2	protein-coding
chr15	35054577	35055601	1	1	2	35	intron_(NM_019635,_intron_6_of_10)	intron_(NM_019635,_intron_6_of_10)	100717	NM_019635	56274	Mm.262330	NM_019635	ENSMUSG00000022329	Stk3	0610042I06Rik|MST|Mst2|Mst3|Ste20|mess1	serine/threonine_kinase_3	protein-coding
chr4	21799915	21800398	1	1	2	35	intron_(NM_152825,_intron_8_of_17)	intron_(NM_152825,_intron_8_of_17)	23887	NM_152825	77593	Mm.154306	NM_152825	ENSMUSG00000040455	Usp45	3110003C05Rik|4930550B20Rik|AI843191|Gcap7	ubiquitin_specific_petidase_45	protein-coding
chr9	95907312	95908180	1	1	2	35	intron_(NM_019864,_intron_26_of_46)	ID_B1|SINE|B4	-47014	NM_001311130	24127	Mm.291179	NM_011916	ENSMUSG00000032410	Xrn1	Dhm2|exo|mXrn1	5'-3'_exoribonuclease_1	protein-coding
chr11	73344975	73346575	1	1	2	35	exon_(NM_001045531,_exon_9_of_9)	exon_(NM_001045531,_exon_9_of_9)	-5084	NM_146923	258925	Mm.246526	NM_146923	ENSMUSG00000062128	Olfr20	MOR135-11|MTPCR06|MTPCR55|Olfr21	olfactory_receptor_20	protein-coding
chr14	74821775	74822556	1	1	2	35	intron_(NM_001252132,_intron_4_of_18)	intron_(NM_001252132,_intron_4_of_18)	89869	NM_016903	13885	Mm.38055	NM_016903	ENSMUSG00000021996	Esd	Es-10|Es10|FGH|sid478	esterase_D/formylglutathione_hydrolase	protein-coding
chr16	38084974	38085627	1	1	2	35	non-coding_(NR_033221,_exon_1_of_1)	non-coding_(NR_033221,_exon_1_of_1)	-3700	NM_019827	56637	Mm.394930	NM_019827	ENSMUSG00000022812	Gsk3b	7330414F15Rik|8430431H08Rik|C86142|GSK-3|GSK-3beta|GSK3	glycogen_synthase_kinase_3_beta	protein-coding
chr16	58056304	58057338	1	1	2	35	Intergenic	ETnERV-int|LTR|ERVK	-302084	NM_007739	12837	Mm.130388	NM_007739	ENSMUSG00000068196	Col8a1	Col8a-1	collagen,_type_VIII,_alpha_1	protein-coding
chr3	88973707	88974341	1	1	2	35	intron_(NM_138679,_intron_1_of_26)	intron_(NM_138679,_intron_1_of_26)	8212	NM_138679	192195	Mm.130752	NM_138679	ENSMUSG00000028053	Ash1l	8030453L17Rik|Ash1|E430018P19Rik|Kmt2h	ash1_(absent,_small,_or_homeotic)-like_(Drosophila)	protein-coding
chr4	106652519	106653521	1	1	2	35	5'_UTR_(NM_001285783,_exon_2_of_2)	5'_UTR_(NM_001285783,_exon_2_of_2)	1951	NM_001083887	230577	Mm.134029	NM_172272	ENSMUSG00000043572	Pars2	BC027073	prolyl-tRNA_synthetase_(mitochondrial)(putative)	protein-coding
chr1	51840970	51841788	1	1	2	35	intron_(NM_001290982,_intron_3_of_28)	intron_(NM_001290982,_intron_3_of_28)	74599	NM_010863	17912	Mm.3390	NM_010863	ENSMUSG00000018417	Myo1b	AA406997|MIH-L|MMIa	myosin_IB	protein-coding
chr1	84333398	84334771	1	1	2	35	Intergenic	L1M5|LINE|L1	-49440	NM_001003948	98496	Mm.187470	NM_001003948	ENSMUSG00000045658	Pid1	5033414K04Rik|NYGGF4	phosphotyrosine_interaction_domain_containing_1	protein-coding
chr1	96725473	96726082	1	1	2	35	Intergenic	RMER1A|Other|Other	-63205	NR_040478	75159	Mm.243854	NR_040478	ENSMUSG00000100589	4930533P14Rik	-	RIKEN_cDNA_4930533P14_gene	ncRNA
chr1	97097870	97098706	1	1	2	35	intron_(NM_028942,_intron_6_of_13)	intron_(NM_028942,_intron_6_of_13)	30015	NM_028942	74441	Mm.60362	NM_028942	ENSMUSG00000026331	Slco6c1	4933404A18Rik|C79179	solute_carrier_organic_anion_transporter_family,_member_6c1	protein-coding
chr1	148219232	148219978	1	1	2	35	Intergenic	Intergenic	1702834	NM_001305632	18783	Mm.4186	NM_008869	ENSMUSG00000056220	Pla2g4a	Pla2g4|cPLA2|cPLA2-alpha|cPLA2alpha	phospholipase_A2,_group_IVA_(cytosolic,_calcium-dependent)	protein-coding
chr1	166227039	166227952	1	1	2	35	intron_(NM_175296,_intron_5_of_11)	RSINE1|SINE|B4	11248	NM_175296	98558	Mm.26189	NM_175296	ENSMUSG00000040629	Mael	4933405K18Rik|AU019877	maelstrom_homolog_(Drosophila)	protein-coding
chr10	11204764	11205584	1	1	2	35	intron_(NM_172937,_intron_25_of_27)	intron_(NM_172937,_intron_25_of_27)	55744	NM_001284354	268281	Mm.133101	NM_172937	ENSMUSG00000090112	Shprh	2610103K11Rik|AA450458|AU024614|BC006883|D230017O13Rik|E130018M05	SNF2_histone_linker_PHD_RING_helicase	protein-coding
chr10	23618366	23619031	1	1	2	35	Intergenic	Intergenic	166752	NR_037680	100529074	Mm.371846	NR_037680	ENSMUSG00000070063	Snora33	ACA33|MBI-42	small_nucleolar_RNA,_H/ACA_box_33	snoRNA
chr10	30837037	30837617	1	1	2	35	intron_(NM_013904,_intron_4_of_4)	intron_(NM_013904,_intron_4_of_4)	5456	NM_013904	15214	Mm.103573	NM_013904	ENSMUSG00000019789	Hey2	CHF1|Herp1|Hrt2|bHLHb32|hesr2	hairy/enhancer-of-split_related_with_YRPW_motif_2	protein-coding
chr10	67165908	67166492	1	1	2	35	intron_(NM_207221,_intron_2_of_25)	B2_Mm2|SINE|B2	-19550	NM_001242396	108829	Mm.23846	NM_207221	ENSMUSG00000037876	Jmjd1c	5430433L24Rik|D630035I23Rik|Jmjdic|TRIP8	jumonji_domain_containing_1C	protein-coding
chr10	107719558	107720360	1	1	2	35	promoter-TSS_(NM_001081432)	promoter-TSS_(NM_001081432)	68	NM_001081432	237523	Mm.391418	NM_001081432	ENSMUSG00000035916	Ptprq	-	protein_tyrosine_phosphatase,_receptor_type,_Q	protein-coding
chr10	118442239	118442839	1	1	2	35	intron_(NM_008337,_intron_2_of_3)	intron_(NM_008337,_intron_2_of_3)	1493	NM_008337	15978	Mm.240327	NM_008337	ENSMUSG00000055170	Ifng	IFN-g|Ifg	interferon_gamma	protein-coding
chr11	86707399	86708266	1	1	2	35	intron_(NM_001003908,_intron_18_of_31)	intron_(NM_001003908,_intron_18_of_31)	23752	NM_001098810	217057	Mm.24868	NM_175004	ENSMUSG00000072582	Ptrh2	A230072I16Rik|Bit1|CGI-147	peptidyl-tRNA_hydrolase_2	protein-coding
chr11	100724056	100724543	1	1	2	35	intron_(NM_001305003,_intron_1_of_5)	intron_(NM_001305003,_intron_1_of_5)	10450	NM_029307	75482	Mm.46175	NM_029307	ENSMUSG00000017832	Hspb9	1700007H20Rik	heat_shock_protein,_alpha-crystallin-related,_B9	protein-coding
chr11	106209360	106209836	1	1	2	35	intron_(NM_026009,_intron_4_of_12)	intron_(NM_026009,_intron_4_of_12)	6769	NM_026009	67163	Mm.22109	NM_026009	.	Ccdc47	2610204L23Rik|C88307|asp4|calumin	coiled-coil_domain_containing_47	protein-coding
chr12	36903025	36903929	1	1	2	35	Intergenic	Intergenic	87272	NR_039558	100628578	.	NR_039558	ENSMUSG00000092998	Mir5099	mmu-mir-5099|mu-mir-5099	microRNA_5099	ncRNA
chr12	40333967	40334799	1	1	2	35	intron_(NM_178845,_intron_5_of_11)	intron_(NM_178845,_intron_5_of_11)	111019	NR_045157	629820	Mm.435540	NR_045157	ENSMUSG00000035983	Gm7008	EG629820	predicted_gene_7008	ncRNA
chr12	75664655	75665524	1	1	2	35	intron_(NM_028203,_intron_1_of_1)	B2_Mm2|SINE|B2	4447	NM_028203	72338	Mm.341719	NM_028203	ENSMUSG00000045690	Wdr89	2600001A11Rik	WD_repeat_domain_89	protein-coding
chr12	80872657	80873601	1	1	2	35	intron_(NM_178682,_intron_4_of_5)	MTC|LTR|ERVL-MaLR	51318	NR_033786	67340	Mm.386790	NR_033786	ENSMUSG00000101912	1700052I22Rik	-	RIKEN_cDNA_1700052I22_gene	ncRNA
chr12	84947585	84948272	1	1	2	35	intron_(NM_178065,_intron_2_of_19)	RMER30|DNA|hAT-Charlie	22957	NM_178065	68497	Mm.24446	NM_178065	ENSMUSG00000042350	Arel1	1110018G07Rik|AI649076|AW610792|Kiaa0317|mKIAA0317	apoptosis_resistant_E3_ubiquitin_protein_ligase_1	protein-coding
chr12	119456951	119457362	1	1	2	35	intron_(NM_001163136,_intron_3_of_3)	intron_(NM_001163136,_intron_3_of_3)	13747	NM_001163136	238455	Mm.31376	NM_001163136	ENSMUSG00000041886	Macc1	4732474O15Rik|Gm267	metastasis_associated_in_colon_cancer_1	protein-coding
chr13	3314487	3315319	1	1	2	35	Intergenic	Intergenic	-163400	NR_015522	76937	Mm.487240	NR_015522	ENSMUSG00000097709	2810429I04Rik	AI256682	RIKEN_cDNA_2810429I04_gene	ncRNA
chr13	25821252	25822116	1	1	2	35	Intergenic	Lx|LINE|L1	144632	NR_045062	100503530	Mm.86763	NR_045062	ENSMUSG00000086531	Gm11351	OTTMUSG00000000620	predicted_gene_11351	ncRNA
chr13	82937287	82938844	1	1	2	35	Intergenic	Intergenic	-239733	NR_039537	100628621	.	NR_039537	ENSMUSG00000106655	Mir3961	mmu-mir-3961	microRNA_3961	ncRNA
chr13	102446537	102447260	1	1	2	35	Intergenic	Intergenic	-246659	NM_008533	17079	Mm.373974	NM_008533	ENSMUSG00000021624	Cd180	F630107B15|Ly78|RP105	CD180_antigen	protein-coding
chr14	101460083	101460625	1	1	2	35	intron_(NM_001081278,_intron_12_of_18)	tRNA-Ala-GCY_|tRNA|tRNA	148837	NM_001081278	210789	Mm.320639	NM_173380	ENSMUSG00000033083	Tbc1d4	5930406J04Rik|A930035N22|AV295684|As160	TBC1_domain_family,_member_4	protein-coding
chr15	9310346	9311686	1	1	2	35	intron_(NM_207216,_intron_5_of_6)	intron_(NM_207216,_intron_5_of_6)	-24582	NM_144845	223337	Mm.422853	NM_144845	ENSMUSG00000049152	Ugt3a2	AI313915	UDP_glycosyltransferases_3_family,_polypeptide_A2	protein-coding
chr15	40635192	40635768	1	1	2	35	Intergenic	Intergenic	-19562	NM_011766	22762	Mm.39496	NM_011766	ENSMUSG00000022306	Zfpm2	B330005D23Rik|FOG-2|FOG2	zinc_finger_protein,_multitype_2	protein-coding
chr15	46439784	46440665	1	1	2	35	intron_(NR_040451,_intron_8_of_8)	intron_(NR_040451,_intron_8_of_8)	55954	NR_040451	74726	Mm.78172	NR_040451	.	4930523O13Rik	4921524H24Rik	RIKEN_cDNA_4930523O13_gene	ncRNA
chr16	33295488	33296084	1	1	2	35	intron_(NM_080557,_intron_13_of_13)	intron_(NM_080557,_intron_13_of_13)	44330	NM_080557	69150	Mm.28196	NM_080557	ENSMUSG00000022808	Snx4	1810036H14Rik|AI037066	sorting_nexin_4	protein-coding
chr16	36405493	36406400	1	1	2	35	intron_(NM_001082545,_intron_1_of_2)	intron_(NM_001082545,_intron_1_of_2)	2416	NM_001082545	20862	Mm.359610	NM_001082545	ENSMUSG00000022902	Stfa2	Stf2	stefin_A2	protein-coding
chr16	70025063	70025573	1	1	2	35	Intergenic	L1_Mus1|LINE|L1	-161574	NM_173069	224318	Mm.212743	NM_173069	ENSMUSG00000063163	Speer2	SPEER-2	spermatogenesis_associated_glutamate_(E)-rich_protein_2	protein-coding
chr16	76847932	76848429	1	1	2	35	Intergenic	L1ME1|LINE|L1	162700	NR_040573	76601	Mm.396217	NR_040573	ENSMUSG00000100857	1700041M19Rik	-	RIKEN_cDNA_1700041M19_gene	ncRNA
chr16	77652011	77654064	1	1	2	35	Intergenic	Intergenic	6765	NR_029540	723952	.	NR_029540	ENSMUSG00000065472	Mir125b-2	Mirn125b-2|mir-125b-2	microRNA_125b-2	ncRNA
chr16	79935671	79936296	1	1	2	35	Intergenic	B1_Mur2|SINE|Alu	-844887	NM_008941	19146	Mm.5184	NM_008941	ENSMUSG00000022857	Tmprss15	Entk|Prss7	transmembrane_protease,_serine_15	protein-coding
chr16	88877138	88878064	1	1	2	35	TTS_(NM_130857)	TTS_(NM_130857)	437	NM_130857	77918	Mm.28425	NM_130857	ENSMUSG00000060469	Krtap19-3	A030006N06Rik|Krtap16-5	keratin_associated_protein_19-3	protein-coding
chr17	27691055	27691802	1	1	2	35	intron_(NM_178365,_intron_1_of_9)	intron_(NM_178365,_intron_1_of_9)	6190	NM_178365	23969	Mm.4926	NM_011861	ENSMUSG00000040276	Pacsin1	A830061D09Rik|H74|mKIAA1379|syndapin	protein_kinase_C_and_casein_kinase_substrate_in_neurons_1	protein-coding
chr18	35205611	35206158	1	1	2	35	intron_(NM_009818,_intron_7_of_17)	intron_(NM_009818,_intron_7_of_17)	9139	NM_178005	107065	Mm.39900	NM_178005	ENSMUSG00000071862	Lrrtm2	AI851755|BB129880|C630011A14Rik|mKIAA0416	leucine_rich_repeat_transmembrane_neuronal_2	protein-coding
chr18	68594337	68594959	1	1	2	35	Intergenic	L1_Mus1|LINE|L1	-144752	NR_105774	102465183	.	NR_105774	ENSMUSG00000099300	Mir6356	Gm27461|mmu-mir-6356	microRNA_6356	ncRNA
chr18	69857007	69858065	1	1	2	35	Intergenic	Intergenic	-68023	NM_201362	381175	Mm.266831	NM_201362	ENSMUSG00000038903	Ccdc68	BC046343	coiled-coil_domain_containing_68	protein-coding
chr19	20515530	20516187	1	1	2	35	intron_(NR_015502,_intron_2_of_3)	intron_(NR_015502,_intron_2_of_3)	23144	NR_015502	320092	Mm.482524	NR_015502	.	E030003E18Rik	1700127G21Rik	RIKEN_cDNA_E030003E18_gene	ncRNA
chr19	52672029	52672777	1	1	2	35	Intergenic	Intergenic	-250778	NR_030678	100043450	Mm.145594	NR_030678	.	AA387883	-	expressed_sequence_AA387883	ncRNA
chr2	24829380	24830016	1	1	2	35	intron_(NM_172545,_intron_15_of_26)	Lx9|LINE|L1	-66546	NM_007579	12287	Mm.4424	NM_007579	ENSMUSG00000004113	Cacna1b	AW050276|AW060892|AW822256|Cav2.2|Cchn1a|alpha(1B)	calcium_channel,_voltage-dependent,_N_type,_alpha_1B_subunit	protein-coding
chr2	66523830	66524606	1	1	2	35	intron_(NM_001290675,_intron_17_of_26)	intron_(NM_001290675,_intron_17_of_26)	83338	NR_033495	100038743	Mm.330264	NR_033495	.	Gm13629	OTTMUSG00000013098	predicted_gene_13629	ncRNA
chr3	65541779	65542601	1	1	2	35	intron_(NM_178892,_intron_2_of_5)	intron_(NM_178892,_intron_2_of_5)	-12776	NR_027955	71004	Mm.475465	NM_001033527	ENSMUSG00000074580	4931440P22Rik	-	RIKEN_cDNA_4931440P22_gene	ncRNA
chr3	83662040	83663207	1	1	2	35	Intergenic	Intergenic	-88506	NR_036591	69460	Mm.389464	NR_036591	ENSMUSG00000101334	1700028M03Rik	-	RIKEN_cDNA_1700028M03_gene	ncRNA
chr3	97390130	97391203	1	1	2	35	intron_(NR_105813,_intron_1_of_1)	L1M5|LINE|L1	20512	NM_146275	258272	Mm.377406	NM_146275	ENSMUSG00000051392	Olfr1402	MOR217-1	olfactory_receptor_1402	protein-coding
chr3	103830135	103830897	1	1	2	35	Intergenic	RLTR13D2|LTR|ERVK	-2180	NM_001142959	229672	Mm.297245	NM_001142959	ENSMUSG00000044165	Bcl2l15	Bfk|Gm566	BCLl2-like_15	protein-coding
chr3	125400420	125401329	1	1	2	35	Intergenic	Intergenic	-3216	NM_022565	64580	Mm.444289	NM_022565	.	Ndst4	4930439H17Rik	N-deacetylase/N-sulfotransferase_(heparin_glucosaminyl)_4	protein-coding
chr4	50808611	50809246	1	1	2	35	Intergenic	Intergenic	-407749	NM_001162865	74914	Mm.159368	NM_001162865	ENSMUSG00000039555	Cylc2	4930488P18Rik	cylicin,_basic_protein_of_sperm_head_cytoskeleton_2	protein-coding
chr4	104377302	104377990	1	1	2	35	intron_(NR_104385,_intron_1_of_15)	L1M5|LINE|L1	10108	NR_104385	13131	Mm.289682	NM_010014	ENSMUSG00000028519	Dab1	AI956902|C630028C02Rik|scm|scr|scrambler|yot	disabled_1	protein-coding
chr5	3860543	3861334	1	1	2	35	intron_(NM_172879,_intron_3_of_5)	URR1B|DNA|hAT-Charlie	15766	NM_172879	242838	Mm.482273	NM_172879	ENSMUSG00000040367	Lrrd1	4932412H11Rik	leucine_rich_repeats_and_death_domain_containing_1	protein-coding
chr5	15626330	15627777	1	1	2	35	Intergenic	Intergenic	7955	NM_025759	360220	Mm.425235	NM_025759	ENSMUSG00000070933	Speer4d	4933431D05Rik|SPEER-4D	spermatogenesis_associated_glutamate_(E)-rich_protein_4D	protein-coding
chr5	15850311	15851681	1	1	2	35	Intergenic	Intergenic	32770	NR_045974	75058	Mm.183467	NR_045974	ENSMUSG00000105185	4930519H02Rik	-	RIKEN_cDNA_4930519H02_gene	ncRNA
chr5	137509461	137510374	1	1	2	35	Intergenic	PB1D10|SINE|Alu	-7489	NM_028753	74097	Mm.290242	NM_028753	ENSMUSG00000029715	Pop7	0610037N12Rik|AI852017|Rpp20	processing_of_precursor_7,_ribonuclease_P_family,_(S._cerevisiae)	protein-coding
chr6	10293478	10294493	1	1	2	35	Intergenic	RLTR21|LTR|ERVK	680392	NR_033776	57866	Mm.4397	NR_033776	.	AA545190	-	EST_AA545190	ncRNA
chr6	13632858	13633308	1	1	2	35	intron_(NM_175312,_intron_3_of_4)	intron_(NM_175312,_intron_3_of_4)	-25020	NM_028990	101118	Mm.254845	NM_028990	ENSMUSG00000029569	Tmem168	5730526F17Rik|8430437G11Rik|AI462344|AI504145	transmembrane_protein_168	protein-coding
chr6	39350269	39350832	1	1	2	35	intron_(NM_028123,_intron_7_of_14)	intron_(NM_028123,_intron_7_of_14)	27156	NM_028123	72144	Mm.482167	NM_028123	ENSMUSG00000029924	Slc37a3	2610507O21Rik|AU044904	solute_carrier_family_37_(glycerol-3-phosphate_transporter),_member_3	protein-coding
chr6	106110299	106111077	1	1	2	35	intron_(NM_173004,_intron_3_of_19)	L1_Mus2|LINE|L1	-8077	NM_001109751	269784	Mm.321683	NM_173004	ENSMUSG00000064293	Cntn4	9630050B05|Axcam|BIG-2	contactin_4	protein-coding
chr6	132619599	132620048	1	1	2	35	Intergenic	L1_Mus3|LINE|L1	7687	NM_001142969	381819	Mm.156682	NM_001142969	ENSMUSG00000067541	A630073D07Rik	Gm1688	RIKEN_cDNA_A630073D07_gene	protein-coding
chr7	12941269	12941835	1	1	2	35	Intergenic	B2_Mm2|SINE|B2	14136	NM_029809	381845	Mm.439896	NM_029809	ENSMUSG00000033967	Rnf225	2310014L17Rik|AV237412|C77118	ring_finger_protein_225	protein-coding
chr7	41730659	41731269	1	1	2	35	Intergenic	Lx2|LINE|L1	62950	NR_004441	75835	Mm.159597	NM_029460	ENSMUSG00000074164	Vmn2r-ps54	1700108E19Rik|4930562N12Rik|Casr-rs5|ENSMUSG00000078527|Gm10948|Gprc2a-rs5	vomeronasal_2,_receptor,_pseudogene_54	pseudo
chr7	49495848	49496392	1	1	2	35	intron_(NM_001111016,_intron_12_of_38)	intron_(NM_001111016,_intron_12_of_38)	140715	NM_001005232	13172	Mm.307176	NM_001005232	ENSMUSG00000030507	Dbx1	AI426026|Dbx	developing_brain_homeobox_1	protein-coding
chr7	106261505	106264662	1	1	2	35	Intergenic	Intergenic	-47744	NM_029000	74558	Mm.458429	NM_029000	ENSMUSG00000045868	Gvin1	9130002C22Rik|9830104F22Rik|Iigs1|VLIG|VLIG-1	GTPase,_very_large_interferon_inducible_1	protein-coding
chr8	9602305	9602922	1	1	2	35	intron_(NM_173446,_intron_1_of_2)	intron_(NM_173446,_intron_1_of_2)	168409	NM_173446	270028	Mm.268163	NM_173446	ENSMUSG00000079157	Fam155a	6430500D16|AW121567|Tmem28	family_with_sequence_similarity_155,_member_A	protein-coding
chr8	10823687	10824194	1	1	2	35	Intergenic	RLTR17B_Mm|LTR|ERVK	58513	NR_040705	320014	Mm.403203	NR_040705	.	B930025P03Rik	-	RIKEN_cDNA_B930025P03_gene	ncRNA
chr8	56200271	56201161	1	1	2	35	Intergenic	L1_Mus1|LINE|L1	-93836	NM_008278	15446	Mm.18832	NM_008278	ENSMUSG00000031613	Hpgd	15-PGDH|AV026552	hydroxyprostaglandin_dehydrogenase_15_(NAD)	protein-coding
chr9	5229183	5230363	1	1	2	35	Intergenic	Lx5b|LINE|L1	-68744	NM_009807	12362	Mm.1051	NM_009807	ENSMUSG00000025888	Casp1	ICE|Il1bc	caspase_1	protein-coding
chr9	7668369	7669539	1	1	2	35	TTS_(NR_126562)	TTS_(NR_126562)	-23157	NM_010810	17393	Mm.4825	NM_010810	ENSMUSG00000018623	Mmp7	MAT	matrix_metallopeptidase_7	protein-coding
chr9	15578068	15578877	1	1	2	35	intron_(NM_181816,_intron_9_of_11)	intron_(NM_181816,_intron_9_of_11)	-41384	NR_040746	78025	Mm.55983	NR_040746	.	4930540M03Rik	-	RIKEN_cDNA_4930540M03_gene	ncRNA
chr9	18937166	18938483	1	1	2	35	Intergenic	Intergenic	-6825	NM_001011824	258075	Mm.377343	NM_001011824	ENSMUSG00000095957	Olfr832	MOR153-1	olfactory_receptor_832	protein-coding
chr9	20109209	20109635	1	1	2	35	Intergenic	RLTR13C2|LTR|ERVK	10796	NM_146559	258552	Mm.223084	NM_146559	ENSMUSG00000044106	Olfr868	MOR145-4	olfactory_receptor_868	protein-coding
chr9	20630162	20631066	1	1	2	35	Intergenic	MERVL_2A-int|LTR|ERVL	12192	NM_013911	30843	Mm.24608	NM_013911	ENSMUSG00000066892	Fbxl12	3110048D16Rik|Fbl12	F-box_and_leucine-rich_repeat_protein_12	protein-coding
chr9	61046037	61046705	1	1	2	35	Intergenic	L1MEd|LINE|L1	29302	NR_040767	330956	Mm.207985	NR_040767	.	Gm5122	A430102L10	predicted_gene_5122	ncRNA
chr9	64924896	64925628	1	1	2	35	intron_(NM_144813,_intron_9_of_9)	intron_(NM_144813,_intron_9_of_9)	26345	NM_144813	214111	Mm.156124	NM_144813	ENSMUSG00000034452	Slc24a1	-	solute_carrier_family_24_(sodium/potassium/calcium_exchanger),_member_1	protein-coding
chr9	120979993	120980519	1	1	2	35	intron_(NM_177589,_intron_35_of_36)	intron_(NM_177589,_intron_35_of_36)	25170	NR_106058	102465661	.	NR_106058	ENSMUSG00000106193	Mir7090	mmu-mir-7090	microRNA_7090	ncRNA
chr2	150889454	150891001	1	1	2	34	intron_(NM_024465,_intron_1_of_12)	MTEa-int|LTR|ERVL-MaLR	14503	NM_024465	76192	Mm.112632	NM_024465	ENSMUSG00000032046	Abhd12	1500011G07Rik|6330583M11Rik|AI431047|AW547313	abhydrolase_domain_containing_12	protein-coding
chr19	5824267	5825153	1	1	2	34	TTS_(NR_131212)	TTS_(NR_131212)	20768	NR_131212	66961	Mm.281895	NR_003513	.	Neat1	2310043N10Rik|VINC	nuclear_paraspeckle_assembly_transcript_1_(non-protein_coding)	ncRNA
chr15	96389968	96390943	1	1	2	34	intron_(NM_175251,_intron_16_of_20)	intron_(NM_175251,_intron_16_of_20)	70387	NM_028148	72193	Mm.324474	NM_028148	ENSMUSG00000033228	Scaf11	1110061H03Rik|2610510E10Rik|AI462454|CASP11|SIP1|SRRP129|Sfrs2ip|Srsf2ip|mKIAA3013	SR-related_CTD-associated_factor_11	protein-coding
chr18	24378093	24379264	1	1	2	34	Intergenic	MYSERV16_I-int|LTR|ERVK	50491	NR_029573	387182	.	NR_029573	ENSMUSG00000065532	Mir187	Mirn187|mir-187|mmu-mir-187	microRNA_187	ncRNA
chr12	4483788	4484418	1	1	2	34	Intergenic	Intergenic	-6921	NM_010881	17977	Mm.301039	NM_010881	ENSMUSG00000020647	Ncoa1	KAT13A|SRC-1|SRC1|bHLHe74	nuclear_receptor_coactivator_1	protein-coding
chr18	28538898	28539581	1	1	2	34	Intergenic	Intergenic	-20924	NR_045398	320624	Mm.50107	NR_045398	.	4930474G06Rik	-	RIKEN_cDNA_4930474G06_gene	ncRNA
chr18	53939929	53940576	1	1	2	34	intron_(NM_152809,_intron_10_of_12)	intron_(NM_152809,_intron_10_of_12)	78140	NM_152809	70425	Mm.368668	NM_152809	ENSMUSG00000073563	Csnk1g3	3300002K07Rik|C330049O21Rik	casein_kinase_1,_gamma_3	protein-coding
chr6	143207742	143208229	1	1	2	34	3'_UTR_(NM_029250,_exon_8_of_8)	3'_UTR_(NM_029250,_exon_8_of_8)	-37902	NR_027803	52285	Mm.354898	NM_001033129	.	D6Ertd474e	1700001I24Rik|AU023129	DNA_segment,_Chr_6,_ERATO_Doi_474,_expressed	ncRNA
chr10	68491334	68492171	1	1	2	33	intron_(NM_028491,_intron_5_of_7)	intron_(NM_028491,_intron_5_of_7)	50122	NM_028491	73287	Mm.141830	NM_028491	ENSMUSG00000019945	1700040L02Rik	-	RIKEN_cDNA_1700040L02_gene	protein-coding
chr16	70921001	70921982	1	1	2	33	Intergenic	Intergenic	-209584	NR_040561	70972	Mm.399391	NR_040561	.	4931420L22Rik	-	RIKEN_cDNA_4931420L22_gene	ncRNA
chr5	116427084	116428347	1	1	2	33	Intergenic	Intergenic	-4852	NM_030704	80888	Mm.21549	NM_030704	ENSMUSG00000041548	Hspb8	AU018630|AW413033|Cryac|D5Ucla4|E2IG1|H11|H11K|HSP20-like|HSP22	heat_shock_protein_8	protein-coding
chr14	99986076	99986993	1	1	2	33	intron_(NM_010636,_intron_4_of_6)	intron_(NM_010636,_intron_4_of_6)	163261	NM_010636	16597	Mm.396499	NM_010636	.	Klf12	2700063E05Rik|AI225908|AI315654|AP-2rep|B130052C06Rik|D530033K05Rik	Kruppel-like_factor_12	protein-coding
chr5	74753134	74753930	1	1	2	33	Intergenic	Intergenic	-50629	NM_001159577	16924	Mm.440403	NM_010727	ENSMUSG00000029228	Lnx1	Lnx	ligand_of_numb-protein_X_1	protein-coding
chr14	109333142	109333849	1	1	2	33	Intergenic	L1Md_A|LINE|L1	-126734	NR_039542	100628607	.	NR_039542	ENSMUSG00000092639	Mir3964	mmu-mir-3964|mu-mir-3964	microRNA_3964	ncRNA
chr17	41732739	41733550	1	1	2	33	Intergenic	Intergenic	-582802	NM_028474	627626	Mm.390999	NM_028474	ENSMUSG00000042256	Ptchd4	3110082D06Rik|Gm321	patched_domain_containing_4	protein-coding
chr13	12957340	12958412	1	1	2	33	Intergenic	Intergenic	47454	NM_031191	18811	Mm.88796	NM_031191	ENSMUSG00000079092	Prl2c2	MRP-1|PLF-1|Plf|Plf1	prolactin_family_2,_subfamily_c,_member_2	protein-coding
chr10	32096362	32097228	1	1	2	33	intron_(NM_001013411,_intron_3_of_6)	MLT1A1|LTR|ERVL-MaLR	-487070	NM_001146349	268291	Mm.295212	NM_001146349	.	Rnf217	AU016819|Ibrdc1	ring_finger_protein_217	protein-coding
chr13	118392005	118392530	1	1	2	33	Intergenic	RLTR20B2|LTR|ERVK	-5016	NM_021556	59054	Mm.143810	NM_021556	ENSMUSG00000021731	Mrps30	2610020A16Rik|AA968347|PAP|Pdcd9	mitochondrial_ribosomal_protein_S30	protein-coding
chr16	95288125	95288645	1	1	2	33	intron_(NR_073406,_intron_4_of_5)	intron_(NR_073406,_intron_4_of_5)	30827	NM_001271693	16516	Mm.272239	NM_019664	ENSMUSG00000062609	Kcnj15	4930414N08Rik|AI182284|AI267127|IRKK|Kir4.2	potassium_inwardly-rectifying_channel,_subfamily_J,_member_15	protein-coding
chr2	56075124	56075974	1	1	2	33	Intergenic	L1_Mur3|LINE|L1	639579	NM_008426	16519	Mm.5127	NM_008426	ENSMUSG00000026824	Kcnj3	GIRK-1|GIRK1|Kcnf3|Kir3.1	potassium_inwardly-rectifying_channel,_subfamily_J,_member_3	protein-coding
chr2	117720838	117721494	1	1	2	33	Intergenic	RMER1B|Other|Other	91636	NR_126427	100504728	Mm.413174	NR_126427	.	Gm13985	OTTMUSG00000015235	predicted_gene_13985	ncRNA
chr4	146055655	146057410	1	1	2	33	Intergenic	L1_Mur2|LINE|L1	-10991	NR_030771	627585	Mm.424988	NM_001039233	.	Gm13034	OTTMUSG00000010105	SWI/SNF_related,_matrix_associated,_actin_dependent_regulator_of_chromatin,_subfamily_a,_member_5_pseudogene	pseudo
chr5	151690132	151690986	1	1	2	33	Intergenic	RLTR33|LTR|ERVK	-39351	NM_027009	69263	Mm.12553	NM_027009	ENSMUSG00000033970	Rfc3	2810416I22Rik|38kDa|AU022547|Recc3	replication_factor_C_(activator_1)_3	protein-coding
chr6	85624783	85625410	1	1	2	33	intron_(NM_145223,_intron_9_of_22)	intron_(NM_145223,_intron_9_of_22)	37566	NM_145223	236266	Mm.246967	NM_145223	ENSMUSG00000063810	Alms1	bbb	Alstrom_syndrome_1	protein-coding
chr18	55721607	55722194	1	1	2	32	Intergenic	MER58B|DNA|hAT-Charlie	-710231	NM_026240	107022	Mm.24356	NM_026240	ENSMUSG00000001700	Gramd3	9030613F08Rik|9130427A09Rik|AW061306|NS3TP2	GRAM_domain_containing_3	protein-coding
chr14	15370733	15371238	1	1	2	32	intron_(NM_146052,_intron_1_of_1)	intron_(NM_146052,_intron_1_of_1)	68001	NM_146052	218763	Mm.138039	NM_146052	ENSMUSG00000045201	Lrrc3b	BC019794|LRP15	leucine_rich_repeat_containing_3B	protein-coding
chr3	94971204	94972207	1	1	2	32	Intergenic	URR1B|DNA|hAT-Charlie	-3025	NM_175356	107650	Mm.217222	NM_175356	ENSMUSG00000038861	Pi4kb	ESTM41|PI4K-beta|PI4Kbeta|Pik4cb	phosphatidylinositol_4-kinase,_catalytic,_beta_polypeptide	protein-coding
chr17	43840062	43840677	1	1	2	32	intron_(NM_207649,_intron_2_of_4)	intron_(NM_207649,_intron_2_of_4)	36367	NM_001286653	53901	Mm.251242	NM_030598	ENSMUSG00000039601	Rcan2	Csp2|Dscr1l1|MCIP2|ZAKI-4	regulator_of_calcineurin_2	protein-coding
chr1	164242583	164243391	1	1	2	32	Intergenic	Intergenic	-6059	NM_054087	116914	Mm.35444	NM_054087	ENSMUSG00000040918	Slc19a2	AV276020|AW322295|DDA1|THTR1|TRMA	solute_carrier_family_19_(thiamine_transporter),_member_2	protein-coding
chr17	51026259	51027133	1	1	2	32	intron_(NM_028162,_intron_2_of_21)	intron_(NM_028162,_intron_2_of_21)	132682	NM_001285993	72238	Mm.120650	NM_028162	ENSMUSG00000023923	Tbc1d5	1600014N05Rik	TBC1_domain_family,_member_5	protein-coding
chr17	14669165	14669746	1	1	2	32	intron_(NM_011581,_intron_20_of_21)	intron_(NM_011581,_intron_20_of_21)	24806	NM_011581	21826	Mm.26688	NM_011581	ENSMUSG00000023885	Thbs2	TSP2|Thbs-2	thrombospondin_2	protein-coding
chr11	30399549	30400521	1	1	2	32	Intergenic	L1_Mus1|LINE|L1	71794	NM_001100394	75087	Mm.159422	NM_001100394	ENSMUSG00000040919	4930505A04Rik	-	RIKEN_cDNA_4930505A04_gene	protein-coding
chr6	52154791	52155322	1	1	2	32	TTS_(NM_010449)	TTS_(NM_010449)	3260	NM_010449	15394	Mm.197	NM_010449	ENSMUSG00000029844	Hoxa1	ERA1|Hox-1.6	homeobox_A1	protein-coding
chr1	36845810	36846447	1	1	2	32	intron_(NM_018872,_intron_5_of_40)	intron_(NM_018872,_intron_5_of_40)	67145	NM_001289612	22637	Mm.8038	NM_009539	ENSMUSG00000026117	Zap70	Srk|ZAP-70|mrtle|mur	zeta-chain_(TCR)_associated_protein_kinase	protein-coding
chr1	52950341	52951050	1	1	2	32	intron_(NM_144953,_intron_1_of_1)	L3|LINE|CR1	2144	NM_144953	67080	Mm.236287	NM_144953	ENSMUSG00000043629	1700019D03Rik	2410136C24Rik|AA410151|smAKAP	RIKEN_cDNA_1700019D03_gene	protein-coding
chr15	54863273	54864492	1	1	2	32	intron_(NM_001285994,_intron_16_of_25)	intron_(NM_001285994,_intron_16_of_25)	56263	NM_001136077	18606	Mm.250256	NM_015744	ENSMUSG00000022425	Enpp2	ATX|E-NPP_2|Npps2|PD-Ialpha|Pdnp2|lysoPLD	ectonucleotide_pyrophosphatase/phosphodiesterase_2	protein-coding
chr12	38338553	38339167	1	1	2	32	intron_(NM_178681,_intron_20_of_24)	L1_Mus3|LINE|L1	275661	NR_045943	73867	Mm.78933	NR_045943	.	4930428E07Rik	-	RIKEN_cDNA_4930428E07_gene	ncRNA
chr1	185408931	185409756	1	1	2	32	intron_(NM_029735,_intron_20_of_31)	intron_(NM_029735,_intron_20_of_31)	32475	NR_038006	319562	Mm.184335	NM_176943	ENSMUSG00000051295	9630028B13Rik	-	RIKEN_cDNA_9630028B13_gene	ncRNA
chr10	39464195	39465187	1	1	2	32	intron_(NM_008054,_intron_3_of_13)	intron_(NM_008054,_intron_3_of_13)	94892	NM_001122893	14360	Mm.4848	NM_008054	ENSMUSG00000019843	Fyn	AI448320|AW552119	Fyn_proto-oncogene	protein-coding
chr13	74755596	74756367	1	1	2	31	intron_(NM_009817,_intron_3_of_30)	intron_(NM_009817,_intron_3_of_30)	14754	NM_001301155	12380	Mm.29163	NM_009817	.	Cast	-	calpastatin	protein-coding
chr6	47420506	47421298	1	1	2	31	Intergenic	MusHAL1|LINE|L1	-33422	NM_012042	26965	Mm.87611	NM_012042	ENSMUSG00000029686	Cul1	-	cullin_1	protein-coding
chr10	58219167	58219819	1	1	2	31	Intergenic	L1_Mur3|LINE|L1	13182	NM_001081954	664783	Mm.482575	NM_001081954	.	Dux	AW822073|Dux4|Duxbl|EG664783	double_homeobox	protein-coding
chr2	34676008	34676964	1	1	2	31	TTS_(NM_025709)	TTS_(NM_025709)	78746	NM_025709	66691	Mm.156452	NM_025709	ENSMUSG00000026867	Gapvd1	2010005B09Rik|4432404J10Rik|AW108497|Gapex-5|RAP6|RME-6|mKIAA1521	GTPase_activating_protein_and_VPS9_domains_1	protein-coding
chr6	71832759	71833725	1	1	2	31	intron_(NM_029673,_intron_1_of_14)	B3A|SINE|B2	1922	NM_001253687	76614	Mm.235123	NM_029673	ENSMUSG00000052337	Immt	1700082C19Rik|D830041H16Rik|HMP|P87|P87/89|P89	inner_membrane_protein,_mitochondrial	protein-coding
chr4	55779395	55779856	1	1	2	31	Intergenic	Intergenic	-247151	NM_010637	16600	Mm.4325	NM_010637	ENSMUSG00000003032	Klf4	EZF|Gklf|Zie	Kruppel-like_factor_4_(gut)	protein-coding
chr13	32721406	32721978	1	1	2	31	intron_(NM_001166030,_intron_5_of_11)	intron_(NM_001166030,_intron_5_of_11)	60087	NM_001166030	238564	Mm.60041	NM_001166030	ENSMUSG00000044951	Mylk4	EG238564	myosin_light_chain_kinase_family,_member_4	protein-coding
chr8	94262914	94263435	1	1	2	31	intron_(NM_172410,_intron_4_of_22)	intron_(NM_172410,_intron_4_of_22)	48574	NM_172410	71805	Mm.458170	NM_172410	ENSMUSG00000032939	Nup93	2410008G02Rik	nucleoporin_93	protein-coding
chr15	98113493	98115078	1	1	2	31	intron_(NM_001163488,_intron_2_of_22)	intron_(NM_001163488,_intron_2_of_22)	2226	NM_021514	18642	Mm.272582	NM_021514	ENSMUSG00000033065	Pfkm	AI131669|ATP-PFK|PFK-A|PFK-M|Pfk-4|Pfk4|Pfka|Pfkx	phosphofructokinase,_muscle	protein-coding
chr3	69277234	69277879	1	1	2	31	Intergenic	Intergenic	-39361	NM_178726	242083	Mm.40577	NM_178726	.	Ppm1l	3222401G13|5930404J21Rik|AI481720|AW045850|PP2C|PP2Cepsilon|Pp2ce|Ppp2ce|mKIAA4175	protein_phosphatase_1_(formerly_2C)-like	protein-coding
chr1	12967973	12968890	1	1	2	31	intron_(NM_172841,_intron_1_of_8)	intron_(NM_172841,_intron_1_of_8)	22703	NM_172841	240726	Mm.24481	NM_172841	ENSMUSG00000025938	Slco5a1	4732454B15|A630033C23Rik|AA407151	solute_carrier_organic_anion_transporter_family,_member_5A1	protein-coding
chr5	73818632	73819441	1	1	2	31	Intergenic	B3|SINE|B2	167657	NM_178387	73472	Mm.87067	NM_178387	ENSMUSG00000029155	Spata18	1700067I02Rik	spermatogenesis_associated_18	protein-coding
chr6	116821162	116821796	1	1	2	31	Intergenic	Intergenic	-104721	NM_178768	319776	Mm.133120	NM_178768	.	Tmem72	C230095G01Rik	transmembrane_protein_72	protein-coding
chr12	69582093	69583009	1	1	2	31	exon_(NM_001033236,_exon_2_of_6)	exon_(NM_001033236,_exon_2_of_6)	477	NM_001033236	207965	Mm.102487	NM_001033236	ENSMUSG00000049882	Vcpkmt	Gm71|Mettl21d|Mettl221d|VCP-KMT	valosin_containing_protein_lysine_(K)_methyltransferase	protein-coding
chr13	12856530	12857030	1	1	2	31	Intergenic	L1_Mus3|LINE|L1	-56701	NM_011118	18812	Mm.457984	NM_011118	ENSMUSG00000056457	Prl2c3	Ghd1|MRP-2|MRP-3|Mrpplf3|PLF-2|PLF-3|Plf2|Prl2c4|mrp/plf3	prolactin_family_2,_subfamily_c,_member_3	protein-coding
chr15	32560686	32561909	1	1	2	31	intron_(NM_009154,_intron_8_of_22)	intron_(NM_009154,_intron_8_of_22)	316485	NM_009154	20356	Mm.260374	NM_009154	ENSMUSG00000022231	Sema5a	5930434A13|9130201M22Rik|AI464145|Semaf|semF	sema_domain,_seven_thrombospondin_repeats_(type_1_and_type_1-like),_transmembrane_domain_(TM)_and_short_cytoplasmic_domain,_(semaphorin)_5A	protein-coding
chr5	108647578	108648633	1	1	2	31	TTS_(NM_001163532)	TTS_(NM_001163532)	-12225	NM_172997	15932	Mm.358608	NM_008325	ENSMUSG00000033540	Idua	6030426D08	iduronidase,_alpha-L-	protein-coding
chr2	60513633	60514208	1	1	2	31	intron_(NM_008867,_intron_6_of_29)	B4A|SINE|B4	39387	NM_008867	18779	Mm.5092	NM_008867	ENSMUSG00000054580	Pla2r1	Pla2-r|Pla2g1br|Pla2r	phospholipase_A2_receptor_1	protein-coding
chr6	81932919	81934294	1	1	2	31	intron_(NM_177884,_intron_4_of_16)	intron_(NM_177884,_intron_4_of_16)	9938	NM_177884	330361	Mm.474487	NM_177884	ENSMUSG00000035125	Gcfc2	A130099G21|AW146020|GCF2|Tcf9	GC-rich_sequence_DNA_binding_factor_2	protein-coding
chr1	42343334	42343874	1	1	2	31	Intergenic	Intergenic	351221	NR_027826	66297	Mm.45203	NM_183252	ENSMUSG00000060424	Pantr1	2610017I09Rik|Pou3f3os|linc-Brn1a	POU_domain,_class_3,_transcription_factor_3_adjacent_noncoding_transcript_1	ncRNA
chr2	62546448	62546962	1	1	2	31	exon_(NM_007986,_exon_9_of_26)	exon_(NM_007986,_exon_9_of_26)	27316	NM_007986	14089	Mm.41816	NM_007986	ENSMUSG00000000392	Fap	SIMP	fibroblast_activation_protein	protein-coding
chr2	80233547	80234401	1	1	2	31	Intergenic	Intergenic	-58496	NM_177256	320769	Mm.60992	NM_177256	ENSMUSG00000050114	Prdx6b	1-cysPrx-P1|4930414C22Rik|Aop2-rs1|Prdx5-rs1|Prdx6-ps1|Prdx6-rs1|Prdx6-rs1-ps	peroxiredoxin_6B	protein-coding
chr4	122018077	122018907	1	1	2	31	Intergenic	RMER12|LTR|ERVK	-396367	NM_001099309	666927	Mm.465133	NM_001099309	.	Gm12887	OTTMUSG00000008910	predicted_gene_12887	protein-coding
chr5	26006759	26007488	1	1	2	31	Intergenic	Intergenic	-2397	NM_001281519	100038949	.	NM_001281519	ENSMUSG00000091049	Gm1979	-	predicted_gene_1979	protein-coding
chr5	54951552	54952478	1	1	2	31	Intergenic	Intergenic	602023	NR_038045	330086	Mm.254449	NM_177871	ENSMUSG00000105912	Gm10440	D130065D13|ENSMUSG00000072936	predicted_gene_10440	ncRNA
chr9	20068548	20069901	1	1	2	31	Intergenic	MMERVK9C_I-int|LTR|ERVK	-13764	NM_001011748	257898	Mm.377290	NM_001011748	ENSMUSG00000044454	Olfr867	MOR143-2	olfactory_receptor_867	protein-coding
chr1	105677090	105678028	1	1	2	30	intron_(NM_029349,_intron_1_of_27)	ORR1D2|LTR|ERVL-MaLR	13698	NM_029349	227446	Mm.337339	NM_029349	ENSMUSG00000026319	2310035C23Rik	6430401N10|Kiaa1468|mKIAA1468	RIKEN_cDNA_2310035C23_gene	protein-coding
chr14	114346953	114347700	1	1	2	30	Intergenic	Intergenic	-484638	NR_045661	75822	Mm.410813	NR_045661	.	4930524C18Rik	-	RIKEN_cDNA_4930524C18_gene	ncRNA
chr17	93654079	93654935	1	1	2	30	Intergenic	L1_Mus4|LINE|L1	455339	NM_009625	11516	Mm.3407	NM_009625	ENSMUSG00000024256	Adcyap1	PACAP	adenylate_cyclase_activating_polypeptide_1	protein-coding
chr5	3948206	3950042	1	1	2	30	intron_(NM_194462,_intron_2_of_47)	intron_(NM_194462,_intron_2_of_47)	20938	NM_194462	100986	Mm.46044	NM_194462	ENSMUSG00000040407	Akap9	5730481H23Rik|AKAP-9|AKAP450|AW545847|C79026|G1-448-15|PRKA9|mKIAA0803|mei2-5|repro12	A_kinase_(PRKA)_anchor_protein_(yotiao)_9	protein-coding
chr2	120762439	120763482	1	1	2	30	intron_(NM_080788,_intron_10_of_15)	intron_(NM_080788,_intron_10_of_15)	-31444	NM_026891	68968	Mm.2289	NM_026891	ENSMUSG00000027284	Cdan1	1500015A01Rik|AI448026|AW492297|CDA-I|CDA1|CDAI	congenital_dyserythropoietic_anemia,_type_I_(human)	protein-coding
chr3	106206476	106207723	1	1	2	30	intron_(NM_145126,_intron_5_of_10)	intron_(NM_145126,_intron_5_of_10)	12379	NM_145126	104183	Mm.425140	NM_145126	ENSMUSG00000063779	Chil4	Chi3l4|Ym2	chitinase-like_4	protein-coding
chr1	108739622	108740349	1	1	2	30	Intergenic	Intergenic	822727	NR_102306	319596	Mm.136054	NR_102306	ENSMUSG00000100457	D830032E09Rik	-	RIKEN_cDNA_D830032E09_gene	ncRNA
chr4	22405711	22406584	1	1	2	30	intron_(NR_104378,_intron_6_of_8)	intron_(NR_104378,_intron_6_of_8)	48605	NR_104379	269514	Mm.40708	NM_172988	ENSMUSG00000040410	Fbxl4	AI836810|FBL4|FBL5	F-box_and_leucine-rich_repeat_protein_4	protein-coding
chr7	143202724	143203643	1	1	2	30	intron_(NM_008434,_intron_10_of_15)	B3A|SINE|B2	93363	NR_001461	63830	Mm.356096	NR_001461	ENSMUSG00000101609	Kcnq1ot1	Kvlqt1-as|Lit1|Tssc8	KCNQ1_overlapping_transcript_1	ncRNA
chr2	142347981	142348739	1	1	2	30	intron_(NM_001013802,_intron_16_of_18)	intron_(NM_001013802,_intron_16_of_18)	553104	NM_001081133	16558	Mm.251934	NM_001081133	ENSMUSG00000038844	Kif16b	8430434E15Rik|AA623607|AI789011|C80253|C80902|mKIAA1590	kinesin_family_member_16B	protein-coding
chr10	64448376	64450152	1	1	2	30	intron_(NM_001164376,_intron_10_of_17)	intron_(NM_001164376,_intron_10_of_17)	-359009	NM_178678	216028	Mm.431318	NM_178678	ENSMUSG00000042846	Lrrtm3	9630044H04Rik	leucine_rich_repeat_transmembrane_neuronal_3	protein-coding
chr15	54605592	54606454	1	1	2	30	Intergenic	L1M4|LINE|L1	34657	NM_178920	105853	Mm.410994	NM_178920	ENSMUSG00000024479	Mal2	AI461653	mal,_T_cell_differentiation_protein_2	protein-coding
chr10	114029161	114029704	1	1	2	30	Intergenic	L1_Mur2|LINE|L1	442855	NR_035418	100316831	.	NR_035418	ENSMUSG00000080594	Mir669h	Mirn669h|mir-669h|mmu-mir-669h	microRNA_669h	ncRNA
chr16	15815106	15816135	1	1	2	30	intron_(NM_011159,_intron_73_of_85)	ORR1D1|LTR|ERVL-MaLR	47701	NM_029354	72083	Mm.22351	NM_029354	ENSMUSG00000022671	Mzt2	2410018G20Rik|2610001E06Rik|Fam128|Fam128b	mitotic_spindle_organizing_protein_2	protein-coding
chr17	10691315	10692047	1	1	2	30	intron_(NM_027032,_intron_2_of_4)	intron_(NM_027032,_intron_2_of_4)	148510	NM_027032	69310	Mm.18889	NM_027032	ENSMUSG00000037196	Pacrg	1700008H23Rik	PARK2_co-regulated	protein-coding
chr3	95841628	95842580	1	1	2	30	intron_(NM_001316751,_intron_8_of_15)	B2_Mm1a|SINE|B2	13649	NM_027541	70767	Mm.279872	NM_027541	ENSMUSG00000015748	Prpf3	3632413F13Rik	PRP3_pre-mRNA_processing_factor_3_homolog_(yeast)	protein-coding
chr9	42279985	42281367	1	1	2	30	Intergenic	Intergenic	-16376	NM_172769	235293	Mm.32700	NM_172769	ENSMUSG00000032018	Sc5d	A830037K02|A830073K23Rik|Sc5dl	sterol-C5-desaturase_(fungal_ERG3,_delta-5-desaturase)_homolog_(S._cerevisae)	protein-coding
chr3	102999192	103000131	1	1	2	30	intron_(NM_025679,_intron_4_of_4)	ID_B1|SINE|B4	3922	NM_025679	66641	Mm.33937	NM_025679	.	Sike1	2810005O12Rik|5730470L24Rik|AI450236|AI839862|Sike|Sikeb	suppressor_of_IKBKE_1	protein-coding
chr3	21222994	21223833	1	1	2	30	Intergenic	Intergenic	-853238	NM_030732	81004	Mm.202966	NM_030732	ENSMUSG00000027630	Tbl1xr1	8030499H02Rik|A630076E03Rik|AW539987|C21|C230089I12Rik|DC42|Ira1|TBLR1	transducin_(beta)-like_1X-linked_receptor_1	protein-coding
chr2	155928865	155929837	1	1	2	30	intron_(NR_024487,_intron_1_of_9)	intron_(NR_024487,_intron_1_of_9)	959	NM_018888	56046	Mm.158827	NM_018888	ENSMUSG00000005882	Uqcc1	2310079L17Rik|2410003P15Rik|3110038N19Rik|Bfzb|Bfzp|Cbp3|Uqcc	ubiquinol-cytochrome_c_reductase_complex_assembly_factor_1	protein-coding
chr5	92173129	92174301	1	1	2	30	intron_(NM_019490,_intron_8_of_23)	intron_(NM_019490,_intron_8_of_23)	35777	NM_019490	56041	Mm.15868	NM_019490	ENSMUSG00000029407	Uso1	115kDa|TAP|Vdp	USO1_vesicle_docking_factor	protein-coding
chr5	15651365	15652483	1	1	2	30	TTS_(NR_073011)	TTS_(NR_073011)	5135	NR_073011	381715	Mm.382859	NR_073011	ENSMUSG00000069720	4930572O03Rik	-	spermatogenesis_associated_glutamate_(E)-rich_protein_pseudogene	pseudo
chr18	10786039	10787715	1	1	2	30	intron_(NM_144860,_intron_12_of_20)	intron_(NM_144860,_intron_12_of_20)	-1325	NR_029781	723959	.	NR_029781	ENSMUSG00000106348	Mir1a-2	Mir1-2|Mirn1-2|mir-1a-2|mmu-mir-1-2|mmu-mir-1a-2	microRNA_1a-2	ncRNA
chr13	12840868	12841627	1	1	2	30	Intergenic	Lx|LINE|L1	-41169	NM_011118	18812	Mm.457984	NM_011118	ENSMUSG00000056457	Prl2c3	Ghd1|MRP-2|MRP-3|Mrpplf3|PLF-2|PLF-3|Plf2|Prl2c4|mrp/plf3	prolactin_family_2,_subfamily_c,_member_3	protein-coding
chr7	43187762	43188927	1	1	2	30	intron_(NM_001034893,_intron_3_of_3)	BGLII|LTR|ERVK	10757	NM_001034893	668620	Mm.388871	NM_001034893	ENSMUSG00000064194	Zfp936	EG435970|EG668620|Gm9272|I1C0022H11Rik	zinc_finger_protein_936	protein-coding
chr17	29255009	29255928	1	1	2	30	intron_(NM_026845,_intron_2_of_3)	RLTR13C2|LTR|ERVK	8502	NM_026845	68816	Mm.328928	NM_026845	ENSMUSG00000024007	Ppil1	1110060O10Rik|AI327391|Cypl1	peptidylprolyl_isomerase_(cyclophilin)-like_1	protein-coding
chr1	195075751	195076614	1	1	2	30	intron_(NM_010778,_intron_6_of_10)	L1_Mus1|LINE|L1	16065	NR_132621	17221	Mm.12884	NM_010778	.	Cd46	Mcp	CD46_antigen,_complement_regulatory_protein	protein-coding
chr3	37331421	37332350	1	1	2	30	Intergenic	RLTR9E|LTR|ERVK	-16767	NM_008006	14173	Mm.473689	NM_008006	.	Fgf2	Fgf-2|Fgfb|bFGF	fibroblast_growth_factor_2	protein-coding
chr6	38782405	38783153	1	1	2	30	intron_(NM_010433,_intron_2_of_14)	intron_(NM_010433,_intron_2_of_14)	54532	NM_001136065	15258	Mm.23790	NM_010433	ENSMUSG00000061436	Hipk2	1110014O20Rik|B230339E18Rik|Stank	homeodomain_interacting_protein_kinase_2	protein-coding
chr14	45128135	45129145	1	1	2	30	Intergenic	Intergenic	90785	NM_172597	70561	Mm.28129	NM_172597	ENSMUSG00000021830	Txndc16	5730420B22Rik|C77647	thioredoxin_domain_containing_16	protein-coding
chr10	70576483	70578379	1	1	2	30	intron_(NM_178621,_intron_1_of_4)	intron_(NM_178621,_intron_1_of_4)	15381	NM_001162846	70911	Mm.19825	NM_178621	ENSMUSG00000037747	Phyhipl	4921522K17Rik|AI267048	phytanoyl-CoA_hydroxylase_interacting_protein-like	protein-coding
chr10	88921744	88923100	1	1	2	30	intron_(NM_145423,_intron_13_of_14)	intron_(NM_145423,_intron_13_of_14)	36430	NM_145423	216225	Mm.77381	NM_145423	ENSMUSG00000020062	Slc5a8	Ait|SMCT	solute_carrier_family_5_(iodide_transporter),_member_8	protein-coding
chr13	82510220	82511281	1	1	2	30	Intergenic	Intergenic	187582	NR_039537	100628621	.	NR_039537	ENSMUSG00000106655	Mir3961	mmu-mir-3961	microRNA_3961	ncRNA
chr16	29475113	29475845	1	1	2	30	intron_(NM_172613,_intron_4_of_29)	intron_(NM_172613,_intron_4_of_29)	66004	NM_172613	224079	Mm.54954	NM_172613	ENSMUSG00000038094	Atp13a4	4631413J11Rik|4832416L12|9330174J19Rik	ATPase_type_13A4	protein-coding
chr3	116048135	116049258	1	1	2	30	Intergenic	RMER19B|LTR|ERVK	40400	NM_001163514	58193	Mm.41739	NM_021388	ENSMUSG00000027963	Extl2	3000001D04Rik|AW146439	exostoses_(multiple)-like_2	protein-coding
chr3	136275279	136276389	1	1	2	30	intron_(NM_001310749,_intron_1_of_15)	L1_Rod|LINE|L1	50232	NM_001310749	242248	Mm.30832	NM_001033350	ENSMUSG00000037922	Bank1	A530094C12Rik|AI451642|AVIEF|BANK	B_cell_scaffold_protein_with_ankyrin_repeats_1	protein-coding
chr4	88213778	88214660	1	1	2	30	intron_(NM_001081184,_intron_11_of_43)	intron_(NM_001081184,_intron_11_of_43)	92179	NR_030478	735282	.	NR_030478	ENSMUSG00000070077	Mir491	Mirn491|mir-491|mmu-mir-491	microRNA_491	ncRNA
chr4	104873035	104873690	1	1	2	30	intron_(NM_001316667,_intron_1_of_11)	L1MEc|LINE|L1	3035	NM_001290645	230558	Mm.197638	NM_146148	ENSMUSG00000035031	C8a	-	complement_component_8,_alpha_polypeptide	protein-coding
chr9	41478276	41479460	1	1	2	30	intron_(NR_131931,_intron_1_of_2)	intron_(NR_131931,_intron_1_of_2)	3975	NR_131930	73144	Mm.38166	NM_001033153	ENSMUSG00000074415	3110039I08Rik	2610203C20Rik|AI848448|D230004N17Rik|D3Mgi9|Mir100hg	RIKEN_cDNA_3110039I08_gene	ncRNA
chr10	88542322	88543122	1	1	2	30	intron_(NM_175418,_intron_18_of_28)	intron_(NM_175418,_intron_18_of_28)	-38752	NM_001146690	212862	Mm.288897	NM_144807	ENSMUSG00000060002	Chpt1	-	choline_phosphotransferase_1	protein-coding
chr16	18798012	18798701	1	1	2	30	intron_(NM_001161623,_intron_7_of_17)	intron_(NM_001161623,_intron_7_of_17)	13282	NM_001161623	12544	Mm.1248	NM_009862	ENSMUSG00000000028	Cdc45	Cdc45l	cell_division_cycle_45	protein-coding
chr6	88784844	88785563	1	1	2	30	intron_(NM_001166251,_intron_3_of_7)	intron_(NM_001166251,_intron_3_of_7)	56731	NM_030251	80283	Mm.166858	NM_030251	ENSMUSG00000030083	Abtb1	AI847549|BC003234|BPOZ|EF1ABP	ankyrin_repeat_and_BTB_(POZ)_domain_containing_1	protein-coding
chr8	34853202	34853929	1	1	2	30	intron_(NM_175091,_intron_14_of_26)	intron_(NM_175091,_intron_14_of_26)	45956	NM_176933	319520	Mm.170276	NM_176933	ENSMUSG00000031530	Dusp4	2700078F24Rik|AI844617|BB104621|E130306H24Rik|MKP2	dual_specificity_phosphatase_4	protein-coding
chr3	4572520	4573855	1	1	2	29	Intergenic	L1_Mus2|LINE|L1	-225520	NR_045272	100503859	Mm.75172	NR_045272	ENSMUSG00000098659	1110015O18Rik	-	RIKEN_cDNA_1110015O18_gene	ncRNA
chr8	76076280	76076678	1	1	2	29	Intergenic	MER20|DNA|hAT-Charlie	627785	NM_027944	71831	Mm.443238	NM_027944	ENSMUSG00000031620	1700007B14Rik	-	RIKEN_cDNA_1700007B14_gene	protein-coding
chr4	39548136	39548628	1	1	2	29	Intergenic	(TC)n|Simple_repeat|Simple_repeat	98089	NM_001081095	75471	Mm.23522	NM_001081095	ENSMUSG00000028287	1700009N14Rik	AI429145	RIKEN_cDNA_1700009N14_gene	protein-coding
chr13	5670756	5671518	1	1	2	29	Intergenic	Lx7|LINE|L1	186955	NR_045891	71867	Mm.179181	NR_045891	ENSMUSG00000100625	1700016G22Rik	-	RIKEN_cDNA_1700016G22_gene	ncRNA
chr2	45491389	45492147	1	1	2	29	Intergenic	Intergenic	-204837	NR_040497	69405	Mm.396184	NR_040497	ENSMUSG00000086202	1700019E08Rik	-	RIKEN_cDNA_1700019E08_gene	ncRNA
chr2	47211646	47212285	1	1	2	29	Intergenic	Intergenic	1515361	NR_040497	69405	Mm.396184	NR_040497	ENSMUSG00000086202	1700019E08Rik	-	RIKEN_cDNA_1700019E08_gene	ncRNA
chr12	96618519	96619250	1	1	2	29	Intergenic	Intergenic	-571663	NR_103800	69423	Mm.46121	NM_027076	.	1700019M22Rik	-	NFX-like_protein	pseudo
chr12	7632003	7633226	1	1	2	29	Intergenic	Lx5|LINE|L1	-252285	NR_045045	73575	Mm.179463	NR_045045	ENSMUSG00000102096	1700101O22Rik	-	RIKEN_cDNA_1700101O22_gene	ncRNA
chr1	120168075	120168606	1	1	2	29	intron_(NM_001172074,_intron_4_of_4)	intron_(NM_001172074,_intron_4_of_4)	47154	NM_028439	73103	Mm.271602	NM_028439	ENSMUSG00000026388	3110009E18Rik	-	RIKEN_cDNA_3110009E18_gene	protein-coding
chr3	18368804	18369967	1	1	2	29	Intergenic	Intergenic	111091	NR_040544	73959	Mm.60616	NR_040544	ENSMUSG00000102699	4930433B08Rik	-	RIKEN_cDNA_4930433B08_gene	ncRNA
chr8	59752178	59753396	1	1	2	29	Intergenic	Intergenic	-72862	NR_126087	75017	Mm.60775	NR_126087	.	4930470O06Rik	-	RIKEN_cDNA_4930470O06_gene	ncRNA
chr14	35975205	35976028	1	1	2	29	Intergenic	Lx8|LINE|L1	-119348	NM_175008	218921	Mm.212464	NM_175008	ENSMUSG00000096405	4930474N05Rik	-	RIKEN_cDNA_4930474N05_gene	protein-coding
chr5	39513427	39514234	1	1	2	29	intron_(NR_045416,_intron_2_of_5)	intron_(NR_045416,_intron_2_of_5)	89743	NR_045416	75095	Mm.332354	NR_045416	ENSMUSG00000106741	4930513D17Rik	-	RIKEN_cDNA_4930513D17_gene	ncRNA
chr3	134364692	134365677	1	1	2	29	Intergenic	Intergenic	58450	NR_040600	75208	Mm.84580	NR_040600	ENSMUSG00000105765	4930539C22Rik	-	RIKEN_cDNA_4930539C22_gene	ncRNA
chr4	27746152	27746783	1	1	2	29	Intergenic	MERVL_2A-int|LTR|ERVL	-1041019	NR_040656	75360	Mm.67233	NR_040656	ENSMUSG00000086257	4930548K13Rik	-	RIKEN_cDNA_4930548K13_gene	ncRNA
chr4	30301879	30302318	1	1	2	29	Intergenic	Intergenic	-362497	NR_040655	75332	Mm.108636	NR_040655	.	4930556G01Rik	-	RIKEN_cDNA_4930556G01_gene	ncRNA
chr1	141748034	141748671	1	1	2	29	Intergenic	L1_Mur2|LINE|L1	-1091951	NR_040604	75910	Mm.483845	NR_040604	ENSMUSG00000102368	4930590L20Rik	-	RIKEN_cDNA_4930590L20_gene	ncRNA
chr10	38333732	38335011	1	1	2	29	Intergenic	Intergenic	158598	NR_131035	75877	Mm.402094	NR_131035	.	4930591E09Rik	-	RIKEN_cDNA_4930591E09_gene	ncRNA
chr5	57441685	57442386	1	1	2	29	Intergenic	Intergenic	275883	NR_015588	319216	Mm.332387	NR_015588	ENSMUSG00000097216	4932441J04Rik	-	RIKEN_cDNA_4932441J04_gene	ncRNA
chr5	57596528	57597183	1	1	2	29	intron_(NR_015588,_intron_4_of_4)	intron_(NR_015588,_intron_4_of_4)	121063	NR_015588	319216	Mm.332387	NR_015588	ENSMUSG00000097216	4932441J04Rik	-	RIKEN_cDNA_4932441J04_gene	ncRNA
chr5	59244370	59245139	1	1	2	29	Intergenic	L1_Mus4|LINE|L1	741247	NR_040683	71057	Mm.50817	NR_040682	ENSMUSG00000106013	4933402J10Rik	-	RIKEN_cDNA_4933402J10_gene	ncRNA
chr5	59325851	59326919	1	1	2	29	Intergenic	Intergenic	659617	NR_040683	71057	Mm.50817	NR_040682	ENSMUSG00000106013	4933402J10Rik	-	RIKEN_cDNA_4933402J10_gene	ncRNA
chr7	50712595	50713290	1	1	2	29	intron_(NM_001037906,_intron_15_of_19)	intron_(NM_001037906,_intron_15_of_19)	113753	NM_172901	243996	Mm.443270	NM_172901	ENSMUSG00000084234	4933405O20Rik	-	RIKEN_cDNA_4933405O20_gene	protein-coding
chr4	126633442	126634175	1	1	2	29	Intergenic	B4A|SINE|B4	23955	NM_001013755	230757	Mm.296838	NM_001013755	ENSMUSG00000073755	5730409E04Rik	7530403E16Rik|AI849033	RIKEN_cDNA_5730409E04Rik_gene	protein-coding
chr15	12755288	12756377	1	1	2	29	Intergenic	Intergenic	68824	NM_001166360	77877	Mm.207311	NM_029998	ENSMUSG00000022195	6030458C11Rik	-	RIKEN_cDNA_6030458C11_gene	protein-coding
chr17	9331637	9332630	1	1	2	29	Intergenic	Intergenic	-164112	NR_027881	67791	Mm.158175	NR_027881	ENSMUSG00000097049	6530411M01Rik	-	RIKEN_cDNA_6530411M01_gene	ncRNA
chr4	95944950	95946671	1	1	2	29	Intergenic	Intergenic	21224	NR_045777	319247	Mm.473527	NM_175680	ENSMUSG00000044125	9530080O11Rik	-	RIKEN_cDNA_9530080O11_gene	ncRNA
chr13	114003249	114004051	1	1	2	29	intron_(NM_172595,_intron_4_of_4)	intron_(NM_172595,_intron_4_of_4)	147942	NR_045836	319803	Mm.386896	NM_177004	.	A430090L17Rik	-	RIKEN_cDNA_A430090L17_gene	ncRNA
chr7	19421134	19421600	1	1	2	29	promoter-TSS_(NR_073014)	promoter-TSS_(NR_073014)	50	NR_073014	100503495	Mm.410762	NR_073014	.	A930016O22Rik	-	RIKEN_cDNA_A930016O22_gene	ncRNA
chr19	4876369	4877160	1	1	2	29	intron_(NM_013456,_intron_1_of_20)	intron_(NM_013456,_intron_1_of_20)	1144	NM_013456	11474	Mm.5316	NM_013456	ENSMUSG00000006457	Actn3	-	actinin_alpha_3	protein-coding
chr2	48849621	48850062	1	1	2	29	intron_(NM_007396,_intron_1_of_10)	intron_(NM_007396,_intron_1_of_10)	35733	NM_007396	11480	Mm.314338	NM_007396	ENSMUSG00000052155	Acvr2a	ActrIIa|Acvr2|TactrII	activin_receptor_IIA	protein-coding
chr8	55444501	55444981	1	1	2	29	Intergenic	Intergenic	462223	NM_175939	244486	Mm.67684	NM_175939	ENSMUSG00000046258	Adam29	-	a_disintegrin_and_metallopeptidase_domain_29	protein-coding
chr5	81528783	81529340	1	1	2	29	intron_(NM_198702,_intron_9_of_27)	intron_(NM_198702,_intron_9_of_27)	507469	NM_198702	319387	Mm.273631	NM_198702	ENSMUSG00000037605	Adgrl3	5430402I23Rik|CIRL-3|D130075K09Rik|Gm1379|LEC3|Lphn3|mKIAA0768	adhesion_G_protein-coupled_receptor_L3	protein-coding
chr2	180151310	180152181	1	1	2	29	intron_(NM_144500,_intron_9_of_13)	intron_(NM_144500,_intron_9_of_13)	-19842	NM_019822	56436	Mm.316654	NM_019822	ENSMUSG00000039041	Adrm1	1110063P18Rik|2510006J17Rik|AA408205|ARM-1|AU043535|Arm1|Gp110|Rpn13	adhesion_regulating_molecule_1	protein-coding
chr9	89517688	89518254	1	1	2	29	Intergenic	ORR1A4-int|LTR|ERVL-MaLR	105015	NM_153509	209743	Mm.242899	NM_153509	ENSMUSG00000039313	AF529169	DD1|Kiaa1024	cDNA_sequence_AF529169	protein-coding
chr5	103784676	103785439	1	1	2	29	intron_(NM_001080798,_intron_3_of_19)	intron_(NM_001080798,_intron_3_of_19)	30485	NM_001080798	17355	Mm.6949	NM_133919	ENSMUSG00000029313	Aff1	9630032B01Rik|AW319193|Af4|Mllt2h|Rob	AF4/FMR2_family,_member_1	protein-coding
chr17	12140126	12140827	1	1	2	29	intron_(NM_026644,_intron_1_of_8)	intron_(NM_026644,_intron_1_of_8)	21193	NM_026644	68262	Mm.258300	NM_026644	ENSMUSG00000023827	Agpat4	1500003P24Rik	1-acylglycerol-3-phosphate_O-acyltransferase_4_(lysophosphatidic_acid_acyltransferase,_delta)	protein-coding
chr4	58897248	58898751	1	1	2	29	intron_(NM_172381,_intron_1_of_48)	L1M5|LINE|L1	14725	NM_172381	230249	Mm.234801	NM_172381	ENSMUSG00000050812	AI314180	AW558785|BB181316|mKIAA0368	expressed_sequence_AI314180	protein-coding
chr10	103035031	103035916	1	1	2	29	Intergenic	Intergenic	-6697	NM_172553	216285	Mm.19287	NM_172553	ENSMUSG00000036602	Alx1	AI314867|C130005I02|Cart1	ALX_homeobox_1	protein-coding
chr3	103074478	103075443	1	1	2	29	intron_(NM_001033303,_intron_1_of_15)	intron_(NM_001033303,_intron_1_of_15)	947	NM_001033303	229665	Mm.331272	NM_001033303	ENSMUSG00000070385	Ampd1	AI553520|Ampd-1	adenosine_monophosphate_deaminase_1	protein-coding
chr5	97766168	97766971	1	1	2	29	Intergenic	Intergenic	264392	NM_133738	71914	Mm.24842	NM_133738	.	Antxr2	2310046B19Rik|AW561899|CMG-2|CMG2|cI-35	anthrax_toxin_receptor_2	protein-coding
chr2	91267297	91267715	1	1	2	29	intron_(NM_001166024,_intron_5_of_16)	intron_(NM_001166024,_intron_5_of_16)	2391	NM_023854	77038	Mm.43636	NM_023854	ENSMUSG00000027255	Arfgap2	2310032E02Rik|Zfp289	ADP-ribosylation_factor_GTPase_activating_protein_2	protein-coding
chr2	107013339	107013929	1	1	2	29	Intergenic	PB1D9|SINE|Alu	-39237	NM_001025102	212772	Mm.381231	NM_173750	ENSMUSG00000027122	Arl14ep	2700007P21Rik|4930448O08Rik|ARF7EP	ADP-ribosylation_factor-like_14_effector_protein	protein-coding
chr16	59878897	59879319	1	1	2	29	intron_(NM_007938,_intron_11_of_17)	Lx6|LINE|L1	-239769	NM_019665	56297	Mm.392505	NM_019665	ENSMUSG00000022722	Arl6	1110018H24Rik|2210411E14Rik|BBS3	ADP-ribosylation_factor-like_6	protein-coding
chr2	53488514	53489250	1	1	2	29	Intergenic	Intergenic	296798	NM_022989	65103	Mm.37623	NM_022989	ENSMUSG00000026960	Arl6ip6	2310057C01Rik|2610529A11Rik|Aip-6	ADP-ribosylation_factor-like_6_interacting_protein_6	protein-coding
chr5	124644322	124644936	1	1	2	29	intron_(NM_011596,_intron_6_of_19)	ORR1A3|LTR|ERVL-MaLR	15577	NM_011596	21871	Mm.1158	NM_011596	ENSMUSG00000038023	Atp6v0a2	8430408C20Rik|AI385560|ATP6a2|AW489264|Atp6n1d|Atp6n2|C76904|ISF|J6B7|SHIF|Stv1|TJ6M|TJ6s|Tj6|V-ATPase_116_kDa|V-ATPase_a2	ATPase,_H+_transporting,_lysosomal_V0_subunit_A2	protein-coding
chr1	142523510	142524108	1	1	2	29	Intergenic	Lx7|LINE|L1	-1116888	NM_020025	26878	Mm.285580	NM_020025	.	B3galt2	-	UDP-Gal:betaGlcNAc_beta_1,3-galactosyltransferase,_polypeptide_2	protein-coding
chr1	143137561	143138195	1	1	2	29	Intergenic	Intergenic	-502819	NM_020025	26878	Mm.285580	NM_020025	.	B3galt2	-	UDP-Gal:betaGlcNAc_beta_1,3-galactosyltransferase,_polypeptide_2	protein-coding
chr1	143198727	143199195	1	1	2	29	Intergenic	Intergenic	-441736	NM_020025	26878	Mm.285580	NM_020025	.	B3galt2	-	UDP-Gal:betaGlcNAc_beta_1,3-galactosyltransferase,_polypeptide_2	protein-coding
chr11	112507100	112507754	1	1	2	29	Intergenic	Intergenic	203929	NR_024085	217294	Mm.297761	NM_146031	ENSMUSG00000041674	BC006965	-	cDNA_sequence_BC006965	ncRNA
chr11	112642404	112642809	1	1	2	29	Intergenic	Lx7|LINE|L1	68749	NR_024085	217294	Mm.297761	NM_146031	ENSMUSG00000041674	BC006965	-	cDNA_sequence_BC006965	ncRNA
chr6	120850410	120851164	1	1	2	29	intron_(NM_153516,_intron_2_of_6)	RLTR22_Mur|LTR|ERVK	14557	NM_153516	94044	Mm.27990	NM_153516	ENSMUSG00000009112	Bcl2l13	BCL-RAMBO|E430016C20Rik|Mil-1|Mil1	BCL2-like_13_(apoptosis_facilitator)	protein-coding
chr17	74514961	74515426	1	1	2	29	Intergenic	(CA)n|Simple_repeat|Simple_repeat	-13101	NM_007566	12211	Mm.442564	NM_007566	ENSMUSG00000024073	Birc6	A430032G04Rik|A430040A19Rik|AA501170|Bruce|D630005A10Rik|mKIAA1289	baculoviral_IAP_repeat-containing_6	protein-coding
chr4	68169289	68170636	1	1	2	29	Intergenic	RMER15|LTR|ERVL	784434	NM_019967	56710	Mm.248788	NM_019967	ENSMUSG00000028351	Brinp1	BRINP|Dbc1|Dbccr1|Fam5a	bone_morphogenic_protein/retinoic_acid_inducible_neural_specific_1	protein-coding
chr4	69145235	69146019	1	1	2	29	Intergenic	Intergenic	-191230	NM_019967	56710	Mm.248788	NM_019967	ENSMUSG00000028351	Brinp1	BRINP|Dbc1|Dbccr1|Fam5a	bone_morphogenic_protein/retinoic_acid_inducible_neural_specific_1	protein-coding
chr1	145648537	145649212	1	1	2	29	Intergenic	Intergenic	-846791	NM_153539	215378	Mm.441817	NM_153539	ENSMUSG00000035131	Brinp3	B830045N13Rik|Fam5c	bone_morphogenetic_protein/retinoic_acid_inducible_neural_specific_3	protein-coding
chr10	49325041	49325646	1	1	2	29	intron_(NM_010349,_intron_11_of_17)	intron_(NM_010349,_intron_11_of_17)	-229501	NR_046212	100418235	Mm.185993	NR_046212	.	C130030K03Rik	-	proteasome_(prosome,_macropain)_subunit,_alpha_type_6_pseudogene	pseudo
chr16	68238976	68239539	1	1	2	29	Intergenic	Intergenic	-618350	NM_001145977	239857	Mm.394300	NM_178721	ENSMUSG00000064115	Cadm2	2900078E11Rik|9330131D06|A830029E02Rik|Igdf4d|Igsf4d|NECL3|SynCAM_2|SynCAM2	cell_adhesion_molecule_2	protein-coding
chr18	86709904	86710464	1	1	2	29	promoter-TSS_(NM_001302356)	promoter-TSS_(NM_001302356)	-926	NM_001302356	12405	Mm.70775	NM_172633	ENSMUSG00000024647	Cbln2	6330593N19Rik|A730004O05	cerebellin_2_precursor_protein	protein-coding
chr12	32317888	32318624	1	1	2	29	Intergenic	L1_Mus4|LINE|L1	-60533	NM_001162903	72123	Mm.341352	NM_028111	ENSMUSG00000090946	Ccdc71l	2010109K11Rik|AV375874	coiled-coil_domain_containing_71_like	protein-coding
chr8	101170638	101171313	1	1	2	29	Intergenic	RLTR19-int|LTR|ERVK	1614135	NM_009866	12552	Mm.1571	NM_009866	ENSMUSG00000031673	Cdh11	Cad11|OSF-4	cadherin_11	protein-coding
chr1	111199596	111200169	1	1	2	29	Intergenic	Intergenic	-222511	NM_001081386	227485	Mm.322070	NM_001081386	ENSMUSG00000047216	Cdh19	-	cadherin_19,_type_2	protein-coding
chr1	104694903	104695473	1	1	2	29	Intergenic	Intergenic	-73631	NM_011800	23836	Mm.103640	NM_011800	ENSMUSG00000050840	Cdh20	Cdh7	cadherin_20	protein-coding
chr15	13722732	13724124	1	1	2	29	Intergenic	L1MD|LINE|L1	-549753	NM_007666	12563	Mm.57048	NM_007666	ENSMUSG00000039385	Cdh6	cad6	cadherin_6	protein-coding
chr15	14708747	14709434	1	1	2	29	Intergenic	Intergenic	-1535416	NM_007666	12563	Mm.57048	NM_007666	ENSMUSG00000039385	Cdh6	cad6	cadherin_6	protein-coding
chr1	109108130	109108774	1	1	2	29	Intergenic	Intergenic	-874448	NM_001316743	241201	Mm.213407	NM_172853	ENSMUSG00000026312	Cdh7	9330156F07Rik|CDH7L1	cadherin_7,_type_2	protein-coding
chr1	121145653	121146111	1	1	2	29	Intergenic	L1M4|LINE|L1	58477	NR_038008	98452	Mm.131017	NR_038008	ENSMUSG00000097881	Celrr	AI848258|B230209K01Rik|Celr|Gm818	cerebellum_expressed_regulatory_RNA	ncRNA
chr1	118391935	118393153	1	1	2	29	intron_(NM_001293300,_intron_1_of_40)	intron_(NM_001293300,_intron_1_of_40)	3486	NM_029709	76707	Mm.138740	NM_029709	ENSMUSG00000064302	Clasp1	1700030C23Rik|5730583A19Rik|B130045P17Rik|CLASP1alpha	CLIP_associating_protein_1	protein-coding
chr9	114837070	114837985	1	1	2	29	intron_(NM_027294,_intron_1_of_3)	intron_(NM_027294,_intron_1_of_3)	6624	NM_027294	70031	Mm.150064	NM_027294	ENSMUSG00000041012	Cmtm8	2700018N07Rik|AA408515|Cklfsf8	CKLF-like_MARVEL_transmembrane_domain_containing_8	protein-coding
chr5	96145546	96146351	1	1	2	29	intron_(NM_144910,_intron_1_of_11)	intron_(NM_144910,_intron_1_of_11)	15598	NM_001285511	231464	Mm.28374	NM_144910	ENSMUSG00000034724	Cnot6l	4932442K20Rik	CCR4-NOT_transcription_complex,_subunit_6-like	protein-coding
chr9	10720095	10720545	1	1	2	29	intron_(NM_001170787,_intron_1_of_24)	Lx3_Mus|LINE|L1	184406	NM_001033359	244682	Mm.187021	NM_001033359	ENSMUSG00000039488	Cntn5	6720426O10Rik|A830025P08Rik|Gm507|NB-2	contactin_5	protein-coding
chr11	13317597	13318348	1	1	2	29	Intergenic	L1MEf|LINE|L1	-853013	NM_172496	12808	Mm.22847	NM_172496	ENSMUSG00000020173	Cobl	-	cordon-bleu_WH2_repeat	protein-coding
chr5	72051959	72052741	1	1	2	29	intron_(NM_008069,_intron_5_of_8)	intron_(NM_008069,_intron_5_of_8)	115833	NM_178599	27784	Mm.44223	NM_178599	ENSMUSG00000029213	Commd8	C77770|D5Buc26e	COMM_domain_containing_8	protein-coding
chr6	22015806	22016751	1	1	2	29	intron_(NM_001081351,_intron_1_of_21)	MTE2b|LTR|ERVL-MaLR	30369	NM_001081351	214642	Mm.221404	NM_001081351	ENSMUSG00000062980	Cped1	6720481P07|A430107O13Rik|AI552584	cadherin-like_and_PC-esterase_domain_containing_1	protein-coding
chr1	67723710	67724668	1	1	2	29	Intergenic	Intergenic	601162	NM_001080809	227231	Mm.343942	NM_001080809	ENSMUSG00000025991	Cps1	4732433M03Rik|CPS|D1Ucla3	carbamoyl-phosphate_synthetase_1	protein-coding
chr15	48855415	48856121	1	1	2	29	Intergenic	Intergenic	-63779	NM_001081391	239420	Mm.309363	NM_001081391	ENSMUSG00000022311	Csmd3	4930500N14Rik|mKIAA1894	CUB_and_Sushi_multiple_domains_3	protein-coding
chr7	132991720	132992217	1	1	2	29	intron_(NM_009980,_intron_6_of_10)	intron_(NM_009980,_intron_6_of_10)	23278	NM_001170744	13017	Mm.246240	NM_009980	ENSMUSG00000030970	Ctbp2	AA407280|D7Ertd45e|Gtrgeo6|Ribeye	C-terminal_binding_protein_2	protein-coding
chr7	144476358	144476870	1	1	2	29	TTS_(NM_001195086)	TTS_(NM_001195086)	-5679	NM_001252572	13043	Mm.205601	NM_007803	ENSMUSG00000031078	Cttn	1110020L01Rik|Ems1	cortactin	protein-coding
chr3	43306579	43307330	1	1	2	29	Intergenic	Intergenic	1564337	NM_028667	73852	Mm.29006	NM_027271	ENSMUSG00000025766	D3Ertd751e	2810009O15Rik|4930415G15Rik	DNA_segment,_Chr_3,_ERATO_Doi_751,_expressed	protein-coding
chr1	165443182	165443786	1	1	2	29	intron_(NM_028759,_intron_1_of_18)	intron_(NM_028759,_intron_1_of_18)	16979	NM_028759	74106	Mm.227605	NM_028759	ENSMUSG00000026571	Dcaf6	1200006M05Rik|Iqwd1|PC326	DDB1_and_CUL4_associated_factor_6	protein-coding
chr8	48078160	48079192	1	1	2	29	Intergenic	Intergenic	-20416	NM_001161516	320685	Mm.121549	NM_178788	ENSMUSG00000031562	Dctd	6030466N05Rik	dCMP_deaminase	protein-coding
chr1	87893509	87894260	1	1	2	29	intron_(NM_177646,_intron_3_of_29)	intron_(NM_177646,_intron_3_of_29)	40598	NM_177646	227333	Mm.277217	NM_177646	ENSMUSG00000070738	Dgkd	AI841987|D330025K09|DGKdelta|dgkd-2	diacylglycerol_kinase,_delta	protein-coding
chr12	31334635	31335491	1	1	2	29	intron_(NM_007861,_intron_9_of_13)	intron_(NM_007861,_intron_9_of_13)	16408	NM_007861	13382	Mm.3131	NM_007861	ENSMUSG00000020664	Dld	-	dihydrolipoamide_dehydrogenase	protein-coding
chr16	31799288	31799864	1	1	2	29	intron_(NM_007862,_intron_12_of_25)	intron_(NM_007862,_intron_12_of_25)	45226	NM_001252436	13383	Mm.382	NM_007862	ENSMUSG00000022770	Dlg1	B130052P05Rik|Dlgh1|E-dlg/SAP97|SAP-97|SAP97|mKIAA4187	discs,_large_homolog_1_(Drosophila)	protein-coding
chr2	170752677	170753305	1	1	2	29	intron_(NM_001163686,_intron_1_of_7)	intron_(NM_001163686,_intron_1_of_7)	21184	NM_001163686	76829	Mm.41633	NM_029761	ENSMUSG00000027560	Dok5	2700055C10Rik	docking_protein_5	protein-coding
chr1	111839424	111840435	1	1	2	29	Intergenic	Intergenic	24988	NM_001081316	319901	Mm.103468	NM_001081316	ENSMUSG00000038702	Dsel	9330132E09Rik|DS-epi2	dermatan_sulfate_epimerase-like	protein-coding
chr16	35948828	35949653	1	1	2	29	intron_(NM_030253,_intron_4_of_10)	IMPB_01|Satellite|Satellite	-10214	NM_001013371	209200	Mm.390852	NM_001013371	ENSMUSG00000049502	Dtx3l	AU042200|BC023741	deltex_3-like_(Drosophila)	protein-coding
chr10	58207122	58208473	1	1	2	29	Intergenic	MERVL_2A-int|LTR|ERVL	24877	NM_001081954	664783	Mm.482575	NM_001081954	.	Dux	AW822073|Dux4|Duxbl|EG664783	double_homeobox	protein-coding
chr9	57724862	57725268	1	1	2	29	intron_(NM_153799,_intron_3_of_6)	intron_(NM_153799,_intron_3_of_6)	16496	NM_153799	353190	Mm.268104	NM_153799	.	Edc3	AA517853|Lsm16|Yjdc	enhancer_of_mRNA_decapping_3_homolog_(S._cerevisiae)	protein-coding
chr6	108923636	108924507	1	1	2	29	Intergenic	Intergenic	95431	NM_138677	192193	Mm.21596	NM_138677	ENSMUSG00000030104	Edem1	A130059K23Rik|EDEM|mKIAA0212	ER_degradation_enhancer,_mannosidase_alpha-like_1	protein-coding
chr13	88021319	88022079	1	1	2	29	Intergenic	Intergenic	-799773	NM_001037987	13612	Mm.125580	NM_010103	ENSMUSG00000034488	Edil3	Del-1|Del1	EGF-like_repeats_and_discoidin_I-like_domains_3	protein-coding
chr2	181148615	181149396	1	1	2	29	intron_(NM_007906,_intron_6_of_7)	intron_(NM_007906,_intron_6_of_7)	8009	NM_007906	13628	Mm.2645	NM_007906	ENSMUSG00000016349	Eef1a2	Eef1a|S1|wasted|wst	eukaryotic_translation_elongation_factor_1_alpha_2	protein-coding
chr17	71312282	71312991	1	1	2	29	Intergenic	Intergenic	-1672	NM_145158	246707	Mm.23462	NM_145158	ENSMUSG00000024053	Emilin2	FOAP-10	elastin_microfibril_interfacer_2	protein-coding
chr16	61507495	61508152	1	1	2	29	Intergenic	Intergenic	-902293	NM_007938	13840	Mm.455790	NM_007938	ENSMUSG00000055540	Epha6	Ehk2|Hek12|m-ehk2	Eph_receptor_A6	protein-coding
chr4	27766653	27767420	1	1	2	29	Intergenic	Intergenic	-1046094	NM_001290434	13841	Mm.257266	NM_010141	ENSMUSG00000028289	Epha7	Cek11|Ebk|Ehk3|Hek11|Mdk1	Eph_receptor_A7	protein-coding
chr4	28543341	28544069	1	1	2	29	Intergenic	Intergenic	-269426	NM_001290434	13841	Mm.257266	NM_010141	ENSMUSG00000028289	Epha7	Cek11|Ebk|Ehk3|Hek11|Mdk1	Eph_receptor_A7	protein-coding
chr4	28834147	28834927	1	1	2	29	intron_(NM_010141,_intron_3_of_16)	intron_(NM_010141,_intron_3_of_16)	21392	NM_001122889	13841	Mm.257266	NM_010141	ENSMUSG00000028289	Epha7	Cek11|Ebk|Ehk3|Hek11|Mdk1	Eph_receptor_A7	protein-coding
chr4	29450115	29450700	1	1	2	29	Intergenic	Intergenic	637263	NM_001122889	13841	Mm.257266	NM_010141	ENSMUSG00000028289	Epha7	Cek11|Ebk|Ehk3|Hek11|Mdk1	Eph_receptor_A7	protein-coding
chr10	4842723	4843371	1	1	2	29	intron_(NR_126357,_intron_5_of_7)	L1M5|LINE|L1	132889	NM_001302533	13982	Mm.9213	NM_007956	ENSMUSG00000019768	Esr1	ER|ER-alpha|ERa|ERalpha|ESR|Estr|Estra|Nr3a1	estrogen_receptor_1_(alpha)	protein-coding
chr6	84927994	84928851	1	1	2	29	intron_(NM_177077,_intron_6_of_21)	intron_(NM_177077,_intron_6_of_21)	141090	NM_177077	75914	Mm.159621	NM_177077	ENSMUSG00000033769	Exoc6b	4930569O18Rik|G430127E12Rik|Sec15b|Sec15l2|mKIAA0919	exocyst_complex_component_6B	protein-coding
chr3	80289557	80290331	1	1	2	29	Intergenic	Intergenic	404014	NM_133187	68659	Mm.427274	NM_133187	ENSMUSG00000027955	Fam198b	1110032E23Rik|2210419I08Rik|AV011458|Ened	family_with_sequence_similarity_198,_member_B	protein-coding
chr9	14049756	14050663	1	1	2	29	Intergenic	Intergenic	222483	NM_176836	72826	Mm.246174	NM_176836	ENSMUSG00000037808	Fam76b	2810485I05Rik|C78303	family_with_sequence_similarity_76,_member_B	protein-coding
chr13	36123563	36124110	1	1	2	29	intron_(NM_001039189,_intron_1_of_5)	intron_(NM_001039189,_intron_1_of_5)	6194	NM_024274	69955	Mm.70690	NM_024274	ENSMUSG00000021420	Fars2	Fars1|pheRS	phenylalanine-tRNA_synthetase_2_(mitochondrial)	protein-coding
chr14	103209971	103210929	1	1	2	29	intron_(NM_207215,_intron_36_of_84)	B3|SINE|B2	-110941	NM_015822	50789	Mm.214746	NM_015822	ENSMUSG00000022124	Fbxl3	AU041772|AW212966|FBK|Fbl3a|Fbxl3a|Ovtm|Play68	F-box_and_leucine-rich_repeat_protein_3	protein-coding
chr14	45472046	45473921	1	1	2	29	intron_(NM_146054,_intron_6_of_14)	B3A|SINE|B2	57081	NM_146054	218952	Mm.210018	NM_146054	ENSMUSG00000037712	Fermt2	AA960555|Kindlin-2|Mig2|Plekhc1	fermitin_family_homolog_2_(Drosophila)	protein-coding
chr4	95701365	95702243	1	1	2	29	intron_(NM_001113412,_intron_6_of_15)	AT_rich|Low_complexity|Low_complexity	122383	NM_029347	75578	Mm.276098	NM_029347	ENSMUSG00000028573	Fggy	2310009E04Rik	FGGY_carbohydrate_kinase_domain_containing	protein-coding
chr2	140742716	140743352	1	1	2	29	intron_(NM_001013802,_intron_3_of_18)	ID_B1|SINE|B4	-71558	NM_001172160	71436	Mm.426781	NM_178382	ENSMUSG00000051379	Flrt3	5530600M07Rik|C430047I10Rik|mKIAA1469	fibronectin_leucine_rich_transmembrane_protein_3	protein-coding
chr2	141189474	141190338	1	1	2	29	intron_(NM_001013802,_intron_5_of_18)	intron_(NM_001013802,_intron_5_of_18)	-518430	NM_001172160	71436	Mm.426781	NM_178382	ENSMUSG00000051379	Flrt3	5530600M07Rik|C430047I10Rik|mKIAA1469	fibronectin_leucine_rich_transmembrane_protein_3	protein-coding
chr2	141365829	141366647	1	1	2	29	intron_(NM_001013802,_intron_5_of_18)	intron_(NM_001013802,_intron_5_of_18)	-694762	NM_001172160	71436	Mm.426781	NM_178382	ENSMUSG00000051379	Flrt3	5530600M07Rik|C430047I10Rik|mKIAA1469	fibronectin_leucine_rich_transmembrane_protein_3	protein-coding
chr2	141466371	141467365	1	1	2	29	intron_(NM_001013802,_intron_5_of_18)	intron_(NM_001013802,_intron_5_of_18)	-795392	NM_001172160	71436	Mm.426781	NM_178382	ENSMUSG00000051379	Flrt3	5530600M07Rik|C430047I10Rik|mKIAA1469	fibronectin_leucine_rich_transmembrane_protein_3	protein-coding
chr14	72654492	72654972	1	1	2	29	intron_(NM_207636,_intron_2_of_25)	URR1A|DNA|hAT-Charlie	55271	NM_207636	319448	Mm.205421	NM_207636	ENSMUSG00000033487	Fndc3a	1700094E19Rik|D14Ertd453e|F730017H24Rik|Fndc3|sys	fibronectin_type_III_domain_containing_3A	protein-coding
chr3	79578661	79579390	1	1	2	29	Intergenic	Intergenic	-11347	NM_001162999	329679	Mm.244005	NM_001162999	ENSMUSG00000061175	Fnip2	D630023B12Rik|mKIAA1450	folliculin_interacting_protein_2	protein-coding
chr12	97472300	97473467	1	1	2	29	Intergenic	Intergenic	786575	NM_008079	14420	Mm.5120	NM_008079	ENSMUSG00000021003	Galc	2310068B06Rik|A930008M05Rik|AW212969|AW413532|Gacy|twi|twitcher	galactosylceramidase	protein-coding
chr5	25350658	25351376	1	1	2	29	intron_(NM_001081383,_intron_23_of_58)	intron_(NM_001081383,_intron_23_of_58)	128124	NM_144908	231050	Mm.21814	NM_144908	ENSMUSG00000038072	Galnt11	A430075I06Rik|AI648252|E430002F06Rik	UDP-N-acetyl-alpha-D-galactosamine:polypeptide_N-acetylgalactosaminyltransferase_11	protein-coding
chr2	34750161	34750858	1	1	2	29	intron_(NM_025709,_intron_2_of_26)	B1_Mur1|SINE|Alu	4722	NM_025709	66691	Mm.156452	NM_025709	ENSMUSG00000026867	Gapvd1	2010005B09Rik|4432404J10Rik|AW108497|Gapex-5|RAP6|RME-6|mKIAA1521	GTPase_activating_protein_and_VPS9_domains_1	protein-coding
chr4	20287349	20287998	1	1	2	29	intron_(NM_172987,_intron_3_of_4)	intron_(NM_172987,_intron_3_of_4)	245622	NM_010281	14590	Mm.20461	NM_010281	.	Ggh	gamma-GH	gamma-glutamyl_hydrolase	protein-coding
chr3	12171249	12171919	1	1	2	29	Intergenic	Intergenic	-327225	NR_040751	100038545	Mm.388494	NR_040751	ENSMUSG00000104015	Gm10745	ENSMUSG00000074696	predicted_gene_10745	ncRNA
chr3	12498256	12498710	1	1	2	29	Intergenic	Intergenic	-654124	NR_040751	100038545	Mm.388494	NR_040751	ENSMUSG00000104015	Gm10745	ENSMUSG00000074696	predicted_gene_10745	ncRNA
chr2	51011822	51012550	1	1	2	29	Intergenic	Lx7|LINE|L1	102502	NR_033595	227885	Mm.301654	NR_033595	ENSMUSG00000083270	Gm13498	OTTMUSG00000012426	heat_shock_protein_90_alpha_(cytosolic),_class_B_member_1_pseudogene	pseudo
chr7	96645990	96646677	1	1	2	29	intron_(NM_001310760,_intron_6_of_32)	RMER12C|LTR|ERVK	155215	NR_045874	791381	Mm.402112	NR_045874	ENSMUSG00000053049	Gm15413	ENSMUSG00000053049|OTTMUSG00000021246	predicted_gene_15413	ncRNA
chr8	98392522	98393191	1	1	2	29	Intergenic	Lx3A|LINE|L1	-619030	NR_110579	100873092	Mm.414599	NR_110579	ENSMUSG00000089819	Gm15679	OTTMUSG00000025218	predicted_gene_15679	ncRNA
chr8	98500484	98501256	1	1	2	29	Intergenic	Lx2A1|LINE|L1	-511017	NR_110579	100873092	Mm.414599	NR_110579	ENSMUSG00000089819	Gm15679	OTTMUSG00000025218	predicted_gene_15679	ncRNA
chr10	54785528	54786411	1	1	2	29	Intergenic	Intergenic	710048	NR_038016	100502920	Mm.403982	NR_038016	ENSMUSG00000097069	Gm16998	-	predicted_gene,_16998	ncRNA
chr10	53131351	53132282	1	1	2	29	Intergenic	RLTR28B|LTR|ERVL	-148453	NR_038015	100502820	Mm.55827	NR_038015	.	Gm19395	-	predicted_gene,_19395	ncRNA
chr6	89138630	89139101	1	1	2	29	Intergenic	Intergenic	-2128	NR_121593	434065	Mm.333241	NM_001033491	ENSMUSG00000090254	Gm1965	AU018164|AU021089|AU023851|C86079	predicted_gene_1965	ncRNA
chr10	16690944	16691636	1	1	2	29	Intergenic	Intergenic	404492	NR_038020	100504235	Mm.84044	NR_038020	ENSMUSG00000101969	Gm20125	-	predicted_gene,_20125	ncRNA
chr8	50852930	50854009	1	1	2	29	Intergenic	MTEa|LTR|ERVL-MaLR	485358	NR_046067	100039954	Mm.400419	NR_046067	.	Gm2516	-	predicted_gene_2516	ncRNA
chr17	76414729	76415593	1	1	2	29	Intergenic	Intergenic	554138	NR_033456	100043885	Mm.127562	NR_033456	.	Gm4710	-	predicted_gene_4710	ncRNA
chr12	88256980	88257938	1	1	2	29	Intergenic	LTRIS4|LTR|ERV1	17038	NM_001013824	435337	Mm.441366	NM_001013824	ENSMUSG00000079029	Gm5662	EG435337	predicted_gene_5662	protein-coding
chr1	28211515	28212397	1	1	2	29	Intergenic	Intergenic	568296	NM_001013750	210962	Mm.214178	NM_001013750	ENSMUSG00000048411	Gm597	-	predicted_gene_597	protein-coding
chr3	111648934	111649589	1	1	2	29	Intergenic	Intergenic	-232641	NR_045362	625585	Mm.389497	NR_045362	ENSMUSG00000104543	Gm6602	-	predicted_gene_6602	ncRNA
chr3	111955649	111956419	1	1	2	29	intron_(NR_045362,_intron_2_of_3)	intron_(NR_045362,_intron_2_of_3)	74131	NR_045362	625585	Mm.389497	NR_045362	ENSMUSG00000104543	Gm6602	-	predicted_gene_6602	ncRNA
chr6	98676829	98677503	1	1	2	29	Intergenic	L1Md_F2|LINE|L1	-334412	NM_001128092	330390	Mm.484161	NM_001128092	.	Gm765	-	predicted_gene_765	protein-coding
chr8	28471960	28472513	1	1	2	29	Intergenic	L1M5|LINE|L1	-387384	NR_033590	666422	Mm.484413	NR_033590	.	Gm8096	EG666422	3-phosphoglycerate_dehydrogenase_pseudogene	pseudo
chr13	32500596	32501119	1	1	2	29	Intergenic	Intergenic	-162314	NM_146041	218138	Mm.247143	NM_146041	ENSMUSG00000038372	Gmds	BC031788|C87208	GDP-mannose_4,_6-dehydratase	protein-coding
chr8	23198138	23199059	1	1	2	29	intron_(NM_018743,_intron_1_of_12)	intron_(NM_018743,_intron_1_of_12)	9854	NM_018743	102247	Mm.200898	NM_018743	ENSMUSG00000031545	Gpat4	AU041707|AW545732|Agpat6|Tsarg7	glycerol-3-phosphate_acyltransferase_4	protein-coding
chr14	117187877	117188669	1	1	2	29	intron_(NM_011821,_intron_2_of_8)	intron_(NM_011821,_intron_2_of_8)	262976	NM_001079844	23888	Mm.440025	NM_011821	ENSMUSG00000058571	Gpc6	-	glypican_6	protein-coding
chr2	57405280	57406049	1	1	2	29	Intergenic	Intergenic	167283	NM_010274	14571	Mm.3711	NM_010274	ENSMUSG00000026827	Gpd2	AA408484|AI448216|AU021455|AW494132|GPDH|Gdm1|Gpd-m|Gpdh-m|TISP38	glycerol_phosphate_dehydrogenase_2,_mitochondrial	protein-coding
chr12	76802869	76804008	1	1	2	29	intron_(NM_134050,_intron_3_of_6)	intron_(NM_134050,_intron_3_of_6)	-7885	NM_030677	14776	Mm.441856	NM_030677	ENSMUSG00000042808	Gpx2	GI-GPx|GPx-GI|GSHPx-2|GSHPx-GI	glutathione_peroxidase_2	protein-coding
chr2	65044178	65044715	1	1	2	29	Intergenic	GA-rich|Low_complexity|Low_complexity	-21681	NM_016719	50915	Mm.214554	NM_016719	ENSMUSG00000026888	Grb14	AI505286	growth_factor_receptor_bound_protein_14	protein-coding
chr3	80509219	80509693	1	1	2	29	Intergenic	Intergenic	293335	NM_013540	14800	Mm.220224	NM_013540	.	Gria2	GluA2|GluR-B|Glur-2|Glur2	glutamate_receptor,_ionotropic,_AMPA2_(alpha_2)	protein-coding
chr1	54428294	54428869	1	1	2	29	intron_(NM_001033194,_intron_5_of_17)	intron_(NM_001033194,_intron_5_of_17)	10444	NM_001033194	98488	Mm.25856	NM_001033194	.	Gtf3c3	TF3C-gamma|TFIIIC102	general_transcription_factor_IIIC,_polypeptide_3	protein-coding
chr9	66414345	66415026	1	1	2	29	intron_(NM_145617,_intron_21_of_77)	intron_(NM_145617,_intron_21_of_77)	64236	NM_145617	235439	Mm.244179	NM_145617	ENSMUSG00000038664	Herc1	2810449H11Rik|B230218H07|D130015N03Rik|tbl	hect_(homologous_to_the_E6-AP_(UBE3A)_carboxyl_terminus)_domain_and_RCC1_(CHC1)-like_domain_(RLD)_1	protein-coding
chr5	16273264	16274555	1	1	2	29	intron_(NM_009784,_intron_10_of_37)	intron_(NM_009784,_intron_10_of_37)	-279585	NM_001289460	15234	Mm.267078	NM_010427	ENSMUSG00000028864	Hgf	C230052L06Rik|HGF/SF|NK1|NK2|SF|SF/HGF	hepatocyte_growth_factor	protein-coding
chr12	73871585	73871993	1	1	2	29	Intergenic	MLTR11A|LTR|ERVK	-29535	NM_001313920	15251	Mm.3879	NM_010431	ENSMUSG00000021109	Hif1a	AA959795|HIF-1-alpha|HIF1-alpha|HIF1alpha|MOP1|bHLHe78	hypoxia_inducible_factor_1,_alpha_subunit	protein-coding
chr13	96755547	96756626	1	1	2	29	Intergenic	Intergenic	-85151	NM_008255	15357	Mm.316652	NM_008255	ENSMUSG00000021670	Hmgcr	HMG-CoAR|Red	3-hydroxy-3-methylglutaryl-Coenzyme_A_reductase	protein-coding
chr18	62261724	62263206	1	1	2	29	Intergenic	Intergenic	-61739	NM_008313	15562	Mm.20440	NM_008313	ENSMUSG00000026322	Htr4	5-HT-4|5-HT4|5-HT<4L>|5HTR4	5_hydroxytryptamine_(serotonin)_receptor_4	protein-coding
chr19	35562357	35562935	1	1	2	29	Intergenic	Intergenic	494714	NM_008315	15566	Mm.254266	NM_008315	ENSMUSG00000024798	Htr7	5-HT7	5-hydroxytryptamine_(serotonin)_receptor_7	protein-coding
chr3	59510428	59511214	1	1	2	29	Intergenic	Intergenic	-166565	NM_001162884	242050	Mm.228086	NM_001162884	ENSMUSG00000036334	Igsf10	6530405F15Rik|9030224D03|AA409708|AA536958|AI414626|Adlican2|CMF608	immunoglobulin_superfamily,_member_10	protein-coding
chr8	82426728	82427320	1	1	2	29	Intergenic	Lx5|LINE|L1	-24438	NM_001254747	16168	Mm.4392	NM_008357	ENSMUSG00000031712	Il15	AI503618|IL-15	interleukin_15	protein-coding
chr13	112491293	112492153	1	1	2	29	intron_(NM_010560,_intron_8_of_16)	intron_(NM_010560,_intron_8_of_16)	27653	NM_010560	16195	Mm.4364	NM_010560	ENSMUSG00000021756	Il6st	5133400A03Rik|AA389424|BB405851|CD130|D13Ertd699e|gp130	interleukin_6_signal_transducer	protein-coding
chr6	53089051	53089536	1	1	2	29	Intergenic	Intergenic	-20670	NM_173406	231986	Mm.386865	NM_173406	.	Jazf1	AI591476|C820002C15|Jaz1|Tip27	JAZF_zinc_finger_1	protein-coding
chr8	22851540	22852251	1	1	2	29	Intergenic	(CTCA)n|Simple_repeat|Simple_repeat	-7643	NM_001081149	244349	Mm.182776	NM_001081149	ENSMUSG00000031540	Kat6a	1500036M03|9930021N24Rik|MOZ|Myst3|Zfp220	K(lysine)_acetyltransferase_6A	protein-coding
chr2	142774008	142774830	1	1	2	29	intron_(NM_001081133,_intron_12_of_25)	intron_(NM_001081133,_intron_12_of_25)	127045	NM_001081133	16558	Mm.251934	NM_001081133	ENSMUSG00000038844	Kif16b	8430434E15Rik|AA623607|AI789011|C80253|C80902|mKIAA1590	kinesin_family_member_16B	protein-coding
chr2	146922308	146923140	1	1	2	29	intron_(NM_001033298,_intron_6_of_13)	intron_(NM_001033298,_intron_6_of_13)	66835	NM_001033298	228730	Mm.292352	NM_001033298	ENSMUSG00000074749	Kiz	Gm114|Ncrna00153|Plk1s1	kizuna_centrosomal_protein	protein-coding
chr14	100474176	100475171	1	1	2	29	Intergenic	Intergenic	-324878	NM_010636	16597	Mm.396499	NM_010636	.	Klf12	2700063E05Rik|AI225908|AI315654|AP-2rep|B130052C06Rik|D530033K05Rik	Kruppel-like_factor_12	protein-coding
chr13	9099918	9100783	1	1	2	29	intron_(NM_001311117,_intron_1_of_16)	intron_(NM_001311117,_intron_1_of_16)	6470	NM_001311117	217980	Mm.234944	NM_172585	ENSMUSG00000033499	Larp4b	A630096F19|AI256361|D13Wsu64e|Larp5	La_ribonucleoprotein_domain_family,_member_4B	protein-coding
chr16	75377608	75378026	1	1	2	29	Intergenic	Intergenic	208244	NM_001252513	320355	Mm.99517	NM_177142	ENSMUSG00000032948	Lipi	D930038D03Rik|lpd1	lipase,_member_I	protein-coding
chr2	74496924	74497602	1	1	2	29	Intergenic	B3|SINE|B2	81685	NM_001110209	69605	Mm.156113	NM_027133	.	Lnp	2310011O18Rik|4921514L11Rik|9530051D01Rik|AI666268|Ul|ulnaless	limb_and_neural_patterns	protein-coding
chr12	62007267	62007847	1	1	2	29	Intergenic	L1M3|LINE|L1	484390	NM_178714	238205	Mm.28802	NM_178714	ENSMUSG00000035653	Lrfn5	AI427653|AI604817|C130061B21|mKIAA4208	leucine_rich_repeat_and_fibronectin_type_III_domain_containing_5	protein-coding
chr2	97471800	97472822	1	1	2	29	intron_(NM_001289744,_intron_1_of_1)	intron_(NM_001289744,_intron_1_of_1)	4654	NM_178725	241568	Mm.241682	NM_178725	ENSMUSG00000050587	Lrrc4c	6430556C10Rik|NGL-1	leucine_rich_repeat_containing_4C	protein-coding
chr6	76443876	76444460	1	1	2	29	Intergenic	Intergenic	-798549	NM_028880	74342	Mm.292568	NM_028880	ENSMUSG00000060780	Lrrtm1	4632401D06Rik|AW125451	leucine_rich_repeat_transmembrane_neuronal_1	protein-coding
chr6	80213598	80214598	1	1	2	29	intron_(NM_001134743,_intron_2_of_2)	intron_(NM_001134743,_intron_2_of_2)	194455	NM_178731	243499	Mm.483425	NM_178731	ENSMUSG00000052581	Lrrtm4	7530419J18Rik|A230052N11	leucine_rich_repeat_transmembrane_neuronal_4	protein-coding
chr16	40802410	40802911	1	1	2	29	Intergenic	Intergenic	-730681	NM_175548	268890	Mm.310524	NM_175548	ENSMUSG00000061080	Lsamp	5430428I19|AW046674|B130007O04Rik|D930023J12Rik|Lam|Lamp	limbic_system-associated_membrane_protein	protein-coding
chr3	55626764	55627728	1	1	2	29	intron_(NM_030595,_intron_57_of_57)	intron_(NM_030595,_intron_57_of_57)	-155264	NM_010750	17116	Mm.440209	NM_010750	ENSMUSG00000056947	Mab21l1	AW047968	mab-21-like_1_(C._elegans)	protein-coding
chr2	160413183	160413813	1	1	2	29	Intergenic	Intergenic	-46433	NM_010658	16658	Mm.330745	NM_010658	ENSMUSG00000074622	Mafb	Kreisler|Krml|Krml1|kr	v-maf_musculoaponeurotic_fibrosarcoma_oncogene_family,_protein_B_(avian)	protein-coding
chr5	19681830	19682539	1	1	2	29	intron_(NM_001170746,_intron_2_of_22)	intron_(NM_001170746,_intron_2_of_22)	-225333	NM_015823	50791	Mm.332231	NM_015823	ENSMUSG00000040003	Magi2	AIP-1|Acvri1|Acvrinp1|Acvrip1|Magi-2|S-SCAM|mKIAA0705	membrane_associated_guanylate_kinase,_WW_and_PDZ_domain_containing_2	protein-coding
chr17	64668657	64669401	1	1	2	29	intron_(NM_008549,_intron_7_of_21)	intron_(NM_008549,_intron_7_of_21)	67380	NM_008549	17158	Mm.2433	NM_008549	ENSMUSG00000024085	Man2a1	Mana-2|Mana2|Map-2	mannosidase_2,_alpha_1	protein-coding
chr14	120233856	120234755	1	1	2	29	Intergenic	Lx8|LINE|L1	-41363	NM_207515	105559	Mm.238266	NM_175341	ENSMUSG00000022139	Mbnl2	1110002M11Rik|AI047808|AI837313|AI849185|AL118326|MBLL|R75232|mKIAA4072	muscleblind-like_2	protein-coding
chr12	37152530	37153142	1	1	2	29	intron_(NM_008584,_intron_1_of_2)	Lx2A|LINE|L1	44290	NM_008584	17286	Mm.341398	NM_008584	ENSMUSG00000036144	Meox2	AI528662|Gax|Mox-2|Mox2	mesenchyme_homeobox_2	protein-coding
chr8	40343850	40345821	1	1	2	29	intron_(NM_030110,_intron_3_of_14)	intron_(NM_030110,_intron_3_of_14)	36785	NM_030110	78506	Mm.169893	NM_030110	.	Micu3	2900075B16Rik|Efha2	mitochondrial_calcium_uptake_family,_member_3	protein-coding
chr8	128160726	128161511	1	1	2	29	Intergenic	ID4_|SINE|ID	117106	NR_105822	102465212	.	NR_105822	ENSMUSG00000099326	Mir21c	Gm28013|mmu-mir-21c	microRNA_21c	ncRNA
chr15	68351518	68351936	1	1	2	29	Intergenic	B1_Mur1|SINE|Alu	-10438	NR_029718	387228	.	NR_029718	ENSMUSG00000065437	Mir30d	Mirn30d|mir-30d|mmu-mir-30d	microRNA_30d	ncRNA
chr14	109438310	109439246	1	1	2	29	Intergenic	RLTR31D_MM|LTR|ERVK	-21452	NR_039542	100628607	.	NR_039542	ENSMUSG00000092639	Mir3964	mmu-mir-3964|mu-mir-3964	microRNA_3964	ncRNA
chr14	112599683	112601378	1	1	2	29	Intergenic	AT_rich|Low_complexity|Low_complexity	579101	NR_030150	723922	.	NR_030150	ENSMUSG00000070099	Mir466	Mirn466|mmu-mir-466	microRNA_466	ncRNA
chr12	47925365	47926512	1	1	2	29	Intergenic	Intergenic	375523	NR_039586	100628593	.	NR_039586	ENSMUSG00000092981	Mir5125	mmu-mir-5125|mu-mir-5125	microRNA_5125	ncRNA
chr2	41988670	41989671	1	1	2	29	intron_(NM_053011,_intron_2_of_90)	RLTR10F|LTR|ERVK	458397	NR_105754	102465171	.	NR_105754	ENSMUSG00000098660	Mir6336	Gm27584|mmu-mir-6336	microRNA_6336	ncRNA
chr1	29720411	29721716	1	1	2	29	Intergenic	Intergenic	299576	NR_105760	102465174	.	NR_105760	ENSMUSG00000099257	Mir6342	Gm27268|mmu-mir-6342	microRNA_6342	ncRNA
chr1	47263428	47264377	1	1	2	29	Intergenic	Plat_L3|LINE|CR1	203222	NR_105768	102466969	.	NR_105768	ENSMUSG00000098876	Mir6350	Gm27958|mmu-mir-6350	microRNA_6350	ncRNA
chr1	47356452	47357299	1	1	2	29	Intergenic	Intergenic	110249	NR_105768	102466969	.	NR_105768	ENSMUSG00000098876	Mir6350	Gm27958|mmu-mir-6350	microRNA_6350	ncRNA
chr15	35792636	35793222	1	1	2	29	intron_(NM_177151,_intron_37_of_61)	intron_(NM_177151,_intron_37_of_61)	-131882	NR_030606	100124469	.	NR_030606	ENSMUSG00000077890	Mir875	Mirn875|mir-875|mmu-mir-875	microRNA_875	ncRNA
chr4	87798527	87799583	1	1	2	29	intron_(NM_027326,_intron_5_of_10)	MLT1A|LTR|ERVL-MaLR	7268	NM_001286158	70122	Mm.288898	NM_027326	ENSMUSG00000028496	Mllt3	2210011H10Rik|2610012I03Rik|3830408D16Rik|Af9|D4Ertd321e	myeloid/lymphoid_or_mixed-lineage_leukemia_(trithorax_homolog,_Drosophila);_translocated_to,_3	protein-coding
chr4	23586109	23586949	1	1	2	29	Intergenic	Intergenic	-909933	NM_199467	212377	Mm.120919	NM_199467	ENSMUSG00000045751	Mms22l	F730047E07Rik|Gm134	MMS22-like,_DNA_repair_protein	protein-coding
chr6	40842610	40843980	1	1	2	29	intron_(NR_035473,_intron_2_of_3)	intron_(NR_035473,_intron_2_of_3)	44199	NM_139296	194357	Mm.207087	NM_139296	ENSMUSG00000029885	Moxd2	Dbhl1	monooxygenase,_DBH-like_2	protein-coding
chr4	61848481	61850079	1	1	2	29	Intergenic	L1_Mur2|LINE|L1	-14100	NM_008649	17844	Mm.445286	NM_008649	ENSMUSG00000058523	Mup5	Mup18	major_urinary_protein_5	protein-coding
chr1	66930364	66932439	1	1	2	29	intron_(NM_001113387,_intron_2_of_6)	intron_(NM_001113387,_intron_2_of_6)	3964	NM_001113387	17901	Mm.1000	NM_021285	ENSMUSG00000061816	Myl1	AI325107|MLC1f|MLC3f|Mylf	myosin,_light_polypeptide_1	protein-coding
chr8	86861631	86862293	1	1	2	29	exon_(NM_030563,_exon_2_of_7)	exon_(NM_030563,_exon_2_of_7)	23296	NM_030563	80750	Mm.25117	NM_030563	ENSMUSG00000031652	N4bp1	AI481586|C81621	NEDD4_binding_protein_1	protein-coding
chr1	51470072	51470741	1	1	2	29	3'_UTR_(NM_028696,_exon_6_of_6)	3'_UTR_(NM_028696,_exon_6_of_6)	7992	NM_028696	109019	Mm.196290	NM_028696	ENSMUSG00000026107	Nabp1	4930434H03Rik|4930442A21Rik|4930488J04Rik|4933440J18Rik|5830411E10Rik|AI852561|Nbp1|Obfc2a|Ssb2	nucleic_acid_binding_protein_1	protein-coding
chr1	51668321	51669088	1	1	2	29	Intergenic	B1_Mur3|SINE|Alu	-190306	NM_001310549	109019	Mm.196290	NM_028696	ENSMUSG00000026107	Nabp1	4930434H03Rik|4930442A21Rik|4930488J04Rik|4933440J18Rik|5830411E10Rik|AI852561|Nbp1|Obfc2a|Ssb2	nucleic_acid_binding_protein_1	protein-coding
chr16	81265317	81266427	1	1	2	29	intron_(NM_010954,_intron_1_of_15)	intron_(NM_010954,_intron_1_of_15)	65175	NM_001113208	17968	Mm.433941	NM_010954	ENSMUSG00000022762	Ncam2	Ncam-2|Ocam|RNCAM	neural_cell_adhesion_molecule_2	protein-coding
chr16	81919875	81920544	1	1	2	29	Intergenic	L1_Mus4|LINE|L1	719513	NM_001113208	17968	Mm.433941	NM_010954	ENSMUSG00000022762	Ncam2	Ncam-2|Ocam|RNCAM	neural_cell_adhesion_molecule_2	protein-coding
chr16	82708652	82709184	1	1	2	29	Intergenic	Intergenic	1508221	NM_001113208	17968	Mm.433941	NM_010954	ENSMUSG00000022762	Ncam2	Ncam-2|Ocam|RNCAM	neural_cell_adhesion_molecule_2	protein-coding
chr3	123851810	123852355	1	1	2	29	Intergenic	Lx5|LINE|L1	-161231	NR_121616	83398	Mm.443908	NM_031186	ENSMUSG00000027977	Ndst3	4921531K01Rik|4930511P15Rik|N-HSST_3|NDST-3	N-deacetylase/N-sulfotransferase_(heparan_glucosaminyl)_3	protein-coding
chr13	41384140	41385585	1	1	2	29	intron_(NM_001111324,_intron_2_of_7)	intron_(NM_001111324,_intron_2_of_7)	-25862	NM_017464	18003	Mm.288980	NM_017464	ENSMUSG00000021365	Nedd9	Cas-L|CasL|HEF1|MEF1|Nedd-9|p105	neural_precursor_cell_expressed,_developmentally_down-regulated_gene_9	protein-coding
chr8	61011846	61012793	1	1	2	29	intron_(NM_001293638,_intron_4_of_33)	PB1D10|SINE|Alu	19127	NM_001293638	18004	Mm.486881	NM_175089	ENSMUSG00000031644	Nek1	D8Ertd790e|kat	NIMA_(never_in_mitosis_gene_a)-related_expressed_kinase_1	protein-coding
chr16	44722404	44723092	1	1	2	29	Intergenic	Intergenic	-1553	NM_145972	212547	Mm.310573	NM_145972	ENSMUSG00000036208	Nepro	-	nucleolus_and_neural_progenitor_protein	protein-coding
chr4	120822170	120822872	1	1	2	29	intron_(NM_001048168,_intron_1_of_9)	intron_(NM_001048168,_intron_1_of_9)	3220	NM_008692	18046	Mm.435590	NM_008692	ENSMUSG00000032897	Nfyc	-	nuclear_transcription_factor-Y_gamma	protein-coding
chr15	8523975	8524860	1	1	2	29	Intergenic	Intergenic	-79955	NM_027707	71175	Mm.240329	NM_027707	ENSMUSG00000022141	Nipbl	Idn3	Nipped-B_homolog_(Drosophila)	protein-coding
chr3	24435012	24435619	1	1	2	29	Intergenic	MLT1A0|LTR|ERVL-MaLR	1717991	NM_001163387	192167	Mm.316080	NM_138666	ENSMUSG00000063887	Nlgn1	6330415N05Rik|BB179718|NL1|Nlg1|mKIAA1070	neuroligin_1	protein-coding
chr3	24766750	24767178	1	1	2	29	Intergenic	Intergenic	1386343	NM_001163387	192167	Mm.316080	NM_138666	ENSMUSG00000063887	Nlgn1	6330415N05Rik|BB179718|NL1|Nlg1|mKIAA1070	neuroligin_1	protein-coding
chr7	87146328	87147652	1	1	2	29	Intergenic	Intergenic	-99659	NM_001285833	50490	Mm.31748	NM_015760	ENSMUSG00000030562	Nox4	AI648021	NADPH_oxidase_4	protein-coding
chr13	78227137	78228046	1	1	2	29	intron_(NR_045195,_intron_1_of_2)	MLT1C|LTR|ERVL-MaLR	-28610	NM_010151	13865	Mm.439653	NM_010151	ENSMUSG00000069171	Nr2f1	COUP-TF1|COUP-TFI|COUPTFA|EAR3|Erbal3|SVP44|Tcfcoup1	nuclear_receptor_subfamily_2,_group_F,_member_1	protein-coding
chr13	79493927	79494369	1	1	2	29	Intergenic	Intergenic	-1295166	NM_010151	13865	Mm.439653	NM_010151	ENSMUSG00000069171	Nr2f1	COUP-TF1|COUP-TFI|COUPTFA|EAR3|Erbal3|SVP44|Tcfcoup1	nuclear_receptor_subfamily_2,_group_F,_member_1	protein-coding
chr12	44440846	44441313	1	1	2	29	intron_(NM_176930,_intron_2_of_30)	intron_(NM_176930,_intron_2_of_30)	112195	NM_001146031	319504	Mm.208439	NM_176930	ENSMUSG00000020598	Nrcam	Bravo|C030017F07Rik|C130076O07Rik|mKIAA0343	neuronal_cell_adhesion_molecule	protein-coding
chr17	91292760	91293708	1	1	2	29	Intergenic	Lx3A|LINE|L1	-200432	NM_177284	18189	Mm.478418	NM_020252	ENSMUSG00000024109	Nrxn1	1700062G21Rik|9330127H16Rik|A230068P09Rik|mKIAA0578	neurexin_I	protein-coding
chr17	92139320	92140341	1	1	2	29	Intergenic	Intergenic	-1047029	NM_177284	18189	Mm.478418	NM_020252	ENSMUSG00000024109	Nrxn1	1700062G21Rik|9330127H16Rik|A230068P09Rik|mKIAA0578	neurexin_I	protein-coding
chr1	53325220	53325907	1	1	2	29	intron_(NR_104361,_intron_8_of_8)	intron_(NR_104361,_intron_8_of_8)	11940	NR_104360	72085	Mm.482256	NM_028091	ENSMUSG00000026096	Osgepl1	2610001M19Rik|AA416452	O-sialoglycoprotein_endopeptidase-like_1	protein-coding
chr17	10698707	10699667	1	1	2	29	intron_(NM_027032,_intron_2_of_4)	L1_Mm|LINE|L1	141004	NM_027032	69310	Mm.18889	NM_027032	ENSMUSG00000037196	Pacrg	1700008H23Rik	PARK2_co-regulated	protein-coding
chr6	83842365	83843459	1	1	2	29	Intergenic	Intergenic	-11171	NM_146169	232164	Mm.404420	NM_146169	ENSMUSG00000045896	Paip2b	-	poly(A)_binding_protein_interacting_protein_2B	protein-coding
chr16	32069379	32070099	1	1	2	29	intron_(NM_177326,_intron_1_of_14)	intron_(NM_177326,_intron_1_of_14)	9603	NM_177326	224105	Mm.234204	NM_177326	ENSMUSG00000022781	Pak2	5330420P17Rik|A130002K10Rik|AI836325|D16Ertd269e|PAK-2|mKIAA4182	p21_protein_(Cdc42/Rac)-activated_kinase_2	protein-coding
chr10	108357044	108357626	1	1	2	29	intron_(NM_054056,_intron_2_of_6)	RMER1A|Other|Other	25146	NM_054056	114774	Mm.391419	NM_054056	ENSMUSG00000035873	Pawr	2310001G03Rik|PAR4|Par-4	PRKC,_apoptosis,_WT1,_regulator	protein-coding
chr5	27779674	27780693	1	1	2	29	intron_(NM_018878,_intron_4_of_20)	intron_(NM_018878,_intron_4_of_20)	11366	NM_018878	55982	Mm.277190	NM_018878	ENSMUSG00000002221	Paxip1	D5Ertd149e|PTIP	PAX_interacting_(with_transcription-activation_domain)_protein_1	protein-coding
chr9	100893483	100894240	1	1	2	29	intron_(NM_009282,_intron_21_of_33)	L1MC4a|LINE|L1	141022	NM_025835	66904	Mm.335385	NM_025835	ENSMUSG00000032527	Pccb	1300012P06Rik|AI314687|R74805	propionyl_Coenzyme_A_carboxylase,_beta_polypeptide	protein-coding
chr3	49541509	49542230	1	1	2	29	Intergenic	Intergenic	215446	NM_130448	73173	Mm.87246	NM_130448	ENSMUSG00000037892	Pcdh18	3110038E07Rik|BB095589|PCDH68L	protocadherin_18	protein-coding
chr14	88958136	88958769	1	1	2	29	Intergenic	Intergenic	-487057	NM_178685	219257	Mm.128861	NM_178685	ENSMUSG00000050505	Pcdh20	C630015B17Rik|Pcdh13	protocadherin_20	protein-coding
chr8	41295843	41296379	1	1	2	29	intron_(NM_023662,_intron_22_of_37)	AT_rich|Low_complexity|Low_complexity	56352	NM_023662	18536	Mm.117896	NM_023662	ENSMUSG00000031592	Pcm1	2600002H09Rik|9430077F19Rik|C030044G17Rik	pericentriolar_material_1	protein-coding
chr1	7086160	7087122	1	1	2	29	Intergenic	B1_Mur2|SINE|Alu	-2279	NM_183028	319263	Mm.21539	NM_183028	ENSMUSG00000051285	Pcmtd1	8430411F12Rik|A030012M09Rik	protein-L-isoaspartate_(D-aspartate)_O-methyltransferase_domain_containing_1	protein-coding
chr2	79859202	79860560	1	1	2	29	intron_(NM_001009979,_intron_12_of_13)	intron_(NM_001009979,_intron_12_of_13)	48518	NM_001009979	18573	Mm.40678	NM_016744	ENSMUSG00000059173	Pde1a	AI987702|AW125737	phosphodiesterase_1A,_calmodulin-dependent	protein-coding
chr3	19255782	19256472	1	1	2	29	intron_(NM_008802,_intron_3_of_12)	intron_(NM_008802,_intron_3_of_12)	8881	NM_008802	18583	Mm.355614	NM_008802	ENSMUSG00000069094	Pde7a	AU015378|AW047537	phosphodiesterase_7A	protein-coding
chr3	81186280	81187943	1	1	2	29	intron_(NM_019971,_intron_3_of_5)	intron_(NM_019971,_intron_3_of_5)	150696	NM_019971	54635	Mm.331089	NM_019971	ENSMUSG00000028019	Pdgfc	1110064L01Rik|AI647969|PDGF-C	platelet-derived_growth_factor,_C_polypeptide	protein-coding
chr5	65661397	65662216	1	1	2	29	intron_(NM_001081321,_intron_5_of_31)	intron_(NM_001081321,_intron_5_of_31)	36049	NM_001081321	71521	Mm.278974	NM_027818	ENSMUSG00000029202	Pds5a	9030416H16Rik|E230024D05Rik|mKIAA0648	PDS5,_regulator_of_cohesion_maintenance,_homolog_A_(S._cerevisiae)	protein-coding
chr2	11489825	11490548	1	1	2	29	intron_(NM_133232,_intron_4_of_14)	intron_(NM_133232,_intron_4_of_14)	11903	NM_001177752	170768	Mm.19669	NM_133232	ENSMUSG00000026773	Pfkfb3	E330010H22Rik|iPFK-2|uPFK-2	6-phosphofructo-2-kinase/fructose-2,6-biphosphatase_3	protein-coding
chr2	11481211	11483281	1	1	2	29	intron_(NM_133232,_intron_11_of_14)	intron_(NM_133232,_intron_11_of_14)	19844	NM_001177752	170768	Mm.19669	NM_133232	ENSMUSG00000026773	Pfkfb3	E330010H22Rik|iPFK-2|uPFK-2	6-phosphofructo-2-kinase/fructose-2,6-biphosphatase_3	protein-coding
chr13	48901735	48902803	1	1	2	29	exon_(NM_001033268,_exon_11_of_18)	exon_(NM_001033268,_exon_11_of_18)	-31384	NM_011078	18676	Mm.486213	NM_011078	ENSMUSG00000038025	Phf2	GRC5	PHD_finger_protein_2	protein-coding
chr1	30152340	30152919	1	1	2	29	Intergenic	Intergenic	710626	NM_001081080	213109	Mm.194486	NM_025871	ENSMUSG00000048874	Phf3	2310061N19Rik|mKIAA0244	PHD_finger_protein_3	protein-coding
chr18	63329817	63330487	1	1	2	29	intron_(NM_001039485,_intron_1_of_53)	L1MA8|LINE|L1	57031	NM_001039485	667742	Mm.158720	NM_172629	ENSMUSG00000041482	Piezo2	5930434P17|9030411M15Rik|9430028L06Rik|Fam38b|Fam38b2	piezo-type_mechanosensitive_ion_channel_component_2	protein-coding
chr3	152751395	152752129	1	1	2	29	intron_(NM_025662,_intron_9_of_10)	intron_(NM_025662,_intron_9_of_10)	37662	NM_025662	329777	Mm.331447	NM_025662	ENSMUSG00000039047	Pigk	3000001O05Rik	phosphatidylinositol_glycan_anchor_biosynthesis,_class_K	protein-coding
chr19	7550372	7550887	1	1	2	29	Intergenic	Lx|LINE|L1	-6829	NM_139269	225845	Mm.274810	NM_139269	ENSMUSG00000060675	Pla2g16	C78643|HRSL3|Hrasls3|Hrev107|MLP-3	phospholipase_A2,_group_XVI	protein-coding
chr1	55436521	55437734	1	1	2	29	intron_(NM_001114663,_intron_1_of_5)	intron_(NM_001114663,_intron_1_of_5)	31182	NM_001114663	227120	Mm.194183	NM_001114663	ENSMUSG00000038349	Plcl1	C230017K02Rik|PLC-L|PLC-L1|PLCE|PLCL|PLDL1|PRIP|PRIP-1	phospholipase_C-like_1	protein-coding
chr1	176177584	176178230	1	1	2	29	intron_(NM_176916,_intron_1_of_9)	intron_(NM_176916,_intron_1_of_9)	36035	NM_001195816	319455	Mm.338001	NM_176916	ENSMUSG00000055214	Pld5	B230365F16Rik	phospholipase_D_family,_member_5	protein-coding
chr2	76702678	76703293	1	1	2	29	TTS_(NM_011652)	TTS_(NM_011652)	27671	NM_031256	83435	Mm.41636	NM_031256	ENSMUSG00000002733	Plekha3	FAPP1	pleckstrin_homology_domain-containing,_family_A_(phosphoinositide_binding_specific)_member_3	protein-coding
chr17	56112544	56113361	1	1	2	29	exon_(NM_001077348,_exon_7_of_8)	exon_(NM_001077348,_exon_7_of_8)	-3151	NM_020568	57435	Mm.12966	NM_020568	ENSMUSG00000002831	Plin4	S3-12|mKIAA1881	perilipin_4	protein-coding
chr12	65008711	65009542	1	1	2	29	intron_(NM_177805,_intron_14_of_19)	intron_(NM_177805,_intron_14_of_19)	-27207	NM_177806	328110	Mm.283339	NM_177806	ENSMUSG00000035597	Prpf39	Srcs1	PRP39_pre-mRNA_processing_factor_39_homolog_(yeast)	protein-coding
chr5	21033699	21034241	1	1	2	29	intron_(NM_011203,_intron_1_of_17)	B4A|SINE|B4	21827	NM_011203	19248	Mm.319117	NM_011203	ENSMUSG00000028771	Ptpn12	P19-PTP|PTP-P19|PTP-PEST|PTPG1	protein_tyrosine_phosphatase,_non-receptor_type_12	protein-coding
chr10	28073414	28074537	1	1	2	29	promoter-TSS_(NM_008983)	promoter-TSS_(NM_008983)	-844	NM_008983	19272	Mm.332303	NM_008983	ENSMUSG00000019889	Ptprk	AI853699|PTPk|RPTPkappa	protein_tyrosine_phosphatase,_receptor_type,_K	protein-coding
chr16	46989446	46990263	1	1	2	29	Intergenic	L1MA4|LINE|L1	-492888	NM_021496	58998	Mm.328072	NM_021495	ENSMUSG00000022656	Pvrl3	2610301B19Rik|3000002N23Rik|4921513D19Rik|AA407785|AU016832|AW538082|CD113	poliovirus_receptor-related_3	protein-coding
chr5	40906787	40907596	1	1	2	29	Intergenic	L1Md_F2|LINE|L1	800499	NM_001310592	100972	Mm.41555	NM_027295	ENSMUSG00000029128	Rab28	2700023P08Rik|AW496496	RAB28,_member_RAS_oncogene_family	protein-coding
chr2	100016705	100017137	1	1	2	29	Intergenic	Lx|LINE|L1	-1607827	NM_009020	19374	Mm.4988	NM_009020	ENSMUSG00000032864	Rag2	Rag-2	recombination_activating_gene_2	protein-coding
chr12	117663736	117664700	1	1	2	29	intron_(NM_175930,_intron_11_of_27)	intron_(NM_175930,_intron_11_of_27)	147739	NM_175930	217944	Mm.227642	NM_175930	ENSMUSG00000041992	Rapgef5	4932413M22|C86120|D030051B22Rik|GFR|Mrgef|mKIAA0277|mmr-gef	Rap_guanine_nucleotide_exchange_factor_(GEF)_5	protein-coding
chr11	54686175	54686872	1	1	2	29	intron_(NM_001252494,_intron_25_of_28)	B4A|SINE|B4	90378	NM_001252497	192786	Mm.254404	NM_175258	ENSMUSG00000037533	Rapgef6	A530068K01|AI844632|BB085664|C030018K18Rik|PDZ-GEF2|Pdzgef2|RA-GEF-2|Ragef2|mKIAA4052	Rap_guanine_nucleotide_exchange_factor_(GEF)_6	protein-coding
chr17	75461555	75462494	1	1	2	29	intron_(NM_001166493,_intron_1_of_16)	B1_Mus1|SINE|Alu	-3513	NM_207246	240168	Mm.329203	NM_207246	ENSMUSG00000071042	Rasgrp3	BC066069|Gm327	RAS,_guanyl_releasing_protein_3	protein-coding
chr11	118792415	118793138	1	1	2	29	intron_(NM_001285437,_intron_2_of_13)	intron_(NM_001285437,_intron_2_of_13)	-31736	NM_001285438	52897	Mm.341103	NM_001024931	ENSMUSG00000025576	Rbfox3	Fox-3|Hrnbp3|NeuN|Neuna60	RNA_binding_protein,_fox-1_homolog_(C._elegans)_3	protein-coding
chr10	18065867	18066709	1	1	2	29	intron_(NM_009048,_intron_1_of_19)	intron_(NM_009048,_intron_1_of_19)	10348	NM_001111065	19707	Mm.4479	NM_009048	ENSMUSG00000019854	Reps1	BB161292	RalBP1_associated_Eps_domain_containing_protein	protein-coding
chr6	88087990	88088722	1	1	2	29	exon_(NM_133933,_exon_2_of_10)	exon_(NM_133933,_exon_2_of_10)	3883	NM_133933	103963	Mm.188544	NM_133933	ENSMUSG00000030062	Rpn1	AU018702|D6Wsu137e|Rpn-1	ribophorin_I	protein-coding
chr3	22833876	22834553	1	1	2	29	Intergenic	L1Md_F2|LINE|L1	582845	NR_004439	19784	.	NR_004439	.	Rprl2	RPRH3|Rmrp3	ribonuclease_P_RNA-like_2	ncRNA
chr6	100234434	100235231	1	1	2	29	intron_(NM_019743,_intron_2_of_4)	intron_(NM_019743,_intron_2_of_4)	52525	NM_019743	56353	Mm.321633	NM_019743	ENSMUSG00000072872	Rybp	2410018J24Rik|DEDAF|YEAF1	RING1_and_YY1_binding_protein	protein-coding
chr4	86377294	86378300	1	1	2	29	intron_(NM_029967,_intron_20_of_27)	URR1A|DNA|hAT-Charlie	180506	NM_001081096	75811	Mm.56451	NM_001081096	ENSMUSG00000028492	Saxo1	4930500O09Rik|Fam154a	stablizer_of_axonemal_microtubules_1	protein-coding
chr11	16606550	16607492	1	1	2	29	Intergenic	Intergenic	-98537	NM_001109971	20335	Mm.325350	NM_011343	ENSMUSG00000078974	Sec61g	-	SEC61,_gamma_subunit	protein-coding
chr11	3516732	3517327	1	1	2	29	TTS_(NM_013870)	TTS_(NM_013870)	2328	NM_053267	114679	Mm.34046	NM_053267	ENSMUSG00000075702	Selm	1500040L08Rik|A230103K18|Sepm	selenoprotein_M	protein-coding
chr3	58565275	58566238	1	1	2	29	Intergenic	(GA)n|Simple_repeat|Simple_repeat	-10901	NM_001040396	69227	Mm.270950	NM_001040396	ENSMUSG00000075700	Selt	2810407C02Rik|5730408P04Rik	selenoprotein_T	protein-coding
chr9	80050605	80051817	1	1	2	29	Intergenic	MMETn-int|LTR|ERVK	-15692	NM_146003	215351	Mm.28232	NM_146003	ENSMUSG00000034252	Senp6	2810017C20Rik|E130319N12Rik|Susp1|mKIAA0797	SUMO/sentrin_specific_peptidase_6	protein-coding
chr19	53973208	53974319	1	1	2	29	intron_(NM_019658,_intron_1_of_8)	L1MDb|LINE|L1	28888	NM_019658	56392	Mm.228669	NM_019658	ENSMUSG00000024976	Shoc2	AU017287|Sur8|mKIAA0862	soc-2_(suppressor_of_clear)_homolog_(C._elegans)	protein-coding
chr18	35397172	35398024	1	1	2	29	intron_(NM_030749,_intron_3_of_9)	intron_(NM_030749,_intron_3_of_9)	101327	NM_030749	81500	Mm.291482	NM_030749	ENSMUSG00000024357	Sil1	1810057E01Rik|AI042831|wz	endoplasmic_reticulum_chaperone_SIL1_homolog_(S._cerevisiae)	protein-coding
chr10	91105573	91106545	1	1	2	29	Intergenic	B3|SINE|B2	17904	NM_133668	18674	Mm.298	NM_133668	ENSMUSG00000061904	Slc25a3	5730556H19Rik|PTP|Phc	solute_carrier_family_25_(mitochondrial_carrier,_phosphate_carrier),_member_3	protein-coding
chr15	39104178	39105736	1	1	2	29	intron_(NM_172402,_intron_2_of_6)	intron_(NM_172402,_intron_2_of_6)	7759	NM_172402	69906	Mm.17875	NM_172402	ENSMUSG00000022299	Slc25a32	2610043O12Rik|Mftc	solute_carrier_family_25,_member_32	protein-coding
chr4	53425431	53426093	1	1	2	29	Intergenic	Intergenic	-14651	NM_133891	100434	Mm.482207	NM_133891	ENSMUSG00000028412	Slc44a1	2210409B22Rik|4833416H08Rik|AW547365|CHTL1|CTL1|Cdw92	solute_carrier_family_44,_member_1	protein-coding
chr5	47719522	47720616	1	1	2	29	Intergenic	Intergenic	-263086	NM_001291228	20563	Mm.289739	NM_178804	ENSMUSG00000031558	Slit2	Drad-1|E030015M03Rik|E130320P19Rik|Slil3|mKIAA4141|slit-2	slit_homolog_2_(Drosophila)	protein-coding
chr14	108307546	108308123	1	1	2	29	Intergenic	Intergenic	606404	NM_199065	76965	Mm.257268	NM_199065	ENSMUSG00000075478	Slitrk1	3200001I04Rik	SLIT_and_NTRK-like_family,_member_1	protein-coding
chr14	108798155	108798984	1	1	2	29	Intergenic	MTD|LTR|ERVL-MaLR	115669	NM_199065	76965	Mm.257268	NM_199065	ENSMUSG00000075478	Slitrk1	3200001I04Rik	SLIT_and_NTRK-like_family,_member_1	protein-coding
chr16	17372110	17372949	1	1	2	29	intron_(NM_001001983,_intron_7_of_54)	intron_(NM_001001983,_intron_7_of_54)	-33470	NM_023348	67474	Mm.271992	NM_023348	ENSMUSG00000022765	Snap29	1300018G05Rik|AI891940|AU020222|BB131856|Gs32	synaptosomal-associated_protein_29	protein-coding
chr7	60430143	60431810	1	1	2	29	Intergenic	RLTR42-int|LTR|ERVK	-290758	NM_001082962	20646	Mm.274995	NM_013670	ENSMUSG00000102252	Snrpn	2410045I01Rik|HCERN3|Peg4|Pwcr1|SMN	small_nuclear_ribonucleoprotein_N	protein-coding
chr19	49808226	49809231	1	1	2	29	Intergenic	Intergenic	869917	NM_021377	58178	Mm.313672	NM_021377	ENSMUSG00000043531	Sorcs1	Sorcs|mSorCS	sortilin-related_VPS10_domain_containing_receptor_1	protein-coding
chr19	48612497	48613712	1	1	2	29	intron_(NM_025696,_intron_5_of_26)	intron_(NM_025696,_intron_5_of_26)	407080	NM_025696	66673	Mm.70980	NM_025696	ENSMUSG00000063434	Sorcs3	6330404A12Rik|AW045579	sortilin-related_VPS10_domain_containing_receptor_3	protein-coding
chr2	70348678	70349332	1	1	2	29	intron_(NM_177376,_intron_31_of_34)	intron_(NM_177376,_intron_31_of_34)	-125918	NM_022435	64406	Mm.423397	NM_022435	ENSMUSG00000075304	Sp5	-	trans-acting_transcription_factor_5	protein-coding
chr3	99701469	99702428	1	1	2	29	Intergenic	MTD|LTR|ERVL-MaLR	-183468	NM_028892	74362	Mm.55847	NM_028892	ENSMUSG00000027867	Spag17	4931427F14Rik|PF6|Spag17-ps	sperm_associated_antigen_17	protein-coding
chr3	99956517	99957026	1	1	2	29	intron_(NM_028892,_intron_3_of_48)	intron_(NM_028892,_intron_3_of_48)	71355	NM_028892	74362	Mm.55847	NM_028892	ENSMUSG00000027867	Spag17	4931427F14Rik|PF6|Spag17-ps	sperm_associated_antigen_17	protein-coding
chr11	94030410	94031368	1	1	2	29	intron_(NM_001199203,_intron_2_of_29)	B3A|SINE|B2	-13316	NM_001199205	70834	Mm.260737	NM_027569	ENSMUSG00000020859	Spag9	3110018C07Rik|4733401I23Rik|4831406C20Rik|AW552012|JLP|JSAP2|JSAP2a|Jip4|Mapk8ip4|syd1	sperm_associated_antigen_9	protein-coding
chr9	100662271	100662903	1	1	2	29	intron_(NM_009282,_intron_1_of_33)	L1M4c|LINE|L1	18964	NM_009282	20842	Mm.42135	NM_009282	ENSMUSG00000037286	Stag1	AU045003|SA-1|Scc3	stromal_antigen_1	protein-coding
chr14	121242795	121243390	1	1	2	29	intron_(NM_134082,_intron_12_of_26)	intron_(NM_134082,_intron_12_of_26)	136137	NM_145465	223255	Mm.390756	NM_145465	ENSMUSG00000063410	Stk24	1810013H02Rik|C76483|MST-3|Mst3|STE20	serine/threonine_kinase_24	protein-coding
chr12	45353169	45353780	1	1	2	29	Intergenic	Intergenic	-278992	NM_144552	217517	Mm.285400	NM_144552	ENSMUSG00000046314	Stxbp6	BC024598|C85317	syntaxin_binding_protein_6_(amisyn)	protein-coding
chr7	110354237	110354872	1	1	2	29	intron_(NM_177324,_intron_26_of_40)	RLTR33|LTR|ERVK	132852	NM_009302	20947	Mm.334144	NM_009302	ENSMUSG00000031015	Swap70	70kDa|AV235546	SWA-70_protein	protein-coding
chr8	25192661	25193326	1	1	2	29	intron_(NM_177089,_intron_2_of_12)	B1_Mus2|SINE|Alu	8548	NM_177089	320165	Mm.308452	NM_177089	ENSMUSG00000065954	Tacc1	4833447E04Rik|AA960202|B230378H13Rik	transforming,_acidic_coiled-coil_containing_protein_1	protein-coding
chr2	61617963	61618407	1	1	2	29	intron_(NM_001164072,_intron_2_of_7)	L1Md_F2|LINE|L1	25088	NM_001164072	21353	Mm.244393	NM_011529	ENSMUSG00000064289	Tank	C86182|E430026L09Rik|I-TRAF	TRAF_family_member-associated_Nf-kappa_B_activator	protein-coding
chr15	11623439	11624867	1	1	2	29	Intergenic	L1Md_F2|LINE|L1	-224495	NM_033074	110960	Mm.286061	NM_033074	ENSMUSG00000022241	Tars	D15Wsu59e|ThrRS	threonyl-tRNA_synthetase	protein-coding
chr5	64263238	64263939	1	1	2	29	intron_(NM_001310611,_intron_5_of_21)	intron_(NM_001310611,_intron_5_of_21)	33232	NM_001289514	57915	Mm.286353	NM_019636	ENSMUSG00000029174	Tbc1d1	1110062G02Rik|AI385682|AW555803|Nob1|Nobq1|Tbc1|mKIAA1108	TBC1_domain_family,_member_1	protein-coding
chr17	51121272	51121904	1	1	2	29	intron_(NM_028162,_intron_2_of_21)	intron_(NM_028162,_intron_2_of_21)	37790	NM_001285993	72238	Mm.120650	NM_028162	ENSMUSG00000023923	Tbc1d5	1600014N05Rik	TBC1_domain_family,_member_5	protein-coding
chr3	21738443	21738974	1	1	2	29	Intergenic	Intergenic	-337943	NM_030732	81004	Mm.202966	NM_030732	ENSMUSG00000027630	Tbl1xr1	8030499H02Rik|A630076E03Rik|AW539987|C21|C230089I12Rik|DC42|Ira1|TBLR1	transducin_(beta)-like_1X-linked_receptor_1	protein-coding
chr8	83592428	83593316	1	1	2	29	intron_(NM_134118,_intron_1_of_12)	intron_(NM_134118,_intron_1_of_12)	1619	NM_027179	106529	Mm.352239	NM_027179	ENSMUSG00000031708	Tecr	2410016D23Rik|A230102P12Rik|AI173355|D17Ertd178e|Gpsn2|SC2	trans-2,3-enoyl-CoA_reductase	protein-coding
chr7	94955544	94955943	1	1	2	29	Intergenic	Intergenic	-1215500	NM_001310762	23966	Mm.254610	NM_011858	ENSMUSG00000048078	Tenm4	Doc4|ELM2|Odz4|R75022|Ten-m4|l(7)-3Rn|l7Rn3|mKIAA1302	teneurin_transmembrane_protein_4	protein-coding
chr5	107218121	107219567	1	1	2	29	intron_(NM_011578,_intron_2_of_16)	B4A|SINE|B4	70751	NM_011578	21814	Mm.200775	NM_011578	ENSMUSG00000029287	Tgfbr3	1110036H20Rik|AU015626|AW215636|TBRIII	transforming_growth_factor,_beta_receptor_III	protein-coding
chr16	38516744	38517254	1	1	2	29	intron_(NM_024273,_intron_2_of_6)	intron_(NM_024273,_intron_2_of_6)	5664	NM_024273	76916	Mm.132231	NM_024273	.	Timmdc1	2810021C21Rik|4930455C21Rik|AV135763	translocase_of_inner_mitochondrial_membrane_domain_containing_1	protein-coding
chr19	14519782	14520487	1	1	2	29	intron_(NM_001302950,_intron_5_of_18)	intron_(NM_001302950,_intron_5_of_18)	77078	NM_001302951	21888	Mm.103638	NM_011600	ENSMUSG00000024642	Tle4	5730411M05Rik|AA792082|Bce-1|Bce1|ESTM13|ESTM14|Grg4|X83332|X83333|grg-4	transducin-like_enhancer_of_split_4,_homolog_of_Drosophila_E(spl)	protein-coding
chr19	14606958	14607907	1	1	2	29	Intergenic	Intergenic	-9250	NM_011600	21888	Mm.103638	NM_011600	ENSMUSG00000024642	Tle4	5730411M05Rik|AA792082|Bce-1|Bce1|ESTM13|ESTM14|Grg4|X83332|X83333|grg-4	transducin-like_enhancer_of_split_4,_homolog_of_Drosophila_E(spl)	protein-coding
chr19	15098740	15099586	1	1	2	29	Intergenic	L1MB7|LINE|L1	-500980	NM_011600	21888	Mm.103638	NM_011600	ENSMUSG00000024642	Tle4	5730411M05Rik|AA792082|Bce-1|Bce1|ESTM13|ESTM14|Grg4|X83332|X83333|grg-4	transducin-like_enhancer_of_split_4,_homolog_of_Drosophila_E(spl)	protein-coding
chr1	50367199	50367995	1	1	2	29	Intergenic	Intergenic	-559926	NM_019790	56363	Mm.245154	NM_019790	ENSMUSG00000026109	Tmeff2	4832418D20Rik|7630402F16Rik|TR-2	transmembrane_protein_with_EGF-like_and_two_follistatin-like_domains_2	protein-coding
chr7	90582357	90583649	1	1	2	29	Intergenic	PB1D10|SINE|Alu	-107008	NM_026734	68472	Mm.289791	NM_026734	.	Tmem126b	1110001A23Rik	transmembrane_protein_126B	protein-coding
chr17	80982121	80983430	1	1	2	29	intron_(NM_026516,_intron_1_of_3)	intron_(NM_026516,_intron_1_of_3)	38144	NM_026516	68027	Mm.357108	NM_026516	ENSMUSG00000024245	Tmem178	2810417M05Rik|Tmem178a	transmembrane_protein_178	protein-coding
chr12	119956491	119957831	1	1	2	29	intron_(NM_001294146,_intron_1_of_3)	intron_(NM_001294146,_intron_1_of_3)	11199	NM_001294154	217951	Mm.387395	NM_001160385	.	Tmem196	Gm528	transmembrane_protein_196	protein-coding
chr4	76144735	76145623	1	1	2	29	intron_(NM_011211,_intron_13_of_39)	intron_(NM_011211,_intron_13_of_39)	-866893	NM_025849	66928	Mm.24332	NM_025849	ENSMUSG00000028398	Tmem261	1700027K24Rik|3110001D03Rik	transmembrane_protein_261	protein-coding
chr4	53884613	53885638	1	1	2	29	Intergenic	Intergenic	59081	NM_028053	52076	Mm.27184	NM_028053	ENSMUSG00000028420	Tmem38b	1600017F22Rik|AA437809|AV051057|D4Ertd89e|TRIC-B|mg33b	transmembrane_protein_38B	protein-coding
chr14	50934258	50934865	1	1	2	29	Intergenic	Intergenic	-3713	NM_001310507	219024	Mm.239117	NM_001033271	ENSMUSG00000035953	Tmem55b	BC039161	transmembrane_protein_55b	protein-coding
chr14	61037662	61038681	1	1	2	29	promoter-TSS_(NM_001164155)	promoter-TSS_(NM_001164155)	-185	NM_001164155	29820	Mm.281356	NM_013869	ENSMUSG00000060548	Tnfrsf19	AL023044|AW123854|TAJ|TAJ-ALPHA|TRADE|Troy	tumor_necrosis_factor_receptor_superfamily,_member_19	protein-coding
chr7	142499724	142500538	1	1	2	29	intron_(NM_001163664,_intron_1_of_17)	intron_(NM_001163664,_intron_1_of_17)	1295	NM_001163666	21957	Mm.389992	NM_011620	ENSMUSG00000061723	Tnnt3	fTnT	troponin_T3,_skeletal,_fast	protein-coding
chr4	7160042	7160804	1	1	2	29	Intergenic	Intergenic	-169700	NM_145711	252838	Mm.435828	NM_145711	ENSMUSG00000041272	Tox	1700007F02Rik	thymocyte_selection-associated_high_mobility_group_box	protein-coding
chr4	7242692	7243412	1	1	2	29	Intergenic	Intergenic	-252329	NM_145711	252838	Mm.435828	NM_145711	ENSMUSG00000041272	Tox	1700007F02Rik	thymocyte_selection-associated_high_mobility_group_box	protein-coding
chr8	89836184	89836745	1	1	2	29	Intergenic	Lx10|LINE|L1	511787	NM_172913	244579	Mm.302755	NM_172913	ENSMUSG00000043668	Tox3	500-9|BC052044|C230068E13|CAGF9|Tnrc9	TOX_high_mobility_group_box_family_member_3	protein-coding
chr9	67042571	67044199	1	1	2	29	intron_(NM_001164249,_intron_2_of_8)	intron_(NM_001164249,_intron_2_of_8)	486	NM_001164253	22003	Mm.121878	NM_024427	ENSMUSG00000032366	Tpm1	AA986836|AI854628|TM2|Tm3|Tmpa|Tpm-1|alpha-TM	tropomyosin_1,_alpha	protein-coding
chr9	67048895	67050069	1	1	2	29	promoter-TSS_(NM_024427)	promoter-TSS_(NM_024427)	-269	NM_001164248	22003	Mm.121878	NM_024427	ENSMUSG00000032366	Tpm1	AA986836|AI854628|TM2|Tm3|Tmpa|Tpm-1|alpha-TM	tropomyosin_1,_alpha	protein-coding
chr15	59700320	59701596	1	1	2	29	Intergenic	MIR|SINE|MIR	52304	NM_144549	211770	Mm.40298	NM_144549	ENSMUSG00000032501	Trib1	A530090O15Rik|TRB-1|Trb1	tribbles_homolog_1_(Drosophila)	protein-coding
chr8	42635438	42636107	1	1	2	29	Intergenic	RLTR13B3|LTR|ERVK	505713	NM_177742	244448	Mm.64542	NM_177742	ENSMUSG00000031651	Triml1	4933403D14|BC050188	tripartite_motif_family-like_1	protein-coding
chr3	58291627	58292357	1	1	2	29	Intergenic	Intergenic	-123697	NM_001081229	72033	Mm.218409	NM_028067	ENSMUSG00000027806	Tsc22d2	1810043J12Rik|5530402M19Rik	TSC22_domain_family,_member_2	protein-coding
chr3	33803922	33804941	1	1	2	29	exon_(NM_001290500,_exon_7_of_11)	exon_(NM_001290500,_exon_7_of_11)	4249	NM_027619	67120	Mm.275710	NM_025978	ENSMUSG00000027677	Ttc14	2700016E08Rik|4930434D01Rik|4931403I22Rik|4933402I15Rik|AI662468|AU014779|AW561908|cI-44|mKIAA1980	tetratricopeptide_repeat_domain_14	protein-coding
chr11	62881807	62882629	1	1	2	29	intron_(NM_026210,_intron_2_of_6)	PB1D9|SINE|Alu	2728	NM_026210	67510	Mm.9806	NM_026210	ENSMUSG00000014177	Tvp23b	1810036I24Rik|Fam18b|Fam18b1	trans-golgi_network_vesicle_protein_23B	protein-coding
chr12	33436214	33436997	1	1	2	29	intron_(NM_172253,_intron_2_of_3)	intron_(NM_172253,_intron_2_of_3)	6982	NM_172253	28071	Mm.196472	NM_172253	ENSMUSG00000020561	Twistnb	2410173G11|2810024J17Rik|D16Wsu83e	twist_basic_helix-loop-helix_transcription_factor_1_neighbor	protein-coding
chr12	33433239	33433908	1	1	2	29	exon_(NM_172253,_exon_2_of_4)	exon_(NM_172253,_exon_2_of_4)	3950	NM_172253	28071	Mm.196472	NM_172253	ENSMUSG00000020561	Twistnb	2410173G11|2810024J17Rik|D16Wsu83e	twist_basic_helix-loop-helix_transcription_factor_1_neighbor	protein-coding
chr12	33515988	33516589	1	1	2	29	Intergenic	Intergenic	86665	NM_172253	28071	Mm.196472	NM_172253	ENSMUSG00000020561	Twistnb	2410173G11|2810024J17Rik|D16Wsu83e	twist_basic_helix-loop-helix_transcription_factor_1_neighbor	protein-coding
chr2	69965928	69966870	1	1	2	29	intron_(NM_001303033,_intron_20_of_38)	intron_(NM_001303033,_intron_20_of_38)	69153	NM_001303033	68795	Mm.314576	NM_177783	ENSMUSG00000044308	Ubr3	1110059H15Rik|4833421P10Rik|A130030D10Rik|AA409735|AA414972|AA422631|AI646861|AU016126|Zfp650|Znf650	ubiquitin_protein_ligase_E3_component_n-recognin_3	protein-coding
chr4	139437155	139438468	1	1	2	29	intron_(NM_001160319,_intron_54_of_105)	intron_(NM_001160319,_intron_54_of_105)	57153	NM_001160319	69116	Mm.271956	NM_001160319	ENSMUSG00000066036	Ubr4	1810009A16Rik|A930005E13Rik|D930005K06Rik|Gm1032|Gm1666|N28143|RBAF600|Zubr1|mKIAA0462|p600	ubiquitin_protein_ligase_E3_component_n-recognin_4	protein-coding
chr4	25282460	25283172	1	1	2	29	promoter-TSS_(NM_026194)	promoter-TSS_(NM_026194)	-995	NM_026194	67490	Mm.226295	NM_026194	ENSMUSG00000040359	Ufl1	1810074P20Rik|AI429228|Kiaa0776|Maxer|Rcad|mKIAA0776	UFM1_specific_ligase_1	protein-coding
chr15	9304013	9305081	1	1	2	29	intron_(NM_207216,_intron_3_of_6)	RMER17A|LTR|ERVK	24718	NM_207216	105887	Mm.482274	NM_207216	ENSMUSG00000072664	Ugt3a1	AI746432	UDP_glycosyltransferases_3_family,_polypeptide_A1	protein-coding
chr10	60807624	60808816	1	1	2	29	intron_(NM_029770,_intron_1_of_16)	intron_(NM_029770,_intron_1_of_16)	23361	NM_029770	107449	Mm.290433	NM_029770	ENSMUSG00000020099	Unc5b	6330415E02Rik|A630020F16|D10Bwg0792e|Unc5h2	unc-5_homolog_B_(C._elegans)	protein-coding
chr3	141414228	141415052	1	1	2	29	Intergenic	Intergenic	-50924	NM_001293561	22253	Mm.24430	NM_009472	ENSMUSG00000059921	Unc5c	B130051O18Rik|Unc5h3|rcm	unc-5_homolog_C_(C._elegans)	protein-coding
chr11	61172830	61173571	1	1	2	29	intron_(NM_001004143,_intron_1_of_12)	intron_(NM_001004143,_intron_1_of_12)	1858	NM_001004143	216825	Mm.30602	NM_001004143	ENSMUSG00000042506	Usp22	AI427806	ubiquitin_specific_peptidase_22	protein-coding
chr17	65613687	65614159	1	1	2	29	promoter-TSS_(NM_013933)	promoter-TSS_(NM_013933)	-368	NM_013933	30960	Mm.266767	NM_013933	ENSMUSG00000024091	Vapa	33kDa|VAP33	vesicle-associated_membrane_protein,_associated_protein_A	protein-coding
chr7	84946645	84947132	1	1	2	29	exon_(NM_001105180,_exon_3_of_6)	exon_(NM_001105180,_exon_3_of_6)	17120	NM_001105180	100009609	Mm.389926	NM_001105180	ENSMUSG00000066372	Vmn2r65	ENSMUSG00000070600|V2ro	vomeronasal_2,_receptor_65	protein-coding
chr11	21262693	21263781	1	1	2	29	exon_(NM_139061,_exon_2_of_23)	exon_(NM_139061,_exon_2_of_23)	24205	NM_001290628	245944	Mm.170103	NM_139061	ENSMUSG00000020128	Vps54	Hcc8|Vps54l|mSLP8|wr	vacuolar_protein_sorting_54_(yeast)	protein-coding
chr18	84101629	84102343	1	1	2	29	Intergenic	Intergenic	13828	NM_146090	225791	Mm.147052	NM_146090	ENSMUSG00000049090	Zadh2	C530046K17Rik|Pthr3	zinc_binding_alcohol_dehydrogenase,_domain_containing_2	protein-coding
chr3	74855406	74856991	1	1	2	29	Intergenic	Intergenic	287573	NM_172515	213234	Mm.80075	NM_172515	ENSMUSG00000034151	Zbbx	4931432L23	zinc_finger,_B-box_domain_containing	protein-coding
chr3	74958179	74959473	1	1	2	29	Intergenic	RMER6B|LTR|ERVK	184946	NM_172515	213234	Mm.80075	NM_172515	ENSMUSG00000034151	Zbbx	4931432L23	zinc_finger,_B-box_domain_containing	protein-coding
chr5	129676177	129677156	1	1	2	29	Intergenic	Intergenic	-6579	NM_172462	22648	Mm.135067	NM_172462	ENSMUSG00000051034	Zfp11	6720465D24|Krox-6|Zfp-11	zinc_finger_protein_11	protein-coding
chr11	50905034	50906599	1	1	2	29	intron_(NM_178447,_intron_5_of_6)	MIR|SINE|MIR	10359	NM_001044698	22678	Mm.259230	NM_009550	ENSMUSG00000049321	Zfp2	9930007F06Rik|Fnp-2|Zfp-2|mKR2|mkr-2|mszf87	zinc_finger_protein_2	protein-coding
chr7	127860914	127862057	1	1	2	29	Intergenic	(TG)n|Simple_repeat|Simple_repeat	15337	NM_146259	244219	Mm.207872	NM_146259	ENSMUSG00000049728	Zfp668	BC030314|E130018B19Rik|Znf668	zinc_finger_protein_668	protein-coding
chr6	48088823	48089899	1	1	2	29	Intergenic	Intergenic	-2768	NM_001163475	69228	Mm.207555	NM_001163475	ENSMUSG00000057691	Zfp746	2810407L07Rik|AI317225|Znf746	zinc_finger_protein_746	protein-coding
chr2	82288331	82289023	1	1	2	29	Intergenic	Intergenic	235019	NM_175513	241514	Mm.119383	NM_175513	ENSMUSG00000070866	Zfp804a	C630007C17Rik|Znf804a	zinc_finger_protein_804A	protein-coding
chr13	74466158	74466980	1	1	2	29	Intergenic	Intergenic	27381	NM_146231	235956	Mm.296909	NM_146231	ENSMUSG00000069208	Zfp825	-	zinc_finger_protein_825	protein-coding
chr6	127085010	127086572	1	1	2	29	3'_UTR_(NM_177003,_exon_6_of_6)	3'_UTR_(NM_177003,_exon_6_of_6)	12889	NM_022657	64654	Mm.347933	NM_022657	.	Fgf23	-	fibroblast_growth_factor_23	protein-coding
chr4	147507686	147508729	1	1	2	29	intron_(NM_001039209,_intron_1_of_2)	intron_(NM_001039209,_intron_1_of_2)	-45069	NM_001014397	433804	Mm.332047	NM_001014397	ENSMUSG00000065999	Gm13154	OTTMUSG00000010673	predicted_gene_13154	protein-coding
chr4	147577407	147578556	1	1	2	29	intron_(NM_001014397,_intron_4_of_5)	intron_(NM_001014397,_intron_4_of_5)	24705	NM_001014397	433804	Mm.332047	NM_001014397	ENSMUSG00000065999	Gm13154	OTTMUSG00000010673	predicted_gene_13154	protein-coding
chr3	93770220	93770947	1	1	2	29	Intergenic	L1_Mus1|LINE|L1	-25814	NM_207272	399675	Mm.377924	NM_207272	ENSMUSG00000060256	Tdpoz4	-	TD_and_POZ_domain_containing_4	protein-coding
chr16	52264503	52265048	1	1	2	29	intron_(NM_009655,_intron_14_of_15)	AT_rich|Low_complexity|Low_complexity	188221	NM_009655	11658	Mm.288282	NM_009655	ENSMUSG00000022636	Alcam	AI853494|BEN|CD166|DM-GRASP|MuSC|SC1	activated_leukocyte_cell_adhesion_molecule	protein-coding
chr11	78279417	78279967	1	1	2	29	intron_(NM_001002004,_intron_25_of_38)	intron_(NM_001002004,_intron_25_of_38)	-11149	NM_001287206	216976	Mm.477146	NM_001045522	.	BC030499	BC037104|Sgk494	cDNA_sequence_BC030499	protein-coding
chr10	58528155	58529318	1	1	2	29	intron_(NM_001162956,_intron_9_of_15)	B3|SINE|B2	30800	NM_001162956	76138	Mm.211744	NM_001162956	ENSMUSG00000038010	Ccdc138	6230424H07Rik|BC042726	coiled-coil_domain_containing_138	protein-coding
chr8	118774639	118775668	1	1	2	29	intron_(NM_019707,_intron_4_of_13)	intron_(NM_019707,_intron_4_of_13)	491543	NM_019707	12554	Mm.334841	NM_019707	ENSMUSG00000031841	Cdh13	4932416G01Rik|Cdht|Tcad	cadherin_13	protein-coding
chr6	33024152	33025669	1	1	2	29	intron_(NM_025336,_intron_2_of_7)	intron_(NM_025336,_intron_2_of_7)	35241	NM_025336	66075	Mm.21501	NM_025336	ENSMUSG00000053768	Chchd3	0610041L09Rik|1700039J09Rik|AW558177	coiled-coil-helix-coiled-coil-helix_domain_containing_3	protein-coding
chr5	76301780	76302940	1	1	2	29	intron_(NM_001289826,_intron_2_of_22)	intron_(NM_001289826,_intron_2_of_22)	1142	NM_001305222	12753	Mm.3552	NM_007715	ENSMUSG00000029238	Clock	5330400M04Rik|KAT13D	circadian_locomotor_output_cycles_kaput	protein-coding
chr5	113087709	113089183	1	1	2	29	3'_UTR_(NM_172884,_exon_8_of_8)	3'_UTR_(NM_172884,_exon_8_of_8)	-6862	NM_021352	12962	Mm.378899	NM_021352	ENSMUSG00000029352	Crybb3	AI852419	crystallin,_beta_B3	protein-coding
chr1	86823885	86824705	1	1	2	29	intron_(NM_153530,_intron_6_of_20)	intron_(NM_153530,_intron_6_of_20)	120491	NM_001172157	208718	Mm.389152	NM_153530	ENSMUSG00000053333	Dis3l2	4930429A22Rik|8030493P09Rik	DIS3_mitotic_control_homolog_(S._cerevisiae)-like_2	protein-coding
chr2	20354277	20355397	1	1	2	29	intron_(NM_001081006,_intron_2_of_21)	RMER17C|LTR|ERVK	64924	NM_001081006	208618	Mm.237935	NM_029895	ENSMUSG00000036617	Etl4	6620402G01Rik|9430077C05Rik|BC026657|E330027G05Rik|Etl-4|Skt	enhancer_trap_locus_4	protein-coding
chr11	99860812	99861610	1	1	2	29	Intergenic	Intergenic	-3265	NM_001177484	100415785	Mm.380213	NM_001177484	ENSMUSG00000090225	Gm11559	OTTMUSG00000002191	predicted_gene_11559	protein-coding
chr2	63291087	63291632	1	1	2	29	Intergenic	B2_Mm2|SINE|B2	-107073	NM_133207	170738	Mm.242532	NM_133207	.	Kcnh7	9330137I11Rik|Kv11.3|erg3	potassium_voltage-gated_channel,_subfamily_H_(eag-related),_member_7	protein-coding
chr10	107261436	107262465	1	1	2	29	Intergenic	B4A|SINE|B4	-9880	NM_001039354	108030	Mm.268025	NM_001033223	ENSMUSG00000019906	Lin7a	AI848705|LIN-7A|MALS-1|TIP-33|Veli|Veli1	lin-7_homolog_A_(C._elegans)	protein-coding
chr3	86554303	86555135	1	1	2	29	intron_(NM_001077687,_intron_40_of_50)	intron_(NM_001077687,_intron_40_of_50)	-6436	NM_011839	23937	Mm.389466	NM_011839	ENSMUSG00000057777	Mab21l2	-	mab-21-like_2_(C._elegans)	protein-coding
chr13	114322437	114323161	1	1	2	29	intron_(NM_010887,_intron_2_of_4)	B3A|SINE|B2	65295	NM_010887	17993	Mm.253142	NM_010887	ENSMUSG00000021764	Ndufs4	6720411N02Rik|C1-18k	NADH_dehydrogenase_(ubiquinone)_Fe-S_protein_4	protein-coding
chr7	103324757	103326202	1	1	2	29	Intergenic	Intergenic	-3008	NM_001011793	257975	Mm.377320	NM_001011793	ENSMUSG00000073951	Olfr598	MOR23-4P|MOR23-5	olfactory_receptor_598	protein-coding
chr3	133377730	133378258	1	1	2	29	3'_UTR_(NM_146141,_exon_12_of_12)	3'_UTR_(NM_146141,_exon_12_of_12)	67884	NM_001293641	74776	Mm.210305	NM_146141	ENSMUSG00000028013	Ppa2	1110013G13Rik|Sid6306	pyrophosphatase_(inorganic)_2	protein-coding
chr15	62025295	62025895	1	1	2	29	Intergenic	Intergenic	-12391	NR_003368	19296	Mm.4608	NM_011222	ENSMUSG00000097039	Pvt1	Ayu21-84Imeg|Gt(pU21)84Imeg|Mis-1|Mlvi-1|Pvt-1	plasmacytoma_variant_translocation_1	ncRNA
chr4	137641895	137642527	1	1	2	29	intron_(NM_130879,_intron_23_of_27)	intron_(NM_130879,_intron_23_of_27)	-22515	NM_029563	110351	Mm.180763	NM_029563	ENSMUSG00000041351	Rap1gap	1300019I11Rik|2310004O14Rik|AI427470|ARPP-90|Rap1GAP1|Rap1ga1	Rap1_GTPase-activating_protein	protein-coding
chr9	40237739	40238499	1	1	2	29	Intergenic	Intergenic	-31097	NM_001083917	235281	Mm.290083	NM_153522	ENSMUSG00000049281	Scn3b	1110001K16Rik|4833414B02Rik|Scnb3	sodium_channel,_voltage-gated,_type_III,_beta	protein-coding
chr15	32458111	32458637	1	1	2	29	intron_(NM_009154,_intron_3_of_22)	B3|SINE|B2	213561	NM_009154	20356	Mm.260374	NM_009154	ENSMUSG00000022231	Sema5a	5930434A13|9130201M22Rik|AI464145|Semaf|semF	sema_domain,_seven_thrombospondin_repeats_(type_1_and_type_1-like),_transmembrane_domain_(TM)_and_short_cytoplasmic_domain,_(semaphorin)_5A	protein-coding
chr9	14185478	14185976	1	1	2	29	Intergenic	Intergenic	-90574	NM_030261	75747	Mm.325126	NM_030261	ENSMUSG00000032009	Sesn3	5630400E15Rik|BC003348|SEST3	sestrin_3	protein-coding
chr12	100620002	100620997	1	1	2	29	intron_(NM_153587,_intron_3_of_17)	intron_(NM_153587,_intron_3_of_17)	-99678	NM_001033213	104718	Mm.295441	NM_001033213	ENSMUSG00000033530	Ttc7b	AA408451|Ttc7l1	tetratricopeptide_repeat_domain_7B	protein-coding
chr7	5829635	5830716	1	1	2	29	Intergenic	L1Md_F2|LINE|L1	-24731	NM_030742	81017	Mm.160382	NM_030742	ENSMUSG00000058631	Vmn1r63	V1R1|V1rd1|V3R1	vomeronasal_1_receptor_63	protein-coding
chr7	12824267	12825232	1	1	2	29	Intergenic	Intergenic	-5890	NM_026046	67230	Mm.333574	NM_026046	ENSMUSG00000057894	Zfp329	2810439M05Rik|4632409L22Rik|ZNF329	zinc_finger_protein_329	protein-coding
chr5	63867708	63868483	1	1	2	29	intron_(NM_029554,_intron_1_of_3)	MER63C|DNA|hAT-Blackjack	55601	NM_029554	76261	Mm.38143	NM_029554	ENSMUSG00000060512	0610040J01Rik	AI662686	RIKEN_cDNA_0610040J01_gene	protein-coding
chr10	100562773	100563835	1	1	2	29	exon_(NM_146009,_exon_48_of_53)	exon_(NM_146009,_exon_48_of_53)	25955	NM_175128	68281	Mm.268474	NM_175128	ENSMUSG00000046567	4930430F08Rik	4930571E09Rik|A730088G13Rik|AW551239|C430008C19Rik	RIKEN_cDNA_4930430F08_gene	protein-coding
chr13	62629702	62630417	1	1	2	29	Intergenic	Intergenic	-5878	NM_173381	211378	Mm.247448	NM_173381	ENSMUSG00000072066	6720489N17Rik	9330128I06	RIKEN_cDNA_6720489N17_gene	protein-coding
chr19	20650505	20651244	1	1	2	29	Intergenic	Intergenic	48893	NM_013467	11668	Mm.250866	NM_013467	ENSMUSG00000053279	Aldh1a1	Ahd-2|Ahd2|Aldh1|Aldh1a2|E1|Raldh1	aldehyde_dehydrogenase_family_1,_subfamily_A1	protein-coding
chr3	69500314	69500969	1	1	2	29	intron_(NM_178726,_intron_2_of_3)	ORR1F|LTR|ERVL-MaLR	98318	NM_020026	26879	Mm.153710	NM_020026	ENSMUSG00000043300	B3galnt1	B3galt3|b3GT3	UDP-GalNAc:betaGlcNAc_beta_1,3-galactosaminyltransferase,_polypeptide_1	protein-coding
chr9	87023787	87024857	1	1	2	29	intron_(NM_024195,_intron_1_of_15)	intron_(NM_024195,_intron_1_of_15)	2293	NM_024195	266690	Mm.30166	NM_024195	ENSMUSG00000032872	Cyb5r4	2810034J18Rik|B5+B5R|C79736|Cb5cb5r|Ncb5or|b5/b5r|b5b5r	cytochrome_b5_reductase_4	protein-coding
chr3	103135867	103136439	1	1	2	29	intron_(NM_177857,_intron_4_of_18)	RCHARR1|DNA|hAT-Charlie	8597	NM_177857	329727	Mm.293641	NM_177857	ENSMUSG00000007379	Dennd2c	A930010I20Rik	DENN/MADD_domain_containing_2C	protein-coding
chr9	54404149	54405028	1	1	2	29	intron_(NM_172771,_intron_22_of_43)	intron_(NM_172771,_intron_22_of_43)	97037	NM_172771	235380	Mm.93636	NM_172771	ENSMUSG00000041268	Dmxl2	6330586A12|6430411K14Rik|E130119P06Rik|mKIAA0856	Dmx-like_2	protein-coding
chr12	43441625	43442372	1	1	2	29	Intergenic	L2a|LINE|L2	768069	NM_013760	27362	Mm.27432	NM_013760	ENSMUSG00000014905	Dnajb9	AA408011|AA673251|AA673481|AW556981|ERdj4|Mdg1|mDj7	DnaJ_(Hsp40)_homolog,_subfamily_B,_member_9	protein-coding
chr9	7082230	7082932	1	1	2	29	intron_(NM_029851,_intron_53_of_88)	intron_(NM_029851,_intron_53_of_88)	94465	NM_029851	110350	Mm.237596	NM_029851	ENSMUSG00000047193	Dync2h1	4432416O06Rik|AI448217|D030010H02Rik|D330044F14Rik|DHC1b|DHC2|Dnchc2|b2b414Clo|mKIAA1997	dynein_cytoplasmic_2_heavy_chain_1	protein-coding
chr12	101846178	101846993	1	1	2	29	intron_(NM_028446,_intron_17_of_20)	intron_(NM_028446,_intron_17_of_20)	-27467	NM_011812	23876	Mm.288381	NM_011812	ENSMUSG00000021186	Fbln5	A55|DANCE|EVEC	fibulin_5	protein-coding
chr13	12221141	12221729	1	1	2	29	exon_(NM_001081128,_exon_18_of_33)	exon_(NM_001081128,_exon_18_of_33)	-34947	NR_045170	328186	Mm.188154	NM_183202	.	Gm10336	B330003H21|ENSMUSG00000071543	predicted_gene_10336	ncRNA
chr17	94244916	94245410	1	1	2	29	Intergenic	L1Md_F2|LINE|L1	504729	NM_176917	76781	Mm.139146	NM_176917	ENSMUSG00000055660	Mettl4	2410198H06Rik|A730091E08Rik|AV296509|HsT661	methyltransferase_like_4	protein-coding
chr1	52700482	52701174	1	1	2	29	intron_(NM_133829,_intron_2_of_6)	intron_(NM_133829,_intron_2_of_6)	26490	NM_133829	98682	Mm.491173	NM_133829	ENSMUSG00000041439	Mfsd6	2210010L05Rik|9630025I22Rik|AI836200|AW212394|MMR2	major_facilitator_superfamily_domain_containing_6	protein-coding
chr9	92506585	92507321	1	1	2	29	Intergenic	L1_Mus4|LINE|L1	-35270	NM_011961	26432	Mm.79983	NM_011961	ENSMUSG00000032374	Plod2	D530025C14Rik|LH2|Plod-2	procollagen_lysine,_2-oxoglutarate_5-dioxygenase_2	protein-coding
chr3	110273062	110273991	1	1	2	29	Intergenic	Intergenic	-22528	NM_178891	99890	Mm.36115	NM_178891	ENSMUSG00000049300	Prmt6	AW124876|BB233495|Hrmt1l6	protein_arginine_N-methyltransferase_6	protein-coding
chr3	110570552	110571443	1	1	2	29	Intergenic	Intergenic	-319999	NM_178891	99890	Mm.36115	NM_178891	ENSMUSG00000049300	Prmt6	AW124876|BB233495|Hrmt1l6	protein_arginine_N-methyltransferase_6	protein-coding
chr11	23672864	23673753	1	1	2	29	exon_(NM_028304,_exon_4_of_18)	exon_(NM_028304,_exon_4_of_18)	7333	NM_028304	74467	Mm.29536	NM_028304	ENSMUSG00000020280	Pus10	2810013G11Rik|4933435A13Rik|AU014648|C77560|Ccdc139	pseudouridylate_synthase_10	protein-coding
chr4	13859944	13860954	1	1	2	29	intron_(NM_001111027,_intron_7_of_11)	intron_(NM_001111027,_intron_7_of_11)	75667	NM_009822	12395	Mm.4909	NM_009822	ENSMUSG00000006586	Runx1t1	Cbfa2t1h|ETO|MTG8	runt-related_transcription_factor_1;_translocated_to,_1_(cyclin_D-related)	protein-coding
chr7	46640404	46641118	1	1	2	29	promoter-TSS_(NM_013789)	promoter-TSS_(NM_013789)	-954	NM_013789	27414	Mm.76659	NM_013789	ENSMUSG00000030839	Sergef	DelGEF|Gef|Gnef|Gnefr	secretion_regulating_guanine_nucleotide_exchange_factor	protein-coding
chr3	15456359	15456897	1	1	2	29	Intergenic	L1_Mur1|LINE|L1	-30201	NM_001002898	320832	Mm.330924	NM_178792	ENSMUSG00000095788	Sirpb1a	9930027N05Rik|SIRP-beta|Sirpb|Sirpb1	signal-regulatory_protein_beta_1A	protein-coding
chr6	34195774	34196492	1	1	2	29	Intergenic	Intergenic	-19079	NM_021435	58246	Mm.245527	NM_021435	.	Slc35b4	4930474D06Rik|AB041549|AW494345	solute_carrier_family_35,_member_B4	protein-coding
chr11	78444981	78445618	1	1	2	29	Intergenic	Intergenic	-20401	NM_026740	52466	Mm.131618	NM_026740	ENSMUSG00000020829	Slc46a1	1110002C08Rik|D11Ertd18e|HCP1|Pcft	solute_carrier_family_46,_member_1	protein-coding
chr18	76285544	76286473	1	1	2	29	intron_(NM_001311070,_intron_1_of_8)	intron_(NM_001311070,_intron_1_of_8)	23564	NM_001311070	17126	Mm.152699	NM_010754	.	Smad2	7120426M23Rik|Madh2|Madr2|Smad-2|mMad2	SMAD_family_member_2	protein-coding
chr15	35130649	35131404	1	1	2	29	intron_(NM_019635,_intron_1_of_10)	intron_(NM_019635,_intron_1_of_10)	24779	NM_019635	56274	Mm.262330	NM_019635	ENSMUSG00000022329	Stk3	0610042I06Rik|MST|Mst2|Mst3|Ste20|mess1	serine/threonine_kinase_3	protein-coding
chr6	116119421	116120078	1	1	2	29	intron_(NM_177412,_intron_3_of_5)	intron_(NM_177412,_intron_3_of_5)	73624	NM_177412	330401	Mm.425352	NM_177412	ENSMUSG00000030126	Tmcc1	3632431M01Rik|mKIAA0779	transmembrane_and_coiled_coil_domains_1	protein-coding
chr9	106846243	106847154	1	1	2	29	exon_(NM_001015507,_exon_10_of_23)	exon_(NM_001015507,_exon_10_of_23)	24723	NM_001015507	321006	Mm.440089	NM_001015507	ENSMUSG00000040325	Vprbp	AI447437|B930007L02Rik|mKIAA0800	Vpr_(HIV-1)_binding_protein	protein-coding
chr9	95950588	95951202	1	1	2	29	intron_(NM_019864,_intron_46_of_46)	intron_(NM_019864,_intron_46_of_46)	-3865	NM_001311130	24127	Mm.291179	NM_011916	ENSMUSG00000032410	Xrn1	Dhm2|exo|mXrn1	5'-3'_exoribonuclease_1	protein-coding
chr10	55856953	55857786	1	1	2	29	Intergenic	(TTG)n|Simple_repeat|Simple_repeat	-249547	NM_001163833	73390	Mm.181475	NM_133751	ENSMUSG00000047669	Msl3l2	1700060H10Rik	male-specific_lethal_3-like_2_(Drosophila)	protein-coding
chr12	50851010	50852167	1	1	2	29	Intergenic	Intergenic	-153567	NR_126468	75494	Mm.416848	NR_126468	.	1700008C04Rik	-	RIKEN_cDNA_1700008C04_gene	ncRNA
chr12	61091943	61092738	1	1	2	29	Intergenic	Intergenic	429479	NR_045049	100504101	Mm.235026	NR_045049	.	Gm20063	-	predicted_gene,_20063	ncRNA
chr13	36069119	36070255	1	1	2	29	intron_(NM_201358,_intron_2_of_2)	intron_(NM_201358,_intron_2_of_2)	47670	NM_201358	380840	Mm.390576	NM_201358	ENSMUSG00000046573	Lyrm4	BC034664|Gm903	LYR_motif_containing_4	protein-coding
chr13	36080494	36081351	1	1	2	29	intron_(NM_201358,_intron_2_of_2)	intron_(NM_201358,_intron_2_of_2)	36434	NM_201358	380840	Mm.390576	NM_201358	ENSMUSG00000046573	Lyrm4	BC034664|Gm903	LYR_motif_containing_4	protein-coding
chr13	118514899	118515575	1	1	2	29	Intergenic	Intergenic	-40931	NR_045982	75890	Mm.141235	NR_045982	ENSMUSG00000100727	1700003P14Rik	1700030O10Rik|4930584L06Rik	RIKEN_cDNA_1700003P14_gene	ncRNA
chr14	32000529	32001443	1	1	2	29	Intergenic	Intergenic	-28117	NM_030166	78754	Mm.40681	NM_030166	ENSMUSG00000021903	Galnt15	4631401E18Rik|Galntl2|mpp-GalNAc-T15	UDP-N-acetyl-alpha-D-galactosamine:polypeptide_N-acetylgalactosaminyltransferase_15	protein-coding
chr15	9308159	9309370	1	1	2	29	intron_(NM_207216,_intron_4_of_6)	L1M4|LINE|L1	-26833	NM_144845	223337	Mm.422853	NM_144845	ENSMUSG00000049152	Ugt3a2	AI313915	UDP_glycosyltransferases_3_family,_polypeptide_A2	protein-coding
chr15	57551858	57552624	1	1	2	29	Intergenic	Lx7|LINE|L1	-74616	NM_172378	210463	Mm.26555	NM_172378	ENSMUSG00000022366	Slc22a22	oat-pg	solute_carrier_family_22_(organic_cation_transporter),_member_22	protein-coding
chr19	42555422	42556227	1	1	2	29	intron_(NM_177464,_intron_1_of_6)	RSINE1|SINE|B4	37020	NM_177464	52013	Mm.254169	NM_177464	ENSMUSG00000025184	R3hcc1l	1700036B12Rik|AI450607|C10orf28|D19Ertd386e|GIDRP86|Gidrp88	R3H_domain_and_coiled-coil_containing_1_like	protein-coding
chr2	16851583	16852907	1	1	2	29	Intergenic	Intergenic	161481	NR_040632	75069	Mm.50378	NR_040632	.	4930515L03Rik	-	RIKEN_cDNA_4930515L03_gene	ncRNA
chr3	5284187	5285011	1	1	2	29	intron_(NM_030708,_intron_3_of_10)	L1_Mus1|LINE|L1	-63776	NR_045905	72608	Mm.384359	NR_045905	.	2700069I18Rik	-	RIKEN_cDNA_2700069I18_gene	ncRNA
chr3	59090247	59091299	1	1	2	29	intron_(NM_177855,_intron_12_of_43)	B2_Mm2|SINE|B2	11048	NM_173398	229323	Mm.123648	NM_173398	ENSMUSG00000050075	Gpr171	A630006E05|F730001G15Rik|H963	G_protein-coupled_receptor_171	protein-coding
chr4	25238725	25239825	1	1	2	29	intron_(NM_021318,_intron_1_of_5)	intron_(NM_021318,_intron_1_of_5)	3601	NM_021318	57756	Mm.87325	NM_021318	ENSMUSG00000028259	Fhl5	1700027G07Rik|Act	four_and_a_half_LIM_domains_5	protein-coding
chr5	104166300	104167371	1	1	2	29	Intergenic	Intergenic	-3876	NM_010080	666279	Mm.319832	NM_010080	ENSMUSG00000053268	Dspp	Dmp2|Dmp3|Dpp|Dsp	dentin_sialophosphoprotein	protein-coding
chr6	97119898	97120685	1	1	2	29	intron_(NM_175313,_intron_11_of_17)	intron_(NM_175313,_intron_11_of_17)	28591	NM_175313	101351	Mm.116802	NM_175313	ENSMUSG00000035245	Eogt	A130022J15Rik|AI447490|AW214473|AW259391|Aer61	EGF_domain-specific_O-linked_N-acetylglucosamine_(GlcNAc)_transferase	protein-coding
chr7	138868191	138869139	1	1	2	29	intron_(NM_026391,_intron_3_of_8)	intron_(NM_026391,_intron_3_of_8)	22279	NM_026391	52432	Mm.258739	NM_026391	ENSMUSG00000041769	Ppp2r2d	1300017E19Rik|D7Ertd753e|MDS026	protein_phosphatase_2,_regulatory_subunit_B,_delta	protein-coding
chr7	140887920	140888749	1	1	2	29	intron_(NM_011875,_intron_6_of_12)	intron_(NM_011875,_intron_6_of_12)	5941	NM_011875	23997	Mm.29760	NM_011875	.	Psmd13	S11	proteasome_(prosome,_macropain)_26S_subunit,_non-ATPase,_13	protein-coding
chr8	45915524	45916296	1	1	2	29	intron_(NM_016798,_intron_5_of_6)	L1MB4|LINE|L1	-18739	NM_001033246	212392	Mm.296649	NM_001033246	ENSMUSG00000071104	Ccdc110	Gm172	coiled-coil_domain_containing_110	protein-coding
chr1	6354102	6354858	1	1	2	29	Intergenic	RLTR51A_Mm|LTR|ERVK?	-4851	NM_001195732	620393	Mm.388992	NM_001195732	ENSMUSG00000087247	Fam150a	EG620393	family_with_sequence_similarity_150,_member_A	protein-coding
chr1	9732981	9733563	1	1	2	29	intron_(NM_173443,_intron_2_of_2)	intron_(NM_173443,_intron_2_of_2)	-14376	NR_040462	73331	Mm.460470	NR_040462	.	1700034P13Rik	-	RIKEN_cDNA_1700034P13_gene	ncRNA
chr1	10174982	10175498	1	1	2	29	intron_(NM_001102430,_intron_18_of_37)	intron_(NM_001102430,_intron_18_of_37)	57430	NM_001102430	211673	Mm.229141	NM_001102430	ENSMUSG00000067851	Arfgef1	ARFGEP1|BIG1|D130059B05Rik|D730028O18Rik|P200	ADP-ribosylation_factor_guanine_nucleotide-exchange_factor_1(brefeldin_A-inhibited)	protein-coding
chr1	14785370	14785936	1	1	2	29	Intergenic	Intergenic	-29687	NM_010827	17681	Mm.5820	NM_010827	ENSMUSG00000025930	Msc	MyoR|bHLHa22	musculin	protein-coding
chr1	16677550	16678694	1	1	2	29	3'_UTR_(NM_026392,_exon_3_of_3)	3'_UTR_(NM_026392,_exon_3_of_3)	-10334	NM_001159711	17087	Mm.116844	NM_016923	ENSMUSG00000025779	Ly96	ESOP-1|MD-2|MD2	lymphocyte_antigen_96	protein-coding
chr1	21665738	21666954	1	1	2	29	intron_(NM_001310477,_intron_1_of_12)	intron_(NM_001310477,_intron_1_of_12)	282790	NM_001113187	98582	Mm.326336	NM_001113187	ENSMUSG00000085079	Khdc1b	AU014713|AU015226|AU024076|AY238603|C85331|C86372|C88118|Khdc1|Khdc1c	KH_domain_containing_1B	protein-coding
chr1	37494584	37495283	1	1	2	29	intron_(NM_001290801,_intron_3_of_14)	intron_(NM_001290801,_intron_3_of_14)	-6329	NR_024017	77633	Mm.483177	NR_024017	ENSMUSG00000103948	4930594C11Rik	-	G1_to_S_phase_transition_pseudogene	pseudo
chr1	43993071	43993834	1	1	2	29	intron_(NM_001310540,_intron_26_of_28)	intron_(NM_001310540,_intron_26_of_28)	26553	NM_001013799	433294	Mm.123621	NM_001013799	ENSMUSG00000047343	Mettl21c	A530098C11Rik	methyltransferase_like_21C	protein-coding
chr1	44794578	44795835	1	1	2	29	3'_UTR_(NM_028450,_exon_11_of_11)	3'_UTR_(NM_028450,_exon_11_of_11)	-50258	NR_040602	75066	Mm.416932	NR_040602	ENSMUSG00000101701	4930521E06Rik	-	RIKEN_cDNA_4930521E06_gene	ncRNA
chr1	46003277	46004061	1	1	2	29	Intergenic	Intergenic	26768	NR_037690	212225	Mm.78540	NM_172504	ENSMUSG00000044457	Stk-ps2	4930509O22|EG212225|Gm4776	serine/threonine_kinase_2	pseudo
chr1	53335305	53336708	1	1	2	29	Intergenic	L1_Mus3|LINE|L1	16745	NM_001290984	70396	Mm.285783	NM_133728	ENSMUSG00000026095	Asnsd1	2210409M21Rik	asparagine_synthetase_domain_containing_1	protein-coding
chr1	59240667	59241457	1	1	2	29	Intergenic	B3|SINE|B2	-3831	NM_028717	74018	Mm.272078	NM_028717	ENSMUSG00000026024	Als2	3222402C23Rik|9430073A21Rik|Als2cr6|Alsin|mKIAA1563	amyotrophic_lateral_sclerosis_2_(juvenile)	protein-coding
chr1	129945102	129945895	1	1	2	29	intron_(NM_172485,_intron_14_of_27)	L1MA4|LINE|L1	477500	NM_007827	13137	Mm.436759	NM_007827	ENSMUSG00000026401	Cd55b	AI323748|Daf|Daf-TM|Daf2|TM-DAF	CD55_molecule,_decay_accelerating_factor_for_complement_B	protein-coding
chr1	148658571	148659656	1	1	2	29	Intergenic	Lx5|LINE|L1	1263325	NM_001305632	18783	Mm.4186	NM_008869	ENSMUSG00000056220	Pla2g4a	Pla2g4|cPLA2|cPLA2-alpha|cPLA2alpha	phospholipase_A2,_group_IVA_(cytosolic,_calcium-dependent)	protein-coding
chr1	155300018	155301056	1	1	2	29	intron_(NM_011273,_intron_11_of_14)	MT2B|LTR|ERVL	116907	NM_011273	19775	Mm.266215	NM_011273	ENSMUSG00000026469	Xpr1	Rmc-1|Rmc1|Sxv|Syg1|XR	xenotropic_and_polytropic_retrovirus_receptor_1	protein-coding
chr1	164279380	164280075	1	1	2	29	intron_(NM_029115,_intron_2_of_5)	intron_(NM_029115,_intron_2_of_5)	4130	NM_029115	74895	Mm.167258	NM_029115	ENSMUSG00000026578	Ccdc181	4930455F23Rik|AI427889	coiled-coil_domain_containing_181	protein-coding
chr1	167435043	167435797	1	1	2	29	Intergenic	Intergenic	31360	NM_001013382	240899	Mm.159799	NM_001013382	ENSMUSG00000040485	Lrrc52	4930413P14Rik	leucine_rich_repeat_containing_52	protein-coding
chr10	11170152	11170737	1	1	2	29	exon_(NM_001077707,_exon_13_of_30)	exon_(NM_001077707,_exon_13_of_30)	21015	NM_001284354	268281	Mm.133101	NM_172937	ENSMUSG00000090112	Shprh	2610103K11Rik|AA450458|AU024614|BC006883|D230017O13Rik|E130018M05	SNF2_histone_linker_PHD_RING_helicase	protein-coding
chr10	20800907	20801575	1	1	2	29	Intergenic	Intergenic	-76173	NM_013875	29863	Mm.425617	NM_013875	ENSMUSG00000019990	Pde7b	-	phosphodiesterase_7B	protein-coding
chr10	22359485	22360534	1	1	2	29	intron_(NM_009018,_intron_5_of_5)	MTC|LTR|ERVL-MaLR	-1884	NM_020030	56554	Mm.458004	NM_020030	ENSMUSG00000078452	Raet1d	RAE-1delta	retinoic_acid_early_transcript_delta	protein-coding
chr10	38796001	38796478	1	1	2	29	Intergenic	L1M2|LINE|L1	25539	NM_001177783	215919	Mm.294313	NM_001177783	ENSMUSG00000094311	Rfpl4b	100040915|Gm3037|Gm62	ret_finger_protein-like_4B	protein-coding
chr10	49984437	49985155	1	1	2	29	Intergenic	Intergenic	-196042	NM_001111268	14806	Mm.332838	NM_010349	ENSMUSG00000056073	Grik2	AW124492|GluK2|Glur-6|Glur6|Glurbeta2	glutamate_receptor,_ionotropic,_kainate_2_(beta_2)	protein-coding
chr10	66438317	66439120	1	1	2	29	Intergenic	Intergenic	293423	NR_131070	77198	Mm.107617	NR_131070	.	4930407I19Rik	-	RIKEN_cDNA_4930407I19_gene	ncRNA
chr10	86122416	86123083	1	1	2	29	intron_(NM_013722,_intron_7_of_13)	L1Md_F2|LINE|L1	26896	NR_038024	78170	Mm.444790	NR_038024	.	4930486F22Rik	-	RIKEN_cDNA_4930486F22_gene	ncRNA
chr10	104647412	104648042	1	1	2	29	Intergenic	L1Md_F2|LINE|L1	360458	NR_105838	102465222	.	NR_105838	ENSMUSG00000099264	Mir6411	Gm27767|mmu-mir-6411	microRNA_6411	ncRNA
chr10	106645699	106646481	1	1	2	29	intron_(NM_001205341,_intron_3_of_31)	L1Md_F2|LINE|L1	-43610	NR_131026	75833	Mm.159596	NR_131026	.	4930532I03Rik	-	RIKEN_cDNA_4930532I03_gene	ncRNA
chr11	33091155	33092139	1	1	2	29	Intergenic	Intergenic	55753	NM_008005	14172	Mm.339812	NM_008005	.	Fgf18	D130055P09Rik|FGF-18	fibroblast_growth_factor_18	protein-coding
chr11	55493335	55494075	1	1	2	29	intron_(NM_013716,_intron_6_of_11)	B1F|SINE|Alu	10999	NR_028480	100303747	Mm.453534	NR_028480	ENSMUSG00000065061	Gm12238	Mbi-39|OTTMUSG00000005697	predicted_gene_12238	snoRNA
chr11	63032112	63032840	1	1	2	29	intron_(NR_105772,_intron_5_of_6)	RLTR11C_MM|LTR|ERVK	-28342	NR_126547	74884	Mm.363520	NR_126547	ENSMUSG00000087604	Cdrt4os1	4930452L02Rik	CMT1A_duplicated_region_transcript_4,_opposite_strand_1	ncRNA
chr11	74248650	74249221	1	1	2	29	Intergenic	Intergenic	-20455	NM_001011863	258181	Mm.377372	NM_001011863	ENSMUSG00000070375	Olfr406	MOR133-1|Olfr406-ps	olfactory_receptor_406	protein-coding
chr11	76872422	76873726	1	1	2	29	Intergenic	Intergenic	-26066	NM_007754	12874	Mm.276736	NM_007754	ENSMUSG00000020841	Cpd	AA960140|AW322530|D830034L15Rik	carboxypeptidase_D	protein-coding
chr11	79482513	79483178	1	1	2	29	intron_(NR_045305,_intron_3_of_3)	intron_(NR_045305,_intron_3_of_3)	1185	NR_045305	104522	Mm.436987	NR_045305	ENSMUSG00000091523	AU040972	AU040954	expressed_sequence_AU040972	ncRNA
chr11	105841453	105841959	1	1	2	29	intron_(NM_181071,_intron_10_of_25)	intron_(NM_181071,_intron_10_of_25)	102441	NM_007805	13056	Mm.149403	NM_007805	ENSMUSG00000019590	Cyb561	-	cytochrome_b-561	protein-coding
chr12	4379266	4379734	1	1	2	29	intron_(NM_010881,_intron_2_of_22)	intron_(NM_010881,_intron_2_of_22)	97682	NM_010881	17977	Mm.301039	NM_010881	ENSMUSG00000020647	Ncoa1	KAT13A|SRC-1|SRC1|bHLHe74	nuclear_receptor_coactivator_1	protein-coding
chr12	10680026	10681256	1	1	2	29	Intergenic	B3|SINE|B2	234253	NR_110487	328061	Mm.56067	NR_110487	.	Gm38407	4931412M21	predicted_gene,_38407	ncRNA
chr12	34059339	34060144	1	1	2	29	intron_(NM_001271386,_intron_27_of_27)	intron_(NM_001271386,_intron_27_of_27)	102071	NM_011658	22160	Mm.3280	NM_011658	ENSMUSG00000035799	Twist1	M-Twist|Pde|Ska10|Ska<m10Jus>|Twist|bHLHa38|pdt	twist_basic_helix-loop-helix_transcription_factor_1	protein-coding
chr12	50683328	50684089	1	1	2	29	Intergenic	ORR1F|LTR|ERVL-MaLR	-34486	NM_008858	18760	Mm.133719	NM_008858	ENSMUSG00000002688	Prkd1	PKD|PKD1|Pkcm|Prkcm	protein_kinase_D1	protein-coding
chr12	57867152	57868265	1	1	2	29	Intergenic	Intergenic	-204798	NR_131112	217601	Mm.488987	NR_131112	.	BC042761	-	cDNA_sequence_BC042761	ncRNA
chr12	58409590	58410472	1	1	2	29	Intergenic	Intergenic	-140773	NM_025809	66864	Mm.280563	NM_025809	ENSMUSG00000045930	Clec14a	1200003C23Rik|AI642649	C-type_lectin_domain_family_14,_member_a	protein-coding
chr12	78901111	78901728	1	1	2	29	intron_(NM_013738,_intron_1_of_8)	B2_Mm2|SINE|B2	5518	NM_013738	27260	Mm.103380	NM_013738	ENSMUSG00000021118	Plek2	-	pleckstrin_2	protein-coding
chr12	87517672	87519002	1	1	2	29	TTS_(NM_001177565)	TTS_(NM_001177565)	4021	NM_001177565	666806	Mm.379796	NM_001177565	ENSMUSG00000079034	Gm8300	EG666806	predicted_gene_8300	protein-coding
chr12	103642102	103642940	1	1	2	29	Intergenic	Intergenic	-11077	NM_144834	217847	Mm.29094	NM_144834	ENSMUSG00000061947	Serpina10	PZI|ZPI	serine_(or_cysteine)_peptidase_inhibitor,_clade_A_(alpha-1_antiproteinase,_antitrypsin),_member_10	protein-coding
chr12	111890535	111891394	1	1	2	29	intron_(NM_011625,_intron_1_of_16)	RLTR31D_MM|LTR|ERVK	17090	NM_011625	21981	Mm.313076	NM_011625	ENSMUSG00000021285	Ppp1r13b	AI449786|ASPP1|AW545810|Tp53bp2|Trp53bp2|p85	protein_phosphatase_1,_regulatory_(inhibitor)_subunit_13B	protein-coding
chr13	18874272	18875192	1	1	2	29	Intergenic	Intergenic	-73619	NM_001289546	218038	Mm.101650	NM_175007	ENSMUSG00000021314	Amph	-	amphiphysin	protein-coding
chr13	26110755	26111462	1	1	2	29	Intergenic	L1MEg|LINE|L1	-144793	NR_045062	100503530	Mm.86763	NR_045062	ENSMUSG00000086531	Gm11351	OTTMUSG00000000620	predicted_gene_11351	ncRNA
chr13	28476818	28477472	1	1	2	29	intron_(NR_045054,_intron_7_of_7)	Lx2|LINE|L1	233728	NR_105787	102466635	.	NR_105787	ENSMUSG00000099158	Mir6368	Gm27800|mmu-mir-6368	microRNA_6368	ncRNA
chr13	54719889	54721113	1	1	2	29	intron_(NM_001033364,_intron_15_of_31)	intron_(NM_001033364,_intron_15_of_31)	19038	NM_001033364	268663	Mm.315382	NM_001033364	ENSMUSG00000034918	Cdhr2	Gm624|PC-LKC|Pcdh24	cadherin-related_family_member_2	protein-coding
chr13	56288523	56289033	1	1	2	29	3'_UTR_(NM_019568,_exon_4_of_4)	3'_UTR_(NM_019568,_exon_4_of_4)	7773	NM_019568	57266	Mm.30211	NM_019568	ENSMUSG00000021508	Cxcl14	1110031L23Rik|1200006I23Rik|AI414372|BMAC|BRAK|KS1|Kec|MIP-2g|MIP2gamma|NJAC|Scyb14|bolekine	chemokine_(C-X-C_motif)_ligand_14	protein-coding
chr13	65079244	65079710	1	1	2	29	intron_(NM_001083901,_intron_5_of_12)	RMER12|LTR|ERVK	33505	NM_001083901	66631	Mm.239196	NM_133680	ENSMUSG00000038212	Hiatl1	5730414C17Rik|AU045608|AW539692	hippocampus_abundant_transcript-like_1	protein-coding
chr13	89909116	89910224	1	1	2	29	intron_(NM_028012,_intron_7_of_7)	Lx5b|LINE|L1	-167158	NM_172955	13003	Mm.158700	NM_019389	ENSMUSG00000021614	Vcan	5430420N07Rik|9430051N09|Cspg2|DPEAAE|NG2|PG-M|PG-M(V0)|PG-M(V1)|hdf	versican	protein-coding
chr13	108316833	108317480	1	1	2	29	intron_(NM_178683,_intron_1_of_10)	intron_(NM_178683,_intron_1_of_10)	820	NM_178683	218581	Mm.32318	NM_178683	ENSMUSG00000021697	Depdc1b	9830132O03|AW260467|XTP1	DEP_domain_containing_1B	protein-coding
chr14	20516179	20517355	1	1	2	29	intron_(NM_001310426,_intron_9_of_13)	Lx4A|LINE|L1	-19866	NM_029104	74843	Mm.295241	NM_029104	ENSMUSG00000021815	Mss51	4833444M15Rik|Zmynd17	MSS51_mitochondrial_translational_activator	protein-coding
chr14	34012073	34012595	1	1	2	29	Intergenic	Lx5b|LINE|L1	-28744	NM_001034880	432838	Mm.318383	NM_001034880	ENSMUSG00000072624	Gm5460	EG432838	predicted_gene_5460	protein-coding
chr14	40906780	40907284	1	1	2	29	3'_UTR_(NM_001316748,_exon_9_of_9)	3'_UTR_(NM_001316748,_exon_9_of_9)	-14067	NM_177816	328381	Mm.235694	NM_177816	ENSMUSG00000037833	Sh2d4b	A430109M18Rik|D030001E08	SH2_domain_containing_4B	protein-coding
chr14	60231555	60232149	1	1	2	29	intron_(NM_170591,_intron_11_of_14)	intron_(NM_170591,_intron_11_of_14)	-2937	NR_030458	751526	.	NR_030458	ENSMUSG00000076270	Mir719	Mirn719|mmu-mir-719	microRNA_719	ncRNA
chr14	77222725	77223248	1	1	2	29	intron_(NM_172813,_intron_1_of_18)	intron_(NM_172813,_intron_1_of_18)	66224	NM_172813	239188	Mm.441158	NM_172813	ENSMUSG00000022012	Enox1	B230207J08|D230005D02Rik	ecto-NOX_disulfide-thiol_exchanger_1	protein-coding
chr14	89504513	89505391	1	1	2	29	Intergenic	Lx9|LINE|L1	-391272	NR_002862	328451	Mm.320571	NR_002862	.	Gm5088	EG328451|Pabpc4l	poly(A)-binding_protein,_cytoplasmic_pseudogene	pseudo
chr14	122121563	122122079	1	1	2	29	intron_(NM_080556,_intron_1_of_16)	intron_(NM_080556,_intron_1_of_16)	14739	NM_080556	68059	Mm.275191	NM_080556	ENSMUSG00000025544	Tm9sf2	1500001N15Rik|AA536814|D14Ertd64e|P76	transmembrane_9_superfamily_member_2	protein-coding
chr14	123262727	123263224	1	1	2	29	Intergenic	Lx3C|LINE|L1	93790	NR_045143	380934	Mm.393838	NR_045143	.	AA536875	Gm1591	expressed_sequence_AA536875	ncRNA
chr15	6781909	6783001	1	1	2	29	intron_(NM_030168,_intron_27_of_37)	intron_(NM_030168,_intron_27_of_37)	74074	NM_030168	78757	Mm.275811	NM_030168	ENSMUSG00000050310	Rictor	4921505C17Rik|6030405M08Rik|AVO3|AW492497|D530039E11Rik	RPTOR_independent_companion_of_MTOR,_complex_2	protein-coding
chr15	19849832	19851103	1	1	2	29	Intergenic	Intergenic	816282	NM_022816	64833	Mm.352763	NM_022816	ENSMUSG00000047565	Acot10	Acate3|MT-ACT48|p48	acyl-CoA_thioesterase_10	protein-coding
chr15	55009125	55010401	1	1	2	29	Intergenic	L1M2|LINE|L1	62389	NM_001081288	319944	Mm.380957	NM_001081288	ENSMUSG00000037343	Taf2	150kDa|4732460C16Rik|AI425886|CIF150|TAF2B|TAFII-150|TAFII150	TAF2_RNA_polymerase_II,_TATA_box_binding_protein_(TBP)-associated_factor	protein-coding
chr15	57111315	57112351	1	1	2	29	Intergenic	Intergenic	365792	NM_172378	210463	Mm.26555	NM_172378	ENSMUSG00000022366	Slc22a22	oat-pg	solute_carrier_family_22_(organic_cation_transporter),_member_22	protein-coding
chr15	65922394	65923076	1	1	2	29	3'_UTR_(NM_001145096,_exon_17_of_17)	3'_UTR_(NM_001145096,_exon_17_of_17)	-10448	NM_010953	18256	Mm.41776	NM_010953	ENSMUSG00000015001	Oc90	Ocn-95|PLA2L|Pla2ll|oc95	otoconin_90	protein-coding
chr15	103631218	103631751	1	1	2	29	Intergenic	Intergenic	-66404	NM_008134	14663	Mm.219621	NM_008134	ENSMUSG00000022491	Glycam1	MC26|Sgp50|glyCAM-1	glycosylation_dependent_cell_adhesion_molecule_1	protein-coding
chr16	3243985	3244942	1	1	2	29	Intergenic	Intergenic	-347934	NM_146860	258859	Mm.377723	NM_146860	ENSMUSG00000051003	Olfr161	MOR131-1|OR912-47M6	olfactory_receptor_161	protein-coding
chr16	16353914	16354607	1	1	2	29	intron_(NM_001276340,_intron_1_of_18)	L1_Rod|LINE|L1	4314	NM_001276341	74006	Mm.218820	NM_152816	ENSMUSG00000022789	Dnm1l	6330417M19Rik|AI450666|Dlp1|Dnmlp1|Drp1|python	dynamin_1-like	protein-coding
chr16	23855798	23856567	1	1	2	29	Intergenic	L1_Mus3|LINE|L1	34661	NM_009215	20604	Mm.2453	NM_009215	ENSMUSG00000004366	Sst	SOM|SRIF|SS|Smst	somatostatin	protein-coding
chr16	33006963	33007815	1	1	2	29	intron_(NM_001310672,_intron_19_of_19)	intron_(NM_001310672,_intron_19_of_19)	48797	NM_178378	69707	Mm.227918	NM_178378	ENSMUSG00000035578	Iqcg	2400003L07Rik|G1-374-12|esgd12d|repro1|stubby12d	IQ_motif_containing_G	protein-coding
chr16	43454168	43454953	1	1	2	29	intron_(NM_019778,_intron_2_of_8)	intron_(NM_019778,_intron_2_of_8)	-34365	NR_046026	626693	Mm.447083	NR_046026	ENSMUSG00000085499	Gm15713	OTTMUSG00000025617	predicted_gene_15713	ncRNA
chr16	45556504	45557246	1	1	2	29	intron_(NM_198106,_intron_11_of_27)	intron_(NM_198106,_intron_11_of_27)	21609	NM_198106	208169	Mm.277437	NM_198106	ENSMUSG00000033210	Slc9c1	Gm610|NHE-10|Slc9a10|sNHE|spermNHE	solute_carrier_family_9,_subfamily_C_(Na+-transporting_carboxylic_acid_decarboxylase),_member_1	protein-coding
chr16	63432621	63433432	1	1	2	29	Intergenic	Lx8b|LINE|L1	431130	NM_010140	13837	Mm.1977	NM_010140	.	Epha3	AW492086|Cek4|ETK1|End3|Hek|Hek4|Mek4|Tyro4	Eph_receptor_A3	protein-coding
chr16	65337716	65338442	1	1	2	29	Intergenic	Intergenic	-182550	NM_008849	18736	Mm.355440	NM_008849	ENSMUSG00000004842	Pou1f1	GHF-1|Hmp1|Pit-1|Pit1|Pit1-rs1|dw|dwarf	POU_domain,_class_1,_transcription_factor_1	protein-coding
chr16	75959576	75960414	1	1	2	29	Intergenic	Intergenic	-50729	NM_023380	67742	Mm.131406	NM_023380	ENSMUSG00000022876	Samsn1	4930571B16Rik|930571B16Rik|Hacs1|SLy2	SAM_domain,_SH3_domain_and_nuclear_localization_signals,_1	protein-coding
chr16	76973846	76974646	1	1	2	29	Intergenic	Intergenic	36635	NR_040573	76601	Mm.396217	NR_040573	ENSMUSG00000100857	1700041M19Rik	-	RIKEN_cDNA_1700041M19_gene	ncRNA
chr16	77987790	77988784	1	1	2	29	Intergenic	Intergenic	267167	NR_045698	100503619	Mm.387531	NR_045698	.	E330011O21Rik	-	RIKEN_cDNA_E330011O21_gene	ncRNA
chr16	88810929	88811412	1	1	2	29	TTS_(NR_045150)	TTS_(NR_045150)	1049	NR_045150	433047	Mm.298027	NR_045150	.	Gm20741	-	keratin_associated_protein_pseudogene	pseudo
chr17	23263974	23264441	1	1	2	29	Intergenic	L1_Mus1|LINE|L1	48105	NM_001102584	666002	Mm.469838	NM_001102584	ENSMUSG00000091945	Vmn2r114	EG666002|V2Rp3	vomeronasal_2,_receptor_114	protein-coding
chr18	18384415	18384992	1	1	2	29	Intergenic	Lx3A|LINE|L1	-803714	NR_045374	75162	Mm.60874	NR_045374	.	4930545E07Rik	-	RIKEN_cDNA_4930545E07_gene	ncRNA
chr18	42251832	42252459	1	1	2	29	intron_(NM_134137,_intron_2_of_31)	intron_(NM_134137,_intron_2_of_31)	9925	NM_134137	107045	Mm.312170	NM_134137	ENSMUSG00000024493	Lars	2310045K21Rik|3110009L02Rik|AW536573|mKIAA1352	leucyl-tRNA_synthetase	protein-coding
chr18	47053306	47053847	1	1	2	29	intron_(NM_178377,_intron_5_of_6)	intron_(NM_178377,_intron_5_of_6)	94701	NM_178377	69456	Mm.210734	NM_178377	ENSMUSG00000042705	Commd10	2310003A05Rik|AU019438|DRWMS2	COMM_domain_containing_10	protein-coding
chr18	52050901	52051907	1	1	2	29	Intergenic	Intergenic	72142	NR_029788	723830	.	NR_029788	ENSMUSG00000065494	Mir28a	Mir28|Mirn28|mmu-mir-28|mmu-mir-28a	microRNA_28a	ncRNA
chr18	52264337	52264971	1	1	2	29	Intergenic	Intergenic	-66882	NM_026286	67634	Mm.179144	NM_026286	ENSMUSG00000024510	Ftmt	4930447C24Rik|FerH|Fth3|MtF	ferritin_mitochondrial	protein-coding
chr18	53652560	53653198	1	1	2	29	intron_(NR_040349,_intron_1_of_2)	intron_(NR_040349,_intron_1_of_2)	4728	NR_040349	100502945	Mm.376937	NR_040349	.	Gm19466	-	predicted_gene,_19466	ncRNA
chr18	53928903	53929928	1	1	2	29	intron_(NM_152809,_intron_6_of_12)	intron_(NM_152809,_intron_6_of_12)	67303	NM_152809	70425	Mm.368668	NM_152809	ENSMUSG00000073563	Csnk1g3	3300002K07Rik|C330049O21Rik	casein_kinase_1,_gamma_3	protein-coding
chr18	54744925	54745749	1	1	2	29	Intergenic	Intergenic	133593	NR_045400	328957	Mm.402781	NR_045400	.	9330117O12Rik	9330117O12	RIKEN_cDNA_9330117O12_gene	ncRNA
chr18	64079125	64080046	1	1	2	29	Intergenic	Intergenic	-174773	NM_009182	20451	Mm.252110	NM_009182	ENSMUSG00000056812	St8sia3	AI847333|ST8SiaIII|Siat8c	ST8_alpha-N-acetyl-neuraminide_alpha-2,8-sialyltransferase_3	protein-coding
chr18	89465746	89466533	1	1	2	29	intron_(NM_001039173,_intron_5_of_7)	MTD|LTR|ERVL-MaLR	268713	NM_001039149	225825	Mm.139293	NM_178687	ENSMUSG00000034028	Cd226	BC051526|DNAM-1|DNAM1|Pta1|TLiSA1	CD226_antigen	protein-coding
chr19	9094428	9095163	1	1	2	29	Intergenic	AT_rich|Low_complexity|Low_complexity	-6840	NM_011681	22287	Mm.2258	NM_011681	ENSMUSG00000024653	Scgb1a1	CC10|CC16|CCSP|PCB-BP|UG|UGB|Utg	secretoglobin,_family_1A,_member_1_(uteroglobin)	protein-coding
chr19	52903013	52903521	1	1	2	29	Intergenic	MLT2B2|LTR|ERVL	-19914	NR_030678	100043450	Mm.145594	NR_030678	.	AA387883	-	expressed_sequence_AA387883	ncRNA
chr19	58454031	58454460	1	1	2	29	intron_(NR_104342,_intron_2_of_11)	intron_(NR_104342,_intron_2_of_11)	348	NM_001285457	14585	Mm.88367	NM_010279	ENSMUSG00000025089	Gfra1	AU042498	glial_cell_line_derived_neurotrophic_factor_family_receptor_alpha_1	protein-coding
chr2	51378214	51379503	1	1	2	29	Intergenic	ORR1D2|LTR|ERVL-MaLR	59041	NR_130155	73375	Mm.396227	NR_130155	ENSMUSG00000086007	1700057H21Rik	-	RIKEN_cDNA_1700057H21_gene	ncRNA
chr2	56747951	56749152	1	1	2	29	Intergenic	Intergenic	-37259	NR_105751	102465169	.	NR_105751	ENSMUSG00000098437	Mir195b	Gm27491|mmu-mir-195b	microRNA_195b	ncRNA
chr2	69757589	69758860	1	1	2	29	exon_(NM_001077684,_exon_9_of_9)	exon_(NM_001077684,_exon_9_of_9)	31261	NM_001077684	75051	Mm.195726	NM_001077684	ENSMUSG00000070883	Ccdc173	4930525K21Rik|4930578N16Rik	coiled-coil_domain_containing_173	protein-coding
chr2	85056373	85056810	1	1	2	29	intron_(NM_001081260,_intron_4_of_11)	L2|LINE|L2	6132	NM_001081260	228140	Mm.23606	NM_001081260	ENSMUSG00000033955	Tnks1bp1	Tab182|mKIAA1741	tankyrase_1_binding_protein_1	protein-coding
chr2	86698784	86699420	1	1	2	29	Intergenic	Intergenic	-8129	NM_146846	258843	Mm.377716	NM_146846	ENSMUSG00000075174	Olfr1087	MOR188-5	olfactory_receptor_1087	protein-coding
chr2	91894297	91895485	1	1	2	29	intron_(NM_001080754,_intron_15_of_18)	intron_(NM_001080754,_intron_15_of_18)	-27298	NM_007699	12672	Mm.330405	NM_007699	.	Chrm4	Chrm-4|M4	cholinergic_receptor,_muscarinic_4	protein-coding
chr2	111509113	111510467	1	1	2	29	Intergenic	Intergenic	-15975	NM_001278787	257662	Mm.484725	NM_146262	.	Olfr1290	MOR248-9	olfactory_receptor_1290	protein-coding
chr2	115275558	115276668	1	1	2	29	Intergenic	Intergenic	68167	NR_040516	78193	Mm.189508	NR_040516	ENSMUSG00000087309	4930528P14Rik	-	RIKEN_cDNA_4930528P14_gene	ncRNA
chr2	117622624	117623296	1	1	2	29	Intergenic	L1_Mus1|LINE|L1	189842	NR_126427	100504728	Mm.413174	NR_126427	.	Gm13985	OTTMUSG00000015235	predicted_gene_13985	ncRNA
chr2	131087979	131088873	1	1	2	29	Intergenic	L1MB4|LINE|L1	-1661	NM_011426	20612	Mm.1374	NM_011426	ENSMUSG00000027322	Siglec1	Cd169|Siglec-1|Sn	sialic_acid_binding_Ig-like_lectin_1,_sialoadhesin	protein-coding
chr2	136147715	136148460	1	1	2	29	intron_(NM_172858,_intron_3_of_9)	L1MC1|LINE|L1	90161	NM_029530	76161	Mm.41638	NM_029530	ENSMUSG00000027270	Lamp5	3110035N03Rik|6330527O06Rik|BAD-LAMP|LAMP-5	lysosomal-associated_membrane_protein_family,_member_5	protein-coding
chr2	155110323	155111162	1	1	2	29	Intergenic	MTEa|LTR|ERVL-MaLR	-10664	NR_040634	100504268	Mm.410858	NR_040634	ENSMUSG00000087254	2310005A03Rik	-	RIKEN_cDNA_2310005A03_gene	ncRNA
chr2	156094037	156094741	1	1	2	29	TTS_(NM_170598)	TTS_(NM_170598)	17576	NM_170598	75710	Mm.27660	NM_029397	.	Rbm12	5730420G12Rik|9430070C08Rik|AI852903|SWAN|mKIAA0765	RNA_binding_motif_protein_12	protein-coding
chr2	158370935	158371346	1	1	2	29	Intergenic	MTEa|LTR|ERVL-MaLR	-4497	NM_175692	319317	Mm.294494	NM_175692	ENSMUSG00000044349	Snhg11	A930034L06Rik|AI854265|AL022637|AW319638|E130013N09Rik	small_nucleolar_RNA_host_gene_11	protein-coding
chr3	37533071	37533807	1	1	2	29	intron_(NM_001310473,_intron_16_of_16)	L1_Mur3|LINE|L1	-76452	NR_130162	75947	Mm.109620	NR_130161	ENSMUSG00000085677	4930594O21Rik	-	RIKEN_cDNA_4930594O21_gene	ncRNA
chr3	63745320	63745965	1	1	2	29	intron_(NM_183191,_intron_7_of_22)	intron_(NM_183191,_intron_7_of_22)	105348	NM_183191	269437	Mm.316391	NM_183191	ENSMUSG00000036834	Plch1	BC042549|PLC-eta-1|PLCeta1|Plcl3	phospholipase_C,_eta_1	protein-coding
chr3	69029358	69029990	1	1	2	29	intron_(NM_133786,_intron_17_of_23)	intron_(NM_133786,_intron_17_of_23)	15068	NM_025863	66949	Mm.176695	NM_025863	ENSMUSG00000034317	Trim59	2310035M22Rik|2700022F13Rik|Mrf1|TSBF1	tripartite_motif-containing_59	protein-coding
chr3	90976419	90977057	1	1	2	29	Intergenic	Intergenic	-94924	NR_033593	619677	Mm.396622	NR_033593	ENSMUSG00000086377	4930529C04Rik	-	zinc_finger,_BED_domain_containing_4_pseudogene	pseudo
chr3	106140457	106141137	1	1	2	29	Intergenic	L1Md_T|LINE|L1	26767	NM_009892	12655	Mm.387173	NM_009892	ENSMUSG00000040809	Chil3	AI505981|Chi3l3|ECF-L|Ym1	chitinase-like_3	protein-coding
chr3	108609548	108610209	1	1	2	29	5'_UTR_(NM_181400,_exon_2_of_15)	5'_UTR_(NM_181400,_exon_2_of_15)	18601	NM_181400	99512	Mm.285968	NM_181400	ENSMUSG00000040389	Wdr47	1810073M12Rik|AA552998|mKIAA0893	WD_repeat_domain_47	protein-coding
chr3	154975430	154976527	1	1	2	29	intron_(NM_177066,_intron_6_of_24)	L1Md_F2|LINE|L1	79428	NM_177066	435766	Mm.210428	NM_177066	ENSMUSG00000040086	Tnni3k	Cark|D830019J24Rik	TNNI3_interacting_kinase	protein-coding
chr3	159526194	159527294	1	1	2	29	intron_(NM_001172092,_intron_10_of_11)	intron_(NM_001172092,_intron_10_of_11)	31311	NM_001172093	76131	Mm.371655	NM_029523	ENSMUSG00000028175	Depdc1a	5830484J08Rik|Depdc1	DEP_domain_containing_1a	protein-coding
chr4	14915276	14916001	1	1	2	29	TTS_(NM_028264)	TTS_(NM_028264)	-15002	NM_001243100	100038514	Mm.331495	NM_001243100	.	Gm11837	OTTMUSG00000004551	predicted_gene_11837	protein-coding
chr4	20784196	20784940	1	1	2	29	Intergenic	Intergenic	-5900	NM_001290410	269513	Mm.317473	NM_172987	ENSMUSG00000055761	Nkain3	C530048M05|E130310K16Rik	Na+/K+_transporting_ATPase_interacting_3	protein-coding
chr4	52734078	52734730	1	1	2	29	Intergenic	RMER13B|LTR|ERVK	-80200	NR_040661	75367	Mm.159510	NR_040661	ENSMUSG00000070984	4930552N02Rik	-	RIKEN_cDNA_4930552N02_gene	ncRNA
chr4	53537721	53538703	1	1	2	29	intron_(NM_001159633,_intron_6_of_12)	intron_(NM_001159633,_intron_6_of_12)	-93259	NM_001195284	319636	Mm.103464	NM_176966	ENSMUSG00000054752	Fsd1l	A230072O16Rik|Ccdc10|Csdufd1|Fsd1nl|OTTMUSG00000007002	fibronectin_type_III_and_SPRY_domain_containing_1-like	protein-coding
chr4	57105090	57105860	1	1	2	29	intron_(NM_019427,_intron_1_of_15)	MER2|DNA|TcMar-Tigger	37681	NM_019427	54357	Mm.28217	NM_019427	ENSMUSG00000028434	Epb41l4b	6430543G08Rik|AA589614|AU021054|BB007528|D4Ertd346e|Ehm2|Epb4.1l4b|Lulu2	erythrocyte_membrane_protein_band_4.1_like_4b	protein-coding
chr4	102723944	102724722	1	1	2	29	Intergenic	MIR|SINE|MIR	-35802	NM_001285859	73094	Mm.54201	NM_144906	ENSMUSG00000028524	Sgip1	3110007P09Rik|SGIP1alpha|gag	SH3-domain_GRB2-like_(endophilin)_interacting_protein_1	protein-coding
chr4	116065478	116066527	1	1	2	29	TTS_(NM_025641)	TTS_(NM_025641)	9067	NM_025641	66576	Mm.181721	NM_025641	ENSMUSG00000063882	Uqcrh	2210416J04Rik|2310021J10Rik|2610041P16Rik	ubiquinol-cytochrome_c_reductase_hinge_protein	protein-coding
chr4	126681406	126682126	1	1	2	29	intron_(NM_011970,_intron_1_of_5)	RSINE1|SINE|B4	4123	NM_011970	26445	Mm.22233	NM_011970	ENSMUSG00000028837	Psmb2	AU045357|AW108089|C7-I|D4Wsu33e|HC7-I	proteasome_(prosome,_macropain)_subunit,_beta_type_2	protein-coding
chr4	126685145	126686006	1	1	2	29	intron_(NM_011970,_intron_2_of_5)	B2_Mm1t|SINE|B2	7933	NM_011970	26445	Mm.22233	NM_011970	ENSMUSG00000028837	Psmb2	AU045357|AW108089|C7-I|D4Wsu33e|HC7-I	proteasome_(prosome,_macropain)_subunit,_beta_type_2	protein-coding
chr4	129306395	129307119	1	1	2	29	TTS_(NM_009030)	TTS_(NM_009030)	19136	NM_023485	68828	Mm.132243	NM_023485	ENSMUSG00000001333	Sync	1110057H03Rik|SNIP4	syncoilin	protein-coding
chr5	17992940	17993782	1	1	2	29	intron_(NM_001081143,_intron_3_of_7)	intron_(NM_001081143,_intron_3_of_7)	30791	NM_001081143	242851	Mm.332230	NM_001081143	ENSMUSG00000028777	Gnat3	Ggust|Gtn	guanine_nucleotide_binding_protein,_alpha_transducing_3	protein-coding
chr5	55984661	55985803	1	1	2	29	Intergenic	Lx4B|LINE|L1	1635240	NR_038045	330086	Mm.254449	NM_177871	ENSMUSG00000105912	Gm10440	D130065D13|ENSMUSG00000072936	predicted_gene_10440	ncRNA
chr5	63498233	63498692	1	1	2	29	Intergenic	ORR1E|LTR|ERVL-MaLR	-150640	NM_177006	319807	Mm.319487	NM_028470	ENSMUSG00000090061	Nwd2	3110047P20Rik|B830017A01Rik|Hn1-ps2|mKIAA1239	NACHT_and_WD_repeat_domain_containing_2	protein-coding
chr5	70555888	70556521	1	1	2	29	Intergenic	ERVB4_1B-I_MM-int|LTR|ERVK	286412	NM_010252	14405	Mm.255292	NM_010252	ENSMUSG00000001260	Gabrg1	GabaA|GabaA/BZ	gamma-aminobutyric_acid_(GABA)_A_receptor,_subunit_gamma_1	protein-coding
chr5	70683452	70684242	1	1	2	29	Intergenic	L1Md_F3|LINE|L1	158770	NM_010252	14405	Mm.255292	NM_010252	ENSMUSG00000001260	Gabrg1	GabaA|GabaA/BZ	gamma-aminobutyric_acid_(GABA)_A_receptor,_subunit_gamma_1	protein-coding
chr5	91241311	91242171	1	1	2	29	Intergenic	Intergenic	41335	NR_040428	100503265	Mm.125059	NR_040428	ENSMUSG00000107198	Gm19619	-	predicted_gene,_19619	ncRNA
chr6	3890190	3891375	1	1	2	29	Intergenic	Intergenic	77571	NM_009364	21789	Mm.25612	NM_009364	ENSMUSG00000029664	Tfpi2	AV000670|PP5/TFPI-2	tissue_factor_pathway_inhibitor_2	protein-coding
chr6	13289838	13290374	1	1	2	29	Intergenic	MER77|LTR|ERVL	-65141	NM_001013757	232585	Mm.389082	NM_001013757	ENSMUSG00000079679	Vwde	Gm467	von_Willebrand_factor_D_and_EGF_domains	protein-coding
chr6	42984087	42984907	1	1	2	29	Intergenic	ORR1A1|LTR|ERVL-MaLR	28997	NM_146656	258650	Mm.377613	NM_146656	ENSMUSG00000073110	Olfr444	MOR261-2	olfactory_receptor_444	protein-coding
chr6	84697861	84698397	1	1	2	29	intron_(NM_177077,_intron_20_of_21)	intron_(NM_177077,_intron_20_of_21)	-104221	NM_001177713	232174	Mm.255246	NM_175475	ENSMUSG00000063415	Cyp26b1	CP26|P450RAI-2	cytochrome_P450,_family_26,_subfamily_b,_polypeptide_1	protein-coding
chr6	87090813	87091588	1	1	2	29	3'_UTR_(NM_013528,_exon_19_of_19)	3'_UTR_(NM_013528,_exon_19_of_19)	-13545	NM_001167937	52372	Mm.282851	NM_001167937	ENSMUSG00000090891	D6Ertd527e	AU043841	DNA_segment,_Chr_6,_ERATO_Doi_527,_expressed	protein-coding
chr6	96322297	96323124	1	1	2	29	intron_(NM_182808,_intron_2_of_4)	intron_(NM_182808,_intron_2_of_4)	-156506	NR_003643	78482	Mm.391486	NM_030107	ENSMUSG00000072878	1700123L14Rik	-	nucleoporin_50_pseudogene	pseudo
chr6	115903115	115904225	1	1	2	29	intron_(NM_001167763,_intron_16_of_28)	intron_(NM_001167763,_intron_16_of_28)	-28257	NM_145383	212541	Mm.2965	NM_145383	ENSMUSG00000030324	Rho	Noerg1|Opn2|Ops|RP4	rhodopsin	protein-coding
chr6	135146833	135147306	1	1	2	29	intron_(NM_013546,_intron_3_of_3)	intron_(NM_013546,_intron_3_of_3)	21145	NM_013546	15199	Mm.378937	NM_013546	ENSMUSG00000042770	Hebp1	Hebp	heme_binding_protein_1	protein-coding
chr7	10369571	10370976	1	1	2	29	Intergenic	Lx3B|LINE|L1	-76515	NM_134229	171263	Mm.377216	NM_134229	ENSMUSG00000046716	Vmn1r67	V1re10	vomeronasal_1_receptor_67	protein-coding
chr7	26389532	26390369	1	1	2	29	intron_(NM_001042612,_intron_1_of_8)	MMERVK9C_I-int|LTR|ERVK	4292	NM_001042612	330490	Mm.212174	NM_194062	ENSMUSG00000040614	Nlrp9c	AA636537|BB062542|Nalp-zeta|Nalp9c	NLR_family,_pyrin_domain_containing_9C	protein-coding
chr7	55972433	55973428	1	1	2	29	intron_(NR_015495,_intron_2_of_5)	RMER10A|LTR|ERVL	10400	NR_015495	320845	Mm.274484	NM_001033396	.	A230056P14Rik	OTTMUSG00000027345	RIKEN_cDNA_A230056P14_gene	ncRNA
chr7	69345719	69346199	1	1	2	29	Intergenic	Intergenic	-150135	NR_045940	73796	Mm.410832	NR_045940	.	4930402F11Rik	-	RIKEN_cDNA_4930402F11_gene	ncRNA
chr7	92811332	92811798	1	1	2	29	intron_(NM_029494,_intron_1_of_4)	B3A|SINE|B2	62667	NM_001080995	74041	Mm.26468	NM_028729	ENSMUSG00000030641	Ddias	4632434I11Rik|noxin	DNA_damage-induced_apoptosis_suppressor	protein-coding
chr7	108266597	108267215	1	1	2	29	Intergenic	Lx8|LINE|L1	-10770	NM_146732	258727	Mm.377660	NM_146732	ENSMUSG00000096465	Olfr488	MOR204-15	olfactory_receptor_488	protein-coding
chr7	140409214	140409895	1	1	2	29	Intergenic	Lx3C|LINE|L1	-8511	NM_146953	258955	Mm.223350	NM_146953	ENSMUSG00000062712	Olfr531	MOR251-3	olfactory_receptor_531	protein-coding
chr7	140702558	140703060	1	1	2	29	Intergenic	Lx8b|LINE|L1	-1444	NM_146962	258964	Mm.389986	NM_146962	ENSMUSG00000057997	Olfr541	MOR253-3	olfactory_receptor_541	protein-coding
chr8	14122488	14123151	1	1	2	29	intron_(NM_001145965,_intron_1_of_14)	intron_(NM_001145965,_intron_1_of_14)	26945	NM_172910	244310	Mm.404697	NM_172910	ENSMUSG00000047495	Dlgap2	6430596N04Rik|DAP2|Sapap2	discs,_large_(Drosophila)_homolog-associated_protein_2	protein-coding
chr8	46522358	46523466	1	1	2	29	intron_(NM_001302163,_intron_11_of_20)	B4|SINE|B4	-29157	NM_027973	71876	Mm.22108	NM_027973	ENSMUSG00000031629	Cenpu	1700029A22Rik|Mlf1ip	centromere_protein_U	protein-coding
chr8	61320043	61320767	1	1	2	29	intron_(NM_021506,_intron_2_of_11)	B3A|SINE|B2	-31533	NR_045475	69279	Mm.417857	NR_045475	ENSMUSG00000099419	1700001D01Rik	-	RIKEN_cDNA_1700001D01_gene	ncRNA
chr8	62880085	62880627	1	1	2	29	Intergenic	RLTR17B_Mm|LTR|ERVK	-70876	NM_001252621	72902	Mm.334552	NM_023689	ENSMUSG00000054162	Spock3	2900045C01Rik|AI428471|mKIAA4039	sparc/osteonectin,_cwcv_and_kazal-like_domains_proteoglycan_3	protein-coding
chr8	62908795	62909633	1	1	2	29	Intergenic	L1_Mur2|LINE|L1	-42018	NM_001252621	72902	Mm.334552	NM_023689	ENSMUSG00000054162	Spock3	2900045C01Rik|AI428471|mKIAA4039	sparc/osteonectin,_cwcv_and_kazal-like_domains_proteoglycan_3	protein-coding
chr8	66617359	66617817	1	1	2	29	Intergenic	Intergenic	70506	NM_016708	18168	Mm.10685	NM_016708	ENSMUSG00000044014	Npy5r	NPY5-R|NPYY5-R|Y5R	neuropeptide_Y_receptor_Y5	protein-coding
chr8	78654967	78655634	1	1	2	29	intron_(NR_104094,_intron_4_of_9)	intron_(NR_104094,_intron_4_of_9)	145973	NM_001282109	76775	Mm.334631	NM_029736	ENSMUSG00000031684	Slc10a7	2410193C02Rik|P7	solute_carrier_family_10_(sodium/bile_acid_cotransporter_family),_member_7	protein-coding
chr8	99299572	99300309	1	1	2	29	intron_(NR_133570,_intron_2_of_10)	Charlie1a|DNA|hAT-Charlie	116530	NM_001285913	12564	Mm.441131	NM_007667	ENSMUSG00000036510	Cdh8	AI851472|cad8	cadherin_8	protein-coding
chr8	104170701	104171304	1	1	2	29	5'_UTR_(NM_001141925,_exon_1_of_5)	5'_UTR_(NM_001141925,_exon_1_of_5)	490	NM_001141924	65115	Mm.41849	NM_001141922	ENSMUSG00000031872	Bean1	Bean	brain_expressed,_associated_with_Nedd4,_1	protein-coding
chr9	24660519	24660945	1	1	2	29	exon_(NM_001166207,_exon_8_of_22)	exon_(NM_001166207,_exon_8_of_22)	35528	NM_001039942	664724	Mm.437189	NM_001039942	.	Cypt9	-	cysteine-rich_perinuclear_theca_9	protein-coding
chr9	36445801	36446416	1	1	2	29	Intergenic	Lx7|LINE|L1	14225	NM_001167586	639025	Mm.386535	NM_001167586	ENSMUSG00000023093	Gm7257	EG639025|Pate-q	predicted_gene_7257	protein-coding
chr9	40667139	40667721	1	1	2	29	Intergenic	B1_Mur3|SINE|Alu	-18534	NM_133733	71566	Mm.280560	NM_133733	ENSMUSG00000032024	Clmp	9030425E11Rik|ACAM|ASP5|AW557819	CXADR-like_membrane_protein	protein-coding
chr9	47958006	47958721	1	1	2	29	Intergenic	(CCCTAA)n|Simple_repeat|Simple_repeat	-140156	NR_046048	100038460	Mm.447649	NR_046048	.	Gm10677	ENSMUSG00000074363	predicted_gene_10677	ncRNA
chr9	57535115	57535748	1	1	2	29	Intergenic	Intergenic	-2096	NM_175273	78323	Mm.25814	NM_175273	ENSMUSG00000032305	Fam219b	2310046O06Rik|AI594866	family_with_sequence_similarity_219,_member_B	protein-coding
chr9	59465426	59465919	1	1	2	29	intron_(NM_019927,_intron_1_of_13)	intron_(NM_019927,_intron_1_of_13)	16068	NR_045640	100504377	Mm.446631	NR_045640	.	Gm20199	-	predicted_gene,_20199	ncRNA
chr9	91101384	91102242	1	1	2	29	Intergenic	Intergenic	263986	NM_009573	22771	Mm.335350	NM_009573	ENSMUSG00000032368	Zic1	ZIC|ZNF201	zinc_finger_protein_of_the_cerebellum_1	protein-coding
chr9	92798273	92799418	1	1	2	29	Intergenic	MLT2B3|LTR|ERVL	80130	NR_040770	331003	Mm.50805	NR_040770	ENSMUSG00000101734	4933400C23Rik	4933400C23	RIKEN_cDNA_4933400C23_gene	ncRNA
chr9	112410097	112410716	1	1	2	29	Intergenic	Lx3_Mus|LINE|L1	153833	NR_033433	620760	Mm.259863	NR_015468	ENSMUSG00000087038	2900079G21Rik	C130083B14|Gm6179	RIKEN_cDNA_2900079G21_gene	ncRNA
chr10	58211990	58213079	1	1	2	28	Intergenic	Intergenic	20140	NM_001081954	664783	Mm.482575	NM_001081954	.	Dux	AW822073|Dux4|Duxbl|EG664783	double_homeobox	protein-coding
chr5	33341881	33342545	1	1	2	28	intron_(NM_021500,_intron_1_of_8)	intron_(NM_021500,_intron_1_of_8)	6641	NM_021500	59003	Mm.138617	NM_021500	ENSMUSG00000079562	Maea	1110030D19Rik|EMP|Gid9	macrophage_erythroblast_attacher	protein-coding
chr1	66933999	66935172	1	1	2	28	intron_(NM_001113387,_intron_1_of_6)	intron_(NM_001113387,_intron_1_of_6)	780	NM_001113387	17901	Mm.1000	NM_021285	ENSMUSG00000061816	Myl1	AI325107|MLC1f|MLC3f|Mylf	myosin,_light_polypeptide_1	protein-coding
chr11	120951536	120952336	1	1	2	28	intron_(NM_001038654,_intron_1_of_4)	intron_(NM_001038654,_intron_1_of_4)	2869	NM_001038654	80879	Mm.28632	NM_030696	ENSMUSG00000025161	Slc16a3	Mct3|Mct4	solute_carrier_family_16_(monocarboxylic_acid_transporters),_member_3	protein-coding
chr3	157221482	157221864	1	1	2	28	intron_(NM_001039094,_intron_6_of_6)	MTE2a|LTR|ERVL-MaLR	-312724	NM_017381	53861	Mm.259036	NM_017381	ENSMUSG00000028180	Zranb2	AI227013|Zfp265|Zis|Znf265	zinc_finger,_RAN-binding_domain_containing_2	protein-coding
chr7	19412087	19413285	1	1	2	28	intron_(NM_007710,_intron_1_of_7)	intron_(NM_007710,_intron_1_of_7)	1592	NM_007710	12715	Mm.2375	NM_007710	ENSMUSG00000030399	Ckm	Ckmm|M-CK|MCK	creatine_kinase,_muscle	protein-coding
chr13	12884740	12885907	1	1	2	28	Intergenic	Intergenic	-85245	NM_011118	18812	Mm.457984	NM_011118	ENSMUSG00000056457	Prl2c3	Ghd1|MRP-2|MRP-3|Mrpplf3|PLF-2|PLF-3|Plf2|Prl2c4|mrp/plf3	prolactin_family_2,_subfamily_c,_member_3	protein-coding
chr12	44194598	44195812	1	1	2	28	Intergenic	Intergenic	14863	NM_013760	27362	Mm.27432	NM_013760	ENSMUSG00000014905	Dnajb9	AA408011|AA673251|AA673481|AW556981|ERdj4|Mdg1|mDj7	DnaJ_(Hsp40)_homolog,_subfamily_B,_member_9	protein-coding
chr11	78462150	78462948	1	1	2	28	Intergenic	BC1_Mm|scRNA|scRNA	-3152	NM_026740	52466	Mm.131618	NM_026740	ENSMUSG00000020829	Slc46a1	1110002C08Rik|D11Ertd18e|HCP1|Pcft	solute_carrier_family_46,_member_1	protein-coding
chr16	18313643	18314578	1	1	2	28	intron_(NM_138583,_intron_3_of_8)	intron_(NM_138583,_intron_3_of_8)	13354	NR_029571	387180	.	NR_029571	ENSMUSG00000065464	Mir185	Mirn185|mir-185|mmu-mir-185	microRNA_185	ncRNA
chr2	69977576	69978095	1	1	2	28	intron_(NM_001303033,_intron_24_of_38)	intron_(NM_001303033,_intron_24_of_38)	-61290	NM_177376	329421	Mm.99648	NM_177376	ENSMUSG00000042064	Myo3b	A430065P19Rik	myosin_IIIB	protein-coding
chr3	106182498	106183472	1	1	2	28	Intergenic	L1VL4|LINE|L1	-15421	NM_009892	12655	Mm.387173	NM_009892	ENSMUSG00000040809	Chil3	AI505981|Chi3l3|ECF-L|Ym1	chitinase-like_3	protein-coding
chr7	84138678	84139327	1	1	2	28	intron_(NM_133722,_intron_1_of_2)	intron_(NM_133722,_intron_1_of_2)	12890	NM_133722	70178	Mm.23914	NM_133722	ENSMUSG00000038459	Abhd17c	2210412D01Rik|AL023007|Fam108c|Fam108c1	abhydrolase_domain_containing_17C	protein-coding
chr9	37301269	37301930	1	1	2	28	intron_(NM_001081429,_intron_12_of_15)	L1MC1|LINE|L1	-45862	NM_001145960	56857	Mm.440037	NM_020258	ENSMUSG00000032122	Slc37a2	G3PP|Slc37a1|cI-2|ci2	solute_carrier_family_37_(glycerol-3-phosphate_transporter),_member_2	protein-coding
chr1	27252947	27253954	1	1	2	27	Intergenic	Intergenic	-565991	NM_001033764	210940	Mm.297614	NM_001033764	ENSMUSG00000073722	4931408C20Rik	-	RIKEN_cDNA_4931408C20_gene	protein-coding
chr14	27235886	27236800	1	1	2	27	intron_(NM_001289686,_intron_3_of_12)	intron_(NM_001289686,_intron_3_of_12)	-1667	NM_027871	71704	Mm.248606	NM_027871	ENSMUSG00000021895	Arhgef3	1200004I24Rik|9830169H03Rik|C76747|Xpln	Rho_guanine_nucleotide_exchange_factor_(GEF)_3	protein-coding
chr2	132302622	132303167	1	1	2	27	intron_(NM_138651,_intron_10_of_12)	Charlie1|DNA|hAT-Charlie	16956	NM_001291039	110911	Mm.284503	NM_138651	ENSMUSG00000058793	Cds2	5730450N06Rik|5730460C18Rik|AI854580|D2Wsu127e	CDP-diacylglycerol_synthase_(phosphatidate_cytidylyltransferase)_2	protein-coding
chr3	106225961	106227221	1	1	2	27	Intergenic	Intergenic	-7112	NM_145126	104183	Mm.425140	NM_145126	ENSMUSG00000063779	Chil4	Chi3l4|Ym2	chitinase-like_4	protein-coding
chr6	129180619	129181400	1	1	2	27	intron_(NM_053109,_intron_1_of_4)	intron_(NM_053109,_intron_1_of_4)	395	NM_053109	93694	Mm.197536	NM_053109	ENSMUSG00000030157	Clec2d	Clr-b|Clrb|Ocil	C-type_lectin_domain_family_2,_member_d	protein-coding
chr11	45892668	45893277	1	1	2	27	intron_(NM_001045520,_intron_6_of_11)	intron_(NM_001045520,_intron_6_of_11)	41009	NM_001045520	216705	Mm.169673	NM_001045520	ENSMUSG00000006169	Clint1	AI642036|AW537616|C530049I24Rik|Enth|Epn4|F630206G17Rik|mKIAA0171	clathrin_interactor_1	protein-coding
chr2	50312285	50313083	1	1	2	27	intron_(NR_040362,_intron_1_of_2)	Lx6|LINE|L1	15874	NR_040361	100502624	Mm.382825	NR_040361	ENSMUSG00000085862	Gm13483	OTTMUSG00000012382	predicted_gene_13483	ncRNA
chr4	82278750	82279997	1	1	2	27	Intergenic	Intergenic	213994	NR_040659	545641	Mm.216028	NR_040659	ENSMUSG00000085022	Gm5860	EG545641	predicted_gene_5860	ncRNA
chr2	134422639	134423214	1	1	2	27	Intergenic	Intergenic	131425	NM_010403	15112	Mm.26634	NM_010403	ENSMUSG00000027261	Hao1	GOX|Gox1|Hao-1	hydroxyacid_oxidase_1,_liver	protein-coding
chr1	52784430	52785015	1	1	2	27	Intergenic	MYSERV16_I-int|LTR|ERVK	32965	NM_008384	16329	Mm.917	NM_008384	ENSMUSG00000026102	Inpp1	2300002C06Rik|AV137389	inositol_polyphosphate-1-phosphatase	protein-coding
chr18	73595368	73596816	1	1	2	27	Intergenic	URR1A|DNA|hAT-Charlie	23387	NM_001039214	240396	Mm.24131	NM_001039214	ENSMUSG00000037253	Mex3c	A130001D14Rik|BC035207|BM-013|Rkhd2	mex3_homolog_C_(C._elegans)	protein-coding
chr14	10059241	10060296	1	1	2	27	intron_(NM_001308286,_intron_2_of_6)	Lx7|LINE|L1	175674	NR_030680	100042415	Mm.235938	NR_030680	.	Mnd1-ps	Gm3833	Mnd1_retrotransposed_pseudogene	pseudo
chr1	53010784	53011388	1	1	2	27	Intergenic	Intergenic	-50554	NM_010834	17700	Mm.3514	NM_010834	ENSMUSG00000026100	Mstn	Cmpt|Gdf8	myostatin	protein-coding
chr14	20646040	20646829	1	1	2	27	Intergenic	Intergenic	10105	NM_021508	59011	Mm.439911	NM_021508	ENSMUSG00000068697	Myoz1	2310001N11Rik|AV090278|FATZ|Myoz	myozenin_1	protein-coding
chr18	77106960	77107620	1	1	2	27	intron_(NM_001164167,_intron_3_of_13)	B1_Mm|SINE|Alu	41610	NM_001164168	17344	Mm.6370	NM_008602	ENSMUSG00000025423	Pias2	6330408K17Rik|AI462206|ARIP3|AU018068|Dib|Miz1|PIASxalpha|PIASxb|PIASxbeta|SIZ2	protein_inhibitor_of_activated_STAT_2	protein-coding
chr7	142494598	142496508	1	1	2	27	TTS_(NM_001136071)	TTS_(NM_001136071)	-3283	NM_001163669	21957	Mm.389992	NM_011620	ENSMUSG00000061723	Tnnt3	fTnT	troponin_T3,_skeletal,_fast	protein-coding
chr6	37899104	37900019	1	1	2	27	promoter-TSS_(NM_001272076)	promoter-TSS_(NM_001272076)	-925	NM_001272076	21848	Mm.41063	NM_145076	.	Trim24	A130082H20Rik|AI447469|D430004I05Rik|TIF1|TIF1-alpha|TIF1alpha|Tif1a	tripartite_motif-containing_24	protein-coding
chr2	76833303	76834474	1	1	2	27	intron_(NM_011652,_intron_152_of_312)	intron_(NM_011652,_intron_152_of_312)	148658	NM_011652	22138	Mm.373672	NM_011652	ENSMUSG00000051747	Ttn	1100001C23Rik|2310036G12Rik|2310057K23Rik|2310074I15Rik|AF006999|AV006427|D330041I19Rik|D830007G01Rik|L56|mdm|shru	titin	protein-coding
chr7	120646629	120647393	1	1	2	27	intron_(NM_025899,_intron_7_of_13)	B2_Mm2|SINE|B2	11822	NM_025899	67003	Mm.334206	NM_025899	ENSMUSG00000030884	Uqcrc2	1500004O06Rik	ubiquinol_cytochrome_c_reductase_core_protein_2	protein-coding
chr4	145591091	145592115	1	1	2	27	Intergenic	IAPLTR2_Mm|LTR|ERVK	-25543	NM_001205101	433801	Mm.276881	NM_001013808	.	Gm13212	OTTMUSG00000010965	predicted_gene_13212	protein-coding
chr11	30457961	30459317	1	1	2	27	intron_(NM_001100394,_intron_1_of_4)	Lx2B2|LINE|L1	13190	NM_001100394	75087	Mm.159422	NM_001100394	ENSMUSG00000040919	4930505A04Rik	-	RIKEN_cDNA_4930505A04_gene	protein-coding
chr16	34368735	34369312	1	1	2	27	intron_(NM_001164268,_intron_3_of_33)	intron_(NM_001164268,_intron_3_of_33)	145003	NM_177357	545156	Mm.82274	NM_177357	ENSMUSG00000061751	Kalrn	2210407G14Rik|AV235988|DUET|E530005C20Rik|Gm539|Hapip|TRAD	kalirin,_RhoGEF_kinase	protein-coding
chr13	97046382	97047490	1	1	2	27	Intergenic	RLTR17B_Mm|LTR|ERVK	-11682	NR_104276	66479	Mm.390629	NM_025585	ENSMUSG00000052075	1700029F12Rik	-	RIKEN_cDNA_1700029F12_gene	protein-coding
chr4	147598624	147600016	1	1	2	27	Intergenic	Intergenic	43188	NM_145078	112422	Mm.327194	NM_145078	ENSMUSG00000066000	2610305D13Rik	Ssm1b	RIKEN_cDNA_2610305D13_gene	protein-coding
chr8	125441559	125442512	1	1	2	27	intron_(NM_001081337,_intron_15_of_20)	intron_(NM_001081337,_intron_15_of_20)	50674	NM_001081337	244668	Mm.271668	NM_001081337	ENSMUSG00000001995	Sipa1l2	BC058408|mKIAA1389	signal-induced_proliferation-associated_1_like_2	protein-coding
chr1	159320292	159320755	1	1	2	27	intron_(NM_011931,_intron_15_of_19)	intron_(NM_011931,_intron_15_of_19)	-19783	NR_028518	100217414	Mm.450690	NR_028518	ENSMUSG00000089536	Scarna3a	MBI-114	small_Cajal_body-specific_RNA_3A	ncRNA
chr13	47664680	47665085	1	1	2	27	Intergenic	Intergenic	-245552	NR_045156	619327	Mm.412752	NR_045156	.	G630093K05Rik	-	RIKEN_cDNA_G630093K05_gene	ncRNA
chr16	56157012	56158248	1	1	2	27	intron_(NM_025483,_intron_10_of_23)	L2c|LINE|L2	-46683	NM_174876	224224	Mm.151998	NM_174876	ENSMUSG00000035270	Impg2	IPM200|PG10.2|Rsbp|Spacrcan	interphotoreceptor_matrix_proteoglycan_2	protein-coding
chr18	37891281	37892128	1	1	2	27	intron_(NM_001305981,_intron_16_of_28)	intron_(NM_001305981,_intron_16_of_28)	-37045	NR_105945	102465592	.	NR_105945	ENSMUSG00000098706	Mir6979	Gm27524|mmu-mir-6979	microRNA_6979	ncRNA
chr2	14076246	14077035	1	1	2	27	intron_(NM_011484,_intron_1_of_13)	MIR|SINE|MIR	2529	NM_011484	20844	Mm.273174	NM_011484	ENSMUSG00000026718	Stam	STAM1	signal_transducing_adaptor_molecule_(SH3_domain_and_ITAM_motif)_1	protein-coding
chr2	140223822	140224617	1	1	2	27	Intergenic	Intergenic	53574	NM_027093	69487	Mm.287921	NM_027093	ENSMUSG00000027384	Ndufaf5	2310003L22Rik	NADH_dehydrogenase_(ubiquinone)_complex_I,_assembly_factor_5	protein-coding
chr3	50365336	50366658	1	1	2	27	3'_UTR_(NM_011990,_exon_12_of_12)	3'_UTR_(NM_011990,_exon_12_of_12)	77616	NM_011990	26570	Mm.260988	NM_011990	ENSMUSG00000027737	Slc7a11	9930009M05Rik|AI451155|sut|xCT	solute_carrier_family_7_(cationic_amino_acid_transporter,_y+_system),_member_11	protein-coding
chr5	17679466	17680131	1	1	2	27	intron_(NM_013657,_intron_10_of_17)	intron_(NM_013657,_intron_10_of_17)	104983	NM_013657	20348	Mm.5071	NM_013657	ENSMUSG00000028780	Sema3c	1110036B02Rik|SemE|Semae	sema_domain,_immunoglobulin_domain_(Ig),_short_basic_domain,_secreted,_(semaphorin)_3C	protein-coding
chr6	106712933	106713484	1	1	2	27	intron_(NM_008370,_intron_12_of_12)	intron_(NM_008370,_intron_12_of_12)	35828	NM_008370	16192	Mm.3448	NM_008370	ENSMUSG00000005364	Il5ra	CD125|CDw125|Il5r	interleukin_5_receptor,_alpha	protein-coding
chr9	82018392	82019085	1	1	2	27	intron_(NM_175213,_intron_4_of_4)	intron_(NM_175213,_intron_4_of_4)	154995	NM_175213	75033	Mm.335329	NM_175213	ENSMUSG00000043289	Mei4	4930486G11Rik	meiosis-specific,_MEI4_homolog_(S._cerevisiae)	protein-coding
chrX	33082439	33082888	1	1	2	27	Intergenic	MT2B2|LTR|ERVL	26378	NR_040388	100040552	Mm.416917	NR_040388	.	Gm2837	-	spindlin_family,_member_2_pseudogene	pseudo
chr4	95766614	95767043	1	1	2	26	intron_(NM_001113412,_intron_7_of_15)	intron_(NM_001113412,_intron_7_of_15)	187408	NM_029347	75578	Mm.276098	NM_029347	ENSMUSG00000028573	Fggy	2310009E04Rik	FGGY_carbohydrate_kinase_domain_containing	protein-coding
chr8	76805351	76805796	1	1	2	26	intron_(NR_028579,_intron_1_of_1)	L1_Mus3|LINE|L1	94599	NR_028579	100039211	Mm.367571	NR_028579	ENSMUSG00000074235	Gm10649	ENSMUSG00000074235	predicted_gene_10649	ncRNA
chr5	34833813	34834856	1	1	2	26	exon_(NM_010414,_exon_28_of_67)	exon_(NM_010414,_exon_28_of_67)	72595	NM_010414	15194	Mm.209071	NM_010414	ENSMUSG00000029104	Htt	AI256365|C430023I11Rik|Hd|Hdh|IT15	huntingtin	protein-coding
chr4	74280715	74281416	1	1	2	26	intron_(NM_001172095,_intron_4_of_21)	intron_(NM_001172095,_intron_4_of_21)	29187	NM_144787	76804	Mm.209059	NM_144787	ENSMUSG00000028397	Kdm4c	2410141F18Rik|AA517467|Gasc1|Jmjd2c	lysine_(K)-specific_demethylase_4C	protein-coding
chr2	96742373	96742876	1	1	2	26	intron_(NM_001289742,_intron_2_of_7)	intron_(NM_001289742,_intron_2_of_7)	424456	NM_001289743	241568	Mm.241682	NM_178725	ENSMUSG00000050587	Lrrc4c	6430556C10Rik|NGL-1	leucine_rich_repeat_containing_4C	protein-coding
chr1	90890291	90890768	1	1	2	26	Intergenic	(TTTCC)n|Simple_repeat|Simple_repeat	-24570	NM_053015	171531	Mm.105208	NM_053015	ENSMUSG00000026303	Mlph	2210418F23Rik|5031433I09Rik|AW228792|D1Wsu84e|Slac-2a|l(1)-3Rk|l1Rk3|ln	melanophilin	protein-coding
chr1	88223233	88224180	1	1	2	26	Intergenic	MLT1H|LTR|ERVL-MaLR	-3313	NM_001281466	100040766	Mm.386915	NM_001177364	ENSMUSG00000079429	Mroh2a	ENSMUSG00000044873|Heatr7b1|OTTMUSG00000020804	maestro_heat-like_repeat_family_member_2A	protein-coding
chr13	32723448	32724627	1	1	2	26	intron_(NM_001166030,_intron_3_of_11)	ORR1F|LTR|ERVL-MaLR	57741	NM_001166030	238564	Mm.60041	NM_001166030	ENSMUSG00000044951	Mylk4	EG238564	myosin_light_chain_kinase_family,_member_4	protein-coding
chr17	59629918	59630688	1	1	2	26	Intergenic	Intergenic	-616981	NM_026497	67993	Mm.36507	NM_026497	.	Nudt12	0610016O18Rik	nudix_(nucleoside_diphosphate_linked_moiety_X)-type_motif_12	protein-coding
chr19	44692661	44693294	1	1	2	26	Intergenic	Intergenic	-64416	NM_011037	18504	Mm.192158	NM_011037	ENSMUSG00000004231	Pax2	Opdc|Pax-2	paired_box_2	protein-coding
chr14	92318835	92319487	1	1	2	26	Intergenic	AT_rich|Low_complexity|Low_complexity	1569727	NM_001081377	211712	Mm.37126	NM_001081377	ENSMUSG00000055421	Pcdh9	-	protocadherin_9	protein-coding
chr19	15348006	15348758	1	1	2	26	Intergenic	RCHARR1|DNA|hAT-Charlie	576240	NM_001205339	107272	Mm.289936	NM_177420	ENSMUSG00000024640	Psat1	D8Ertd814e|EPIP|PSA|Psat	phosphoserine_aminotransferase_1	protein-coding
chr10	29478095	29478793	1	1	2	26	intron_(NM_028351,_intron_4_of_4)	MLT1D|LTR|ERVL-MaLR	57423	NM_028351	72780	Mm.45191	NM_028351	ENSMUSG00000019880	Rspo3	2810459H04Rik|AW742308|Cristin1|Thsd2	R-spondin_3	protein-coding
chr1	189947655	189948175	1	1	2	26	Intergenic	Intergenic	-25627	NM_026796	226830	Mm.156895	NM_026796	ENSMUSG00000026603	Smyd2	1110020E07Rik|4930402C15|KMT3C|Zmynd14	SET_and_MYND_domain_containing_2	protein-coding
chr17	70896262	70897344	1	1	2	26	Intergenic	Intergenic	-43271	NM_001164074	21815	Mm.101034	NM_009372	ENSMUSG00000047407	Tgif1	AA959811|AI462167|Tgif	TGFB-induced_factor_homeobox_1	protein-coding
chr2	116871516	116871990	1	1	2	26	Intergenic	L1_Mus3|LINE|L1	-6938	NM_026104	67356	Mm.131623	NM_026104	ENSMUSG00000027355	Tmco5	1700095F04Rik|Tmco5a	transmembrane_and_coiled-coil_domains_5	protein-coding
chr7	142441590	142442509	1	1	2	26	promoter-TSS_(NM_009405)	promoter-TSS_(NM_009405)	-418	NM_009405	21953	Mm.39469	NM_009405	ENSMUSG00000031097	Tnni2	-	troponin_I,_skeletal,_fast_2	protein-coding
chr9	60861279	60862276	1	1	2	26	intron_(NM_028283,_intron_11_of_18)	intron_(NM_028283,_intron_11_of_18)	67230	NM_028283	72565	Mm.68819	NM_028283	ENSMUSG00000034485	Uaca	2700059D02Rik|nucling	uveal_autoantigen_with_coiled-coil_domains_and_ankyrin_repeats	protein-coding
chr5	145688219	145689595	1	1	2	26	Intergenic	IAPEY3-int|LTR|ERVK	31229	NM_017396	53973	Mm.379071	NM_017396	ENSMUSG00000075551	Cyp3a41a	Cyp3a41	cytochrome_P450,_family_3,_subfamily_a,_polypeptide_41A	protein-coding
chr6	87789077	87790080	1	1	2	26	non-coding_(NR_104477,_exon_3_of_3)	non-coding_(NR_104477,_exon_3_of_3)	11443	NM_018762	54368	Mm.12897	NM_018762	ENSMUSG00000030054	Gp9	Cd42|GPIX	glycoprotein_9_(platelet)	protein-coding
chr9	55559539	55560325	1	1	2	26	intron_(NM_001081341,_intron_30_of_32)	intron_(NM_001081341,_intron_30_of_32)	18783	NM_027397	104360	Mm.273996	NM_027397	ENSMUSG00000032318	Isl2	3110001N10Rik	insulin_related_protein_2_(islet_2)	protein-coding
chr6	5352055	5352640	1	1	2	26	Intergenic	MYSERV16_I-int|LTR|ERVK	-31038	NM_023048	65255	Mm.51340	NM_023048	ENSMUSG00000042607	Asb4	8430401O13Rik|AV117194|AW060255	ankyrin_repeat_and_SOCS_box-containing_4	protein-coding
chr2	13143264	13144046	1	1	2	26	intron_(NM_009105,_intron_8_of_8)	intron_(NM_009105,_intron_8_of_8)	127760	NM_009105	20163	Mm.905	NM_009105	ENSMUSG00000026727	Rsu1	RsuI|rsp-1	Ras_suppressor_protein_1	protein-coding
chr2	164739233	164740478	1	1	2	26	intron_(NM_027961,_intron_1_of_3)	intron_(NM_027961,_intron_1_of_3)	3411	NM_027961	71856	Mm.330770	NM_027961	ENSMUSG00000076434	Wfdc3	1700015L13Rik|1700127F16Rik	WAP_four-disulfide_core_domain_3	protein-coding
chr13	65085232	65086211	1	1	2	26	intron_(NM_001083901,_intron_4_of_12)	Lx4B|LINE|L1	27260	NM_001083901	66631	Mm.239196	NM_133680	ENSMUSG00000038212	Hiatl1	5730414C17Rik|AU045608|AW539692	hippocampus_abundant_transcript-like_1	protein-coding
chr15	40459398	40460234	1	1	2	26	Intergenic	Lx3_Mus|LINE|L1	67461	NR_046185	432945	Mm.321981	NR_046185	ENSMUSG00000056332	Gm16294	EG432945|OTTMUSG00000033304	predicted_gene_16294	ncRNA
chr15	94931339	94931898	1	1	2	26	intron_(NM_178789,_intron_4_of_7)	intron_(NM_178789,_intron_4_of_7)	217699	NR_015482	100043315	Mm.159041	NR_015482	ENSMUSG00000100603	LOC100043315	-	uncharacterized_LOC100043315	ncRNA
chr16	16051184	16052401	1	1	2	26	intron_(NM_146068,_intron_6_of_19)	intron_(NM_146068,_intron_6_of_19)	95058	NM_146068	224008	Mm.244703	NM_146068	ENSMUSG00000041974	Spidr	2310008H04Rik|Kiaa0146	scaffolding_protein_involved_in_DNA_repair	protein-coding
chr18	36662004	36663146	1	1	2	26	Intergenic	Intergenic	-1485	NM_201256	108112	Mm.24790	NM_201256	.	Eif4ebp3	4e-bp3	eukaryotic_translation_initiation_factor_4E_binding_protein_3	protein-coding
chr18	66951969	66952688	1	1	2	26	Intergenic	L1Md_F2|LINE|L1	-2368	NR_040461	100503582	Mm.329508	NR_040461	.	Gm19784	-	predicted_gene,_19784	ncRNA
chr3	41357370	41358423	1	1	2	26	Intergenic	Intergenic	135302	NR_040385	78706	Mm.366094	NR_040385	ENSMUSG00000097639	Platr4	C430002E04Rik	pluripotency_associated_transcript_4	ncRNA
chr3	83904492	83904913	1	1	2	26	intron_(NM_172681,_intron_31_of_34)	intron_(NM_172681,_intron_31_of_34)	-63095	NM_011905	24088	Mm.87596	NM_011905	ENSMUSG00000027995	Tlr2	Ly105	toll-like_receptor_2	protein-coding
chr5	21439769	21440620	1	1	2	26	intron_(NM_177869,_intron_4_of_7)	RLTR53_Mm|LTR|ERVK	15292	NM_177869	330050	Mm.40655	NM_177869	ENSMUSG00000047221	Fam185a	4631428I10|AI847670	family_with_sequence_similarity_185,_member_A	protein-coding
chr8	55360800	55361559	1	1	2	26	Intergenic	Intergenic	406452	NM_001253756	234267	Mm.241700	NM_153581	ENSMUSG00000031517	Gpm6a	Gpm6|M6A	glycoprotein_m6a	protein-coding
chr19	25334820	25335263	1	1	2	25	intron_(NM_181404,_intron_3_of_13)	intron_(NM_181404,_intron_3_of_13)	97840	NM_181404	107351	Mm.260722	NM_181404	ENSMUSG00000032702	Kank1	A930031B09Rik|AU015049|AW121052|Ankrd15|D330024H06Rik|mKIAA0172	KN_motif_and_ankyrin_repeat_domains_1	protein-coding
chr19	5836655	5837344	1	1	2	25	non-coding_(NR_131212,_exon_1_of_1)	non-coding_(NR_131212,_exon_1_of_1)	8478	NR_131212	66961	Mm.281895	NR_003513	.	Neat1	2310043N10Rik|VINC	nuclear_paraspeckle_assembly_transcript_1_(non-protein_coding)	ncRNA
chr4	64595629	64596537	1	1	2	25	Intergenic	MLT1L|LTR|ERVL-MaLR	-528091	NM_021362	18491	Mm.317854	NM_021362	ENSMUSG00000028370	Pappa	8430414N03Rik|IGFBP-4ase|PAG1|PAPP-A	pregnancy-associated_plasma_protein_A	protein-coding
chr17	13332662	13333517	1	1	2	25	Intergenic	Intergenic	-21482	NM_001167578	100041352	Mm.490251	NM_001167578	ENSMUSG00000052469	Tcp10c	D17Leh66C|D17Leh66ca|Gm9880|T66C-a|Tcp-10c	t-complex_protein_10c	protein-coding
chr17	20618690	20619789	1	1	2	25	Intergenic	MTD|LTR|ERVL-MaLR	5637	NM_008040	14290	Mm.455334	NM_008040	ENSMUSG00000060701	Fpr-rs3	-	formyl_peptide_receptor,_related_sequence_3	protein-coding
chr3	86438961	86439890	1	1	2	25	intron_(NM_001077687,_intron_36_of_50)	URR1A|DNA|hAT-Charlie	108857	NM_011839	23937	Mm.389466	NM_011839	ENSMUSG00000057777	Mab21l2	-	mab-21-like_2_(C._elegans)	protein-coding
chr12	50534566	50535488	1	1	2	25	intron_(NM_008858,_intron_1_of_18)	intron_(NM_008858,_intron_1_of_18)	114196	NM_008858	18760	Mm.133719	NM_008858	ENSMUSG00000002688	Prkd1	PKD|PKD1|Pkcm|Prkcm	protein_kinase_D1	protein-coding
chr5	93077189	93078287	1	1	2	24	Intergenic	MLT1F|LTR|ERVL-MaLR	-15678	NM_001310669	52398	Mm.394184	NM_001009818	ENSMUSG00000058013	2018-09-11	6230410I01Rik|AW548875|D5Ertd606e	septin_11	protein-coding
chr9	94329835	94330442	1	1	2	24	Intergenic	Intergenic	207942	NM_001033145	68861	Mm.258746	NM_001033145	ENSMUSG00000045414	1190002N15Rik	GoPro49|HASF	RIKEN_cDNA_1190002N15_gene	protein-coding
chr9	93816627	93817519	1	1	2	24	Intergenic	L1Md_A|LINE|L1	721008	NM_001033145	68861	Mm.258746	NM_001033145	ENSMUSG00000045414	1190002N15Rik	GoPro49|HASF	RIKEN_cDNA_1190002N15_gene	protein-coding
chr10	84034735	84035734	1	1	2	24	Intergenic	Intergenic	312370	NM_001145198	69784	Mm.271188	NM_001145198	ENSMUSG00000087651	1500009L16Rik	2700050C19Rik|OCC-1	RIKEN_cDNA_1500009L16_gene	protein-coding
chr3	124845854	124846272	1	1	2	24	Intergenic	Lx7|LINE|L1	-264972	NR_015460	384775	Mm.489851	NR_015460	ENSMUSG00000039174	1700003H04Rik	4930538K10Rik|4933400D22Rik	RIKEN_cDNA_1700003H04_gene	ncRNA
chr4	39255874	39256626	1	1	2	24	Intergenic	L1_Mus3|LINE|L1	-194043	NM_001081095	75471	Mm.23522	NM_001081095	ENSMUSG00000028287	1700009N14Rik	AI429145	RIKEN_cDNA_1700009N14_gene	protein-coding
chr5	77494899	77495596	1	1	2	24	Intergenic	Intergenic	29760	NR_131050	69370	Mm.426881	NR_131050	.	1700017L05Rik	-	RIKEN_cDNA_1700017L05_gene	ncRNA
chr2	46037660	46038534	1	1	2	24	Intergenic	Lx5c|LINE|L1	341492	NR_040497	69405	Mm.396184	NR_040497	ENSMUSG00000086202	1700019E08Rik	-	RIKEN_cDNA_1700019E08_gene	ncRNA
chr2	46543876	46544322	1	1	2	24	Intergenic	MLT2B1|LTR|ERVL	847494	NR_040497	69405	Mm.396184	NR_040497	ENSMUSG00000086202	1700019E08Rik	-	RIKEN_cDNA_1700019E08_gene	ncRNA
chr17	54633270	54634303	1	1	2	24	Intergenic	Intergenic	-263713	NR_045825	69418	Mm.391004	NR_045825	ENSMUSG00000099747	1700025K24Rik	-	RIKEN_cDNA_1700025K24_gene	ncRNA
chr3	45537022	45537494	1	1	2	24	Intergenic	Intergenic	-97949	NR_040594	72274	Mm.396202	NR_040594	ENSMUSG00000100799	1700027H10Rik	-	RIKEN_cDNA_1700027H10_gene	ncRNA
chr4	124498594	124499122	1	1	2	24	Intergenic	Intergenic	-12899	NR_040774	78460	Mm.452060	NR_040774	.	1700057H15Rik	-	RIKEN_cDNA_1700057H15_gene	ncRNA
chr13	26507508	26508013	1	1	2	24	Intergenic	Intergenic	-195355	NR_045933	73576	Mm.45473	NR_045933	.	1700092E19Rik	-	RIKEN_cDNA_1700092E19_gene	ncRNA
chr11	114319860	114320612	1	1	2	24	Intergenic	Intergenic	121978	NR_045930	73536	Mm.54275	NR_045930	ENSMUSG00000078600	1700092K14Rik	-	RIKEN_cDNA_1700092K14_gene	ncRNA
chr14	106346193	106346817	1	1	2	24	Intergenic	Intergenic	140015	NR_045938	73631	Mm.48862	NR_045938	ENSMUSG00000099794	1700128A07Rik	-	RIKEN_cDNA_1700128A07_gene	ncRNA
chr14	107364254	107365449	1	1	2	24	Intergenic	Intergenic	-878332	NR_045938	73631	Mm.48862	NR_045938	ENSMUSG00000099794	1700128A07Rik	-	RIKEN_cDNA_1700128A07_gene	ncRNA
chr12	49848769	49849904	1	1	2	24	Intergenic	Intergenic	-368475	NR_045472	69054	Mm.417838	NR_045472	ENSMUSG00000100844	1810007C17Rik	-	RIKEN_cDNA_1810007C17_gene	ncRNA
chr16	9370770	9371952	1	1	2	24	Intergenic	MTA_Mm|LTR|ERVL-MaLR	541261	NM_001081400	69053	Mm.390868	NM_001081400	ENSMUSG00000022507	1810013L24Rik	1110017P05Rik|3010002C02Rik|AA792997|AW124177|Gm19906|R74903	RIKEN_cDNA_1810013L24_gene	protein-coding
chr6	41154426	41155218	1	1	2	24	Intergenic	Lx3B|LINE|L1	-119313	NM_023333	67373	Mm.153729	NM_023333	ENSMUSG00000029882	2210010C04Rik	AV072249	RIKEN_cDNA_2210010C04_gene	protein-coding
chr3	44227455	44227986	1	1	2	24	Intergenic	Intergenic	1150539	NR_045172	72511	Mm.140700	NR_045172	ENSMUSG00000097040	2610316D01Rik	-	RIKEN_cDNA_2610316D01_gene	ncRNA
chr8	41673608	41674530	1	1	2	24	Intergenic	Intergenic	-153198	NR_045497	69966	Mm.416903	NR_045497	ENSMUSG00000102046	2810404M03Rik	-	RIKEN_cDNA_2810404M03_gene	ncRNA
chr16	52763731	52764328	1	1	2	24	Intergenic	Intergenic	51714	NR_040495	73820	Mm.60493	NR_040495	.	4930404A05Rik	-	RIKEN_cDNA_4930404A05_gene	ncRNA
chr16	53627183	53628114	1	1	2	24	Intergenic	Intergenic	-811905	NR_040495	73820	Mm.60493	NR_040495	.	4930404A05Rik	-	RIKEN_cDNA_4930404A05_gene	ncRNA
chr14	22477151	22478174	1	1	2	24	intron_(NM_028275,_intron_2_of_6)	ORR1B2|LTR|ERVL-MaLR	65135	NR_046307	74896	Mm.444661	NR_046307	.	4930405A10Rik	4930456G20Rik	RIKEN_cDNA_4930405A10_gene	ncRNA
chr14	67457222	67457919	1	1	2	24	Intergenic	Intergenic	-59829	NR_045961	73977	Mm.414915	NR_045961	ENSMUSG00000093472	4930438E09Rik	-	RIKEN_cDNA_4930438E09_gene	ncRNA
chr1	94796878	94797504	1	1	2	24	promoter-TSS_(NR_040473)	promoter-TSS_(NR_040473)	-251	NR_040473	74689	Mm.399187	NR_040473	ENSMUSG00000100518	4930440C22Rik	-	RIKEN_cDNA_4930440C22_gene	ncRNA
chr1	95051375	95051857	1	1	2	24	Intergenic	L1Md_A|LINE|L1	254174	NR_040473	74689	Mm.399187	NR_040473	ENSMUSG00000100518	4930440C22Rik	-	RIKEN_cDNA_4930440C22_gene	ncRNA
chr12	14699137	14699853	1	1	2	24	Intergenic	(TCTA)n|Simple_repeat|Simple_repeat	350894	NR_045960	73972	Mm.107680	NR_045960	.	4930448C13Rik	-	RIKEN_cDNA_4930448C13_gene	ncRNA
chr10	96220193	96221054	1	1	2	24	Intergenic	Intergenic	-5583	NR_110448	74881	Mm.410819	NR_110448	.	4930459C07Rik	-	RIKEN_cDNA_4930459C07_gene	ncRNA
chr17	4026951	4027487	1	1	2	24	Intergenic	MT2A|LTR|ERVL	55776	NR_045764	75815	Mm.183387	NR_045764	.	4930470H14Rik	-	RIKEN_cDNA_4930470H14_gene	ncRNA
chr8	59593415	59594096	1	1	2	24	Intergenic	ORR1E|LTR|ERVL-MaLR	-231893	NR_126087	75017	Mm.60775	NR_126087	.	4930470O06Rik	-	RIKEN_cDNA_4930470O06_gene	ncRNA
chr14	90994167	90994699	1	1	2	24	Intergenic	Intergenic	867542	NR_045712	74967	Mm.390704	NR_045712	.	4930474H20Rik	-	RIKEN_cDNA_4930474H20_gene	ncRNA
chr14	91471401	91471904	1	1	2	24	Intergenic	Intergenic	1344762	NR_045712	74967	Mm.390704	NR_045712	.	4930474H20Rik	-	RIKEN_cDNA_4930474H20_gene	ncRNA
chr17	90905723	90906337	1	1	2	24	intron_(NM_020252,_intron_4_of_22)	intron_(NM_020252,_intron_4_of_22)	44861	NR_045463	78800	Mm.410772	NR_045463	ENSMUSG00000090160	4930480K15Rik	-	RIKEN_cDNA_4930480K15_gene	ncRNA
chr10	124612816	124613966	1	1	2	24	Intergenic	Lx6|LINE|L1	144317	NR_028310	75030	Mm.159403	NR_028310	.	4930503E24Rik	-	eukaryotic_translation_initiation_factor_3,_subunit_I_pseudogene	pseudo
chr14	113766726	113767257	1	1	2	24	Intergenic	ORR1D2|LTR|ERVL-MaLR	-1064973	NR_045661	75822	Mm.410813	NR_045661	.	4930524C18Rik	-	RIKEN_cDNA_4930524C18_gene	ncRNA
chr14	114117776	114118208	1	1	2	24	Intergenic	L1Md_F2|LINE|L1	-713973	NR_045661	75822	Mm.410813	NR_045661	.	4930524C18Rik	-	RIKEN_cDNA_4930524C18_gene	ncRNA
chr11	39356795	39358149	1	1	2	24	intron_(NR_126439,_intron_2_of_2)	intron_(NR_126439,_intron_2_of_2)	32753	NR_126439	75315	Mm.461295	NR_126439	.	4930553C11Rik	-	RIKEN_cDNA_4930553C11_gene	ncRNA
chr11	39787196	39788594	1	1	2	24	Intergenic	Intergenic	-397670	NR_126439	75315	Mm.461295	NR_126439	.	4930553C11Rik	-	RIKEN_cDNA_4930553C11_gene	ncRNA
chr4	29786397	29786965	1	1	2	24	Intergenic	(TATG)n|Simple_repeat|Simple_repeat	-877915	NR_040655	75332	Mm.108636	NR_040655	.	4930556G01Rik	-	RIKEN_cDNA_4930556G01_gene	ncRNA
chr12	93664089	93664910	1	1	2	24	Intergenic	Intergenic	-219677	NR_126436	75295	Mm.243878	NR_126436	.	4930559C10Rik	-	RIKEN_cDNA_4930559C10_gene	ncRNA
chr10	27205274	27205980	1	1	2	24	intron_(NM_008481,_intron_20_of_63)	intron_(NM_008481,_intron_20_of_63)	-184239	NR_131034	75855	Mm.402080	NR_131034	ENSMUSG00000101636	4930579H20Rik	-	RIKEN_cDNA_4930579H20_gene	ncRNA
chr5	57125823	57126409	1	1	2	24	Intergenic	Intergenic	591803	NR_015588	319216	Mm.332387	NR_015588	ENSMUSG00000097216	4932441J04Rik	-	RIKEN_cDNA_4932441J04_gene	ncRNA
chr3	120864718	120865370	1	1	2	24	intron_(NR_130170,_intron_1_of_18)	intron_(NR_130170,_intron_1_of_18)	21688	NR_130170	320739	Mm.388474	NR_130170	.	6530403H02Rik	-	RIKEN_cDNA_6530403H02_gene	ncRNA
chr4	7754267	7754656	1	1	2	24	Intergenic	Intergenic	193774	NR_040645	71510	Mm.410775	NR_040645	ENSMUSG00000086070	8430436N08Rik	-	RIKEN_cDNA_8430436N08_gene	ncRNA
chr10	83589933	83590794	1	1	2	24	exon_(NM_001033375,_exon_30_of_33)	exon_(NM_001033375,_exon_30_of_33)	46423	NM_001033375	319277	Mm.491194	NM_001033375	ENSMUSG00000034560	A230046K03Rik	AA589518|Kiaa1033|mKIAA1033	RIKEN_cDNA_A230046K03_gene	protein-coding
chr8	100803726	100804463	1	1	2	24	Intergenic	Intergenic	1387421	NR_132435	234624	Mm.124595	NM_175479	.	A330008L17Rik	-	RIKEN_cDNA_A330008L17_gene	ncRNA
chr6	61205102	61206343	1	1	2	24	intron_(NM_183310,_intron_1_of_10)	intron_(NM_183310,_intron_1_of_10)	-24913	NR_040287	100504262	Mm.438066	NR_040287	.	A730020E08Rik	-	RIKEN_cDNA_A730020E08_gene	ncRNA
chr4	53091988	53092455	1	1	2	24	intron_(NM_013454,_intron_9_of_49)	L1MA9|LINE|L1	67673	NM_013454	11303	Mm.277376	NM_013454	ENSMUSG00000015243	Abca1	ABC-1|Abc1	ATP-binding_cassette,_sub-family_A_(ABC1),_member_1	protein-coding
chr2	23075251	23075969	1	1	2	24	exon_(NM_028793,_exon_3_of_13)	exon_(NM_028793,_exon_3_of_13)	6538	NM_001102438	74159	Mm.181973	NM_028793	ENSMUSG00000026781	Acbd5	1300014E15Rik	acyl-Coenzyme_A_binding_domain_containing_5	protein-coding
chr2	23086209	23086772	1	1	2	24	intron_(NM_001102436,_intron_5_of_12)	ORR1A2-int|LTR|ERVL-MaLR	17419	NM_001102438	74159	Mm.181973	NM_028793	ENSMUSG00000026781	Acbd5	1300014E15Rik	acyl-Coenzyme_A_binding_domain_containing_5	protein-coding
chr8	46386764	46387194	1	1	2	24	Intergenic	Intergenic	-84058	NM_007981	14081	Mm.210323	NM_007981	ENSMUSG00000018796	Acsl1	Acas|Acas1|Acs|FACS|Facl2|LACS_1|LACS1	acyl-CoA_synthetase_long-chain_family_member_1	protein-coding
chr10	106867219	106868079	1	1	2	24	intron_(NM_001205341,_intron_20_of_31)	intron_(NM_001205341,_intron_20_of_31)	256015	NM_198636	380660	Mm.336072	NM_198636	ENSMUSG00000035948	Acss3	8430416H19Rik|Gm874	acyl-CoA_synthetase_short-chain_family_member_3	protein-coding
chr2	47629681	47630262	1	1	2	24	Intergenic	Intergenic	-1184137	NM_007396	11480	Mm.314338	NM_007396	ENSMUSG00000052155	Acvr2a	ActrIIa|Acvr2|TactrII	activin_receptor_IIA	protein-coding
chr1	63430393	63431505	1	1	2	24	Intergenic	Intergenic	-14942	NM_011780	23792	Mm.124892	NM_011780	ENSMUSG00000025964	Adam23	AW046396|MDC3	a_disintegrin_and_metallopeptidase_domain_23	protein-coding
chr1	63524770	63525379	1	1	2	24	intron_(NM_011780,_intron_4_of_25)	intron_(NM_011780,_intron_4_of_25)	79184	NM_011780	23792	Mm.124892	NM_011780	ENSMUSG00000025964	Adam23	AW046396|MDC3	a_disintegrin_and_metallopeptidase_domain_23	protein-coding
chr13	7839502	7840059	1	1	2	24	Intergenic	Intergenic	-363085	NM_052977	94191	Mm.425794	NM_052977	ENSMUSG00000052551	Adarb2	Adar3|RED2	adenosine_deaminase,_RNA-specific,_B2	protein-coding
chr17	93173855	93174888	1	1	2	24	Intergenic	L1_Rod|LINE|L1	-24645	NM_001315503	11516	Mm.3407	NM_009625	ENSMUSG00000024256	Adcyap1	PACAP	adenylate_cyclase_activating_polypeptide_1	protein-coding
chr10	10204090	10204610	1	1	2	24	Intergenic	Intergenic	267964	NM_001127353	215772	Mm.246573	NM_172547	ENSMUSG00000050994	Adgb	9130014G24Rik	androglobin	protein-coding
chr8	94967722	94968551	1	1	2	24	Intergenic	Intergenic	-8972	NM_001198894	14766	Mm.290834	NM_018882	ENSMUSG00000031785	Adgrg1	Cyt28|Gpr56|TM7LN4|TM7XN1	adhesion_G_protein-coupled_receptor_G1	protein-coding
chr3	148828316	148829615	1	1	2	24	intron_(NM_001081298,_intron_16_of_23)	intron_(NM_001081298,_intron_16_of_23)	125669	NM_001081298	99633	Mm.9776	NM_001081298	ENSMUSG00000028184	Adgrl2	AI450192|CIRL-2|Gm619|Lec1|Lphh1|Lphn2|mKIAA0786	adhesion_G_protein-coupled_receptor_L2	protein-coding
chr5	81730728	81731293	1	1	2	24	intron_(NM_198702,_intron_20_of_27)	intron_(NM_198702,_intron_20_of_27)	709418	NM_198702	319387	Mm.273631	NM_198702	ENSMUSG00000037605	Adgrl3	5430402I23Rik|CIRL-3|D130075K09Rik|Gm1379|LEC3|Lphn3|mKIAA0768	adhesion_G_protein-coupled_receptor_L3	protein-coding
chr14	21272814	21273685	1	1	2	24	intron_(NM_134079,_intron_6_of_10)	RSINE1|SINE|B4	197098	NM_001243041	11534	Mm.188734	NM_134079	ENSMUSG00000039197	Adk	2310026J05Rik|5033405D03Rik|AI255373|AI987814|Ak	adenosine_kinase	protein-coding
chr19	53995572	53996749	1	1	2	24	intron_(NM_019658,_intron_2_of_8)	L1MD|LINE|L1	-49021	NM_007417	11551	Mm.235195	NM_007417	ENSMUSG00000033717	Adra2a	AW122659|Adra-2|Adra-2a|alpha(2A)AR|alpha2-C10|alpha2A|alpha2A-AR	adrenergic_receptor,_alpha_2a	protein-coding
chr19	54161010	54161941	1	1	2	24	Intergenic	Lx7|LINE|L1	116294	NM_007417	11551	Mm.235195	NM_007417	ENSMUSG00000033717	Adra2a	AW122659|Adra-2|Adra-2a|alpha(2A)AR|alpha2-C10|alpha2A|alpha2A-AR	adrenergic_receptor,_alpha_2a	protein-coding
chr3	21070877	21071697	1	1	2	24	Intergenic	L1MA9|LINE|L1	-704110	NM_175086	11608	Mm.134863	NM_175086	ENSMUSG00000054988	Agtr1b	AT1B|AT2R1B|Agtr-1b|Angtr-1b	angiotensin_II_receptor,_type_1b	protein-coding
chr3	107682745	107683625	1	1	2	24	intron_(NM_145542,_intron_1_of_16)	intron_(NM_145542,_intron_1_of_16)	13363	NM_145542	229709	Mm.220328	NM_145542	ENSMUSG00000027893	Ahcyl1	1110034F20Rik|AA409031|AA414901|Ahcy-rs3|DCAL|Irbit	S-adenosylhomocysteine_hydrolase-like_1	protein-coding
chr14	78566440	78567367	1	1	2	24	Intergenic	Intergenic	-30044	NM_001164503	219181	Mm.89413	NM_001164503	ENSMUSG00000022016	Akap11	6330501D17Rik|AKAP220|Gm80|PRKA11|mKIAA0629	A_kinase_(PRKA)_anchor_protein_11	protein-coding
chr4	34558189	34558779	1	1	2	24	intron_(NM_001007589,_intron_1_of_4)	intron_(NM_001007589,_intron_1_of_4)	7869	NM_001007589	433693	Mm.389532	NM_026019	ENSMUSG00000028291	Akirin2	2700059D21Rik|AA114675|AA522011|AU019887|Akirin-2	akirin_2	protein-coding
chr4	72847312	72848331	1	1	2	24	Intergenic	Intergenic	4812	NM_001199270	353204	Mm.317892	NM_001199270	ENSMUSG00000059343	Aldoart1	4921524E03Rik|Aldo1-ps|Aldo1-ps2|Aldoa-ps2	aldolase_1_A,_retrogene_1	protein-coding
chr8	23078607	23079183	1	1	2	24	intron_(NR_102385,_intron_2_of_45)	intron_(NR_102385,_intron_2_of_45)	20636	NR_102385	11733	Mm.334444	NM_031158	ENSMUSG00000031543	Ank1	Ank-1|nb|pale	ankyrin_1,_erythroid	protein-coding
chr5	90303006	90303786	1	1	2	24	intron_(NM_198010,_intron_2_of_32)	B1F|SINE|Alu	62789	NM_030886	81702	Mm.245522	NM_030886	ENSMUSG00000055204	Ankrd17	4933425K22Rik|A130069E23Rik|A930008M01|AA407558|AA516750|AU040470|Foe|Gtar|Mask|mKIAA0697	ankyrin_repeat_domain_17	protein-coding
chr10	90050754	90051394	1	1	2	24	intron_(NM_001128086,_intron_4_of_24)	Lx8|LINE|L1	177565	NM_001128086	77531	Mm.440605	NM_181398	ENSMUSG00000058589	Anks1b	AIDA-1b|C030032C09Rik|E530015N03Rik|ENSMUSG00000078431|Gm10937|Gm1555	ankyrin_repeat_and_sterile_alpha_motif_domain_containing_1B	protein-coding
chr19	20200290	20201120	1	1	2	24	Intergenic	Intergenic	189966	NM_010730	16952	Mm.248360	NM_010730	ENSMUSG00000024659	Anxa1	Anx-1|Anx-A1|C430014K04Rik|Lpc-1|Lpc1	annexin_A1	protein-coding
chr12	7834560	7835196	1	1	2	24	Intergenic	Intergenic	-142799	NM_009693	238055	Mm.221239	NM_009693	ENSMUSG00000020609	Apob	AI315052|Apo_B-100|apob-100|apob-48	apolipoprotein_B	protein-coding
chr13	80650617	80651232	1	1	2	24	Intergenic	Intergenic	-232497	NM_001042591	105171	Mm.423137	NM_001042591	ENSMUSG00000074794	Arrdc3	AI450344|mKIAA1376	arrestin_domain_containing_3	protein-coding
chr2	31361262	31362508	1	1	2	24	Intergenic	Intergenic	-108385	NM_007494	11898	Mm.3217	NM_007494	ENSMUSG00000076441	Ass1	AA408052|ASS|Ass-1|fold	argininosuccinate_synthetase_1	protein-coding
chr6	136495821	136496544	1	1	2	24	Intergenic	B1_Mus1|SINE|Alu	-22668	NM_019426	54343	Mm.173271	NM_019426	ENSMUSG00000030213	Atf7ip	2610204M12Rik|AM|Mcaf1	activating_transcription_factor_7_interacting_protein	protein-coding
chr13	91245762	91246391	1	1	2	24	Intergenic	Intergenic	-22090	NM_025770	66795	Mm.235385	NM_025770	ENSMUSG00000021619	Atg10	5330424L23Rik|5430428K15Rik|AI852123|APG10|Agp10|Apg10l|Apg10p|Atg10l	autophagy_related_10	protein-coding
chr1	5086062	5086908	1	1	2	24	intron_(NM_001310442,_intron_2_of_12)	intron_(NM_001310442,_intron_2_of_12)	3399	NM_001310442	108664	Mm.27082	NM_133826	ENSMUSG00000033793	Atp6v1h	0710001F19Rik|AU022349|CGI-11|SFD|SFDalpha|SFDbeta|VMA13	ATPase,_H+_transporting,_lysosomal_V1_subunit_H	protein-coding
chr10	112993345	112995119	1	1	2	24	Intergenic	Intergenic	-65206	NM_001033474	382423	Mm.431239	NM_001033474	ENSMUSG00000074748	Atxn7l3b	4921506J03Rik|6230409E21Rik|AI315132|ENSMUSG00000074747	ataxin_7-like_3B	protein-coding
chr7	61626575	61627127	1	1	2	24	Intergenic	L1Md_F2|LINE|L1	-11524	NR_045727	319752	Mm.294476	NR_045727	.	B230209E15Rik	-	RIKEN_cDNA_B230209E15_gene	ncRNA
chr1	143535278	143535919	1	1	2	24	Intergenic	Intergenic	-105098	NM_020025	26878	Mm.285580	NM_020025	.	B3galt2	-	UDP-Gal:betaGlcNAc_beta_1,3-galactosyltransferase,_polypeptide_2	protein-coding
chr1	150415453	150416084	1	1	2	24	intron_(NM_133780,_intron_18_of_51)	B1F1|SINE|Alu	-22714	NM_145511	226499	Mm.222093	NM_145511	ENSMUSG00000006010	BC003331	1810053E15Rik|Odr4|odr-4	cDNA_sequence_BC003331	protein-coding
chr16	38101125	38101984	1	1	2	24	intron_(NM_019827,_intron_1_of_10)	MERVL_2A-int|LTR|ERVL	-12295	NR_033221	414072	Mm.483602	NR_033221	.	BC031361	-	cDNA_sequence_BC031361	ncRNA
chr3	73654606	73655124	1	1	2	24	intron_(NM_009738,_intron_2_of_3)	Lx2|LINE|L1	53550	NM_009738	12038	Mm.250719	NM_009738	ENSMUSG00000027792	Bche	C730038G20Rik	butyrylcholinesterase	protein-coding
chr1	106702032	106702613	1	1	2	24	intron_(NM_009741,_intron_1_of_1)	intron_(NM_009741,_intron_1_of_1)	11967	NM_177410	12043	Mm.257460	NM_009741	ENSMUSG00000057329	Bcl2	AW986256|Bcl-2|C430015F12Rik|D630044D05Rik|D830018M01Rik	B_cell_leukemia/lymphoma_2	protein-coding
chr9	7849866	7851196	1	1	2	24	intron_(NM_007464,_intron_7_of_8)	(TG)n|Simple_repeat|Simple_repeat	-13474	NM_007465	11797	Mm.335659	NM_007465	ENSMUSG00000057367	Birc2	AW146227|Api1|Api2|Birc3|C330006D17Rik|HIAP1|HIAP2|IAP1|IAP2|MIAP1|MIAP2|MIHB|MIHC|RNF48|cIAP1|cIAP2|mcIAP1	baculoviral_IAP_repeat-containing_2	protein-coding
chr11	31584489	31585549	1	1	2	24	Intergenic	L1_Mus3|LINE|L1	86843	NM_001024919	69556	Mm.34183	NM_001024919	ENSMUSG00000044502	Bod1	2310022M17Rik|BOD2.1|Fam44b	biorientation_of_chromosomes_in_cell_division_1	protein-coding
chr4	69177545	69178331	1	1	2	24	Intergenic	Intergenic	-223541	NM_019967	56710	Mm.248788	NM_019967	ENSMUSG00000028351	Brinp1	BRINP|Dbc1|Dbccr1|Fam5a	bone_morphogenic_protein/retinoic_acid_inducible_neural_specific_1	protein-coding
chr1	158299997	158301235	1	1	2	24	intron_(NM_207583,_intron_1_of_7)	intron_(NM_207583,_intron_1_of_7)	55644	NM_207583	240843	Mm.329579	NM_207583	ENSMUSG00000004031	Brinp2	6430517E21Rik|BB361039|Fam5b|mKIAA1747	bone_morphogenic_protein/retinoic_acid_inducible_neural-specific_2	protein-coding
chr1	158282726	158284029	1	1	2	24	intron_(NM_207583,_intron_2_of_7)	intron_(NM_207583,_intron_2_of_7)	72882	NM_207583	240843	Mm.329579	NM_207583	ENSMUSG00000004031	Brinp2	6430517E21Rik|BB361039|Fam5b|mKIAA1747	bone_morphogenic_protein/retinoic_acid_inducible_neural-specific_2	protein-coding
chr1	146836780	146837304	1	1	2	24	intron_(NM_001145807,_intron_7_of_7)	intron_(NM_001145807,_intron_7_of_7)	339355	NM_001145807	215378	Mm.441817	NM_153539	ENSMUSG00000035131	Brinp3	B830045N13Rik|Fam5c	bone_morphogenetic_protein/retinoic_acid_inducible_neural_specific_3	protein-coding
chr2	138233027	138233950	1	1	2	24	Intergenic	Intergenic	-23095	NM_001025431	228662	Mm.153405	NM_145534	ENSMUSG00000062098	Btbd3	mKIAA0952	BTB_(POZ)_domain_containing_3	protein-coding
chr11	17477649	17478290	1	1	2	24	Intergenic	Intergenic	220352	NM_020558	57316	Mm.287982	NM_020558	ENSMUSG00000000581	C1d	1110036E10Rik|AI875855|SUN-CoR	C1D_nuclear_receptor_co-repressor	protein-coding
chr11	17553564	17553975	1	1	2	24	Intergenic	Intergenic	296152	NM_020558	57316	Mm.287982	NM_020558	ENSMUSG00000000581	C1d	1110036E10Rik|AI875855|SUN-CoR	C1D_nuclear_receptor_co-repressor	protein-coding
chr1	85812124	85812853	1	1	2	24	intron_(NM_133781,_intron_1_of_8)	B1F2|SINE|Alu	19042	NM_133781	12283	Mm.26135	NM_133781	ENSMUSG00000036707	Cab39	AA408805|AA960512|C78372|MO25|MO25alpha	calcium_binding_protein_39	protein-coding
chr10	75752010	75752676	1	1	2	24	intron_(NM_172549,_intron_5_of_36)	B4|SINE|B4	12014	NM_172549	104248	Mm.257404	NM_172549	ENSMUSG00000020196	Cabin1	A330070M20Rik|Cain|Ppp3in	calcineurin_binding_protein_1	protein-coding
chr5	16225063	16225645	1	1	2	24	intron_(NM_009784,_intron_6_of_37)	intron_(NM_009784,_intron_6_of_37)	290663	NM_001110843	12293	Mm.159842	NM_009784	ENSMUSG00000040118	Cacna2d1	Ca(v)alpha2delta1|Cacna2|Cchl2a	calcium_channel,_voltage-dependent,_alpha2/delta_subunit_1	protein-coding
chr5	16232115	16232816	1	1	2	24	intron_(NM_009784,_intron_6_of_37)	intron_(NM_009784,_intron_6_of_37)	297775	NM_001110843	12293	Mm.159842	NM_009784	ENSMUSG00000040118	Cacna2d1	Ca(v)alpha2delta1|Cacna2|Cchl2a	calcium_channel,_voltage-dependent,_alpha2/delta_subunit_1	protein-coding
chr16	67855447	67856284	1	1	2	24	Intergenic	Intergenic	-234958	NM_001145977	239857	Mm.394300	NM_178721	ENSMUSG00000064115	Cadm2	2900078E11Rik|9330131D06|A830029E02Rik|Igdf4d|Igsf4d|NECL3|SynCAM_2|SynCAM2	cell_adhesion_molecule_2	protein-coding
chr14	13022371	13023578	1	1	2	24	Intergenic	Intergenic	-199896	NM_012061	27062	Mm.260881	NM_012061	ENSMUSG00000054423	Cadps	AU067781|CAPS|CAPS1|mKIAA1121	Ca2+-dependent_secretion_activator	protein-coding
chr6	17606343	17606957	1	1	2	24	Intergenic	RMER1A|Other|Other	-30448	NM_007604	12343	Mm.392504	NM_007604	.	Capza2	1110053K06Rik|AW208808|Cappa2	capping_protein_(actin_filament)_muscle_Z-line,_alpha_2	protein-coding
chr16	51945125	51945797	1	1	2	24	Intergenic	L1_Mus4|LINE|L1	-86088	NM_001033238	208650	Mm.328206	NM_001033238	ENSMUSG00000022637	Cblb	AI429560|AI851073|Cbl-b	Casitas_B-lineage_lymphoma_b	protein-coding
chr16	51981657	51982654	1	1	2	24	Intergenic	Intergenic	-49393	NM_001033238	208650	Mm.328206	NM_001033238	ENSMUSG00000022637	Cblb	AI429560|AI851073|Cbl-b	Casitas_B-lineage_lymphoma_b	protein-coding
chr18	86650602	86651158	1	1	2	24	Intergenic	Intergenic	-60230	NM_001302356	12405	Mm.70775	NM_172633	ENSMUSG00000024647	Cbln2	6330593N19Rik|A730004O05	cerebellin_2_precursor_protein	protein-coding
chr14	36916225	36917780	1	1	2	24	intron_(NM_028407,_intron_3_of_7)	ORR1E|LTR|ERVL-MaLR	18565	NM_028407	72972	Mm.27621	NM_027045	ENSMUSG00000058690	Ccser2	1700012P13Rik|2900054P12Rik|AI035535|AW108503|Fam190b|Gcap14	coiled-coil_serine_rich_2	protein-coding
chr11	114882170	114883511	1	1	2	24	Intergenic	RLTR18B|LTR|ERVK	-7200	NM_170758	217303	Mm.294439	NM_170758	ENSMUSG00000034652	Cd300a	B230315M08Rik|Clm8|LMIR1|MAIR-I|MAIR-Ia|MMAC8|Pigr4|mcpir1	CD300A_antigen	protein-coding
chr1	194921497	194922678	1	1	2	24	Intergenic	Lx2B2|LINE|L1	-16733	NM_133654	12490	Mm.29798	NM_133654	ENSMUSG00000016494	Cd34	AU040960	CD34_antigen	protein-coding
chr5	17834427	17835508	1	1	2	24	intron_(NM_001159556,_intron_1_of_14)	intron_(NM_001159556,_intron_1_of_14)	928	NM_001159555	12491	Mm.18628	NM_007643	ENSMUSG00000002944	Cd36	FAT|GPIV|Scarb3	CD36_antigen	protein-coding
chr5	17861387	17862315	1	1	2	24	intron_(NM_001159558,_intron_1_of_15)	intron_(NM_001159558,_intron_1_of_15)	-12059	NM_001159557	12491	Mm.18628	NM_007643	ENSMUSG00000002944	Cd36	FAT|GPIV|Scarb3	CD36_antigen	protein-coding
chr13	43946376	43946905	1	1	2	24	Intergenic	RLTR1B|LTR|ERV1	161529	NM_001289915	12522	Mm.57175	NM_009856	ENSMUSG00000015396	Cd83	-	CD83_antigen	protein-coding
chr2	120709205	120710045	1	1	2	24	Intergenic	Intergenic	21892	NM_026891	68968	Mm.2289	NM_026891	ENSMUSG00000027284	Cdan1	1500015A01Rik|AI448026|AW492297|CDA-I|CDA1|CDAI	congenital_dyserythropoietic_anemia,_type_I_(human)	protein-coding
chr3	116457125	116458170	1	1	2	24	Intergenic	L1VL2|LINE|L1	-33616	NM_001080818	229776	Mm.17647	NM_001080818	ENSMUSG00000033502	Cdc14a	A830059A17Rik|CDC14A2|CDC14a1|Cdc14	CDC14_cell_division_cycle_14A	protein-coding
chr8	101404119	101405002	1	1	2	24	Intergenic	Intergenic	1380550	NM_009866	12552	Mm.1571	NM_009866	ENSMUSG00000031673	Cdh11	Cad11|OSF-4	cadherin_11	protein-coding
chr15	23314923	23316181	1	1	2	24	intron_(NM_001081299,_intron_4_of_11)	T-rich|Low_complexity|Low_complexity	279089	NM_001081299	320865	Mm.241965	NM_001081299	ENSMUSG00000040420	Cdh18	B230220E17Rik|Cdh14l	cadherin_18	protein-coding
chr15	24151994	24152809	1	1	2	24	Intergenic	RMER13A2|LTR|ERVK	1115939	NM_001081299	320865	Mm.241965	NM_001081299	ENSMUSG00000040420	Cdh18	B230220E17Rik|Cdh14l	cadherin_18	protein-coding
chr4	70158053	70158524	1	1	2	24	Intergenic	RMER15|LTR|ERVL	252146	NM_145990	214444	Mm.370777	NM_145990	ENSMUSG00000039298	Cdk5rap2	2900018K03Rik|an|mKIAA1633	CDK5_regulatory_subunit_associated_protein_2	protein-coding
chr2	7365024	7365814	1	1	2	24	intron_(NM_001110231,_intron_2_of_15)	intron_(NM_001110231,_intron_2_of_15)	30581	NM_001110232	14007	Mm.398543	NM_010160	ENSMUSG00000002107	Celf2	B230218O03|B230345P09Rik|C88023|CELF-2|CUG-BP2|Cugbp2|D230046B21Rik|Etr-3|Napor|Napor-2|mETR-3	CUGBP,_Elav-like_family_member_2	protein-coding
chr1	120919765	120920520	1	1	2	24	Intergenic	Intergenic	-167262	NR_110450	98452	Mm.131017	NR_038008	ENSMUSG00000097881	Celrr	AI848258|B230209K01Rik|Celr|Gm818	cerebellum_expressed_regulatory_RNA	ncRNA
chr3	135175414	135175940	1	1	2	24	Intergenic	RLTR40|LTR|ERVK	-36886	NM_173762	229841	Mm.161470	NM_173762	ENSMUSG00000045328	Cenpe	312kDa|AU019344|BC049989|C530022J18|CENP-E|Kif10	centromere_protein_E	protein-coding
chr13	81763474	81764314	1	1	2	24	Intergenic	Intergenic	-19398	NM_007684	12626	Mm.12481	NM_007684	ENSMUSG00000021537	Cetn3	MmCEN3	centrin_3	protein-coding
chr17	15690112	15691049	1	1	2	24	Intergenic	Intergenic	-14386	NM_007690	12648	Mm.8137	NM_007690	ENSMUSG00000023852	Chd1	4930525N21Rik|AI851787|AW555109	chromodomain_helicase_DNA_binding_protein_1	protein-coding
chr7	73487103	73487690	1	1	2	24	intron_(NM_001081345,_intron_16_of_38)	intron_(NM_001081345,_intron_16_of_38)	54349	NM_001081345	244059	Mm.34539	NM_001081345	ENSMUSG00000078671	Chd2	2810013C04Rik|2810040A01Rik|5630401D06Rik|AI851092|BC029703|CHD-2	chromodomain_helicase_DNA_binding_protein_2	protein-coding
chr8	90975748	90976385	1	1	2	24	intron_(NM_001310530,_intron_3_of_37)	intron_(NM_001310530,_intron_3_of_37)	43818	NM_001310530	109151	Mm.100615	NM_177224	ENSMUSG00000056608	Chd9	1810014J18Rik|9030205D12Rik|A330063D19Rik|AD013|PRIC320|mKIAA0308	chromodomain_helicase_DNA_binding_protein_9	protein-coding
chr18	15790123	15790773	1	1	2	24	Intergenic	Lx5b|LINE|L1	-72402	NM_199055	71367	Mm.329304	NM_199055	ENSMUSG00000047161	Chst9	5430438D01Rik	carbohydrate_(N-acetylgalactosamine_4-0)_sulfotransferase_9	protein-coding
chr3	108665868	108666391	1	1	2	24	intron_(NM_145543,_intron_4_of_11)	MTB_Mm|LTR|ERVL-MaLR	12140	NM_001177770	229725	Mm.214545	NM_145543	ENSMUSG00000027884	Clcc1	Mclc	chloride_channel_CLIC-like_1	protein-coding
chr8	116915673	116916326	1	1	2	24	intron_(NM_026844,_intron_1_of_3)	Tigger5|DNA|TcMar-Tigger	5436	NM_026844	66531	Mm.4011	NM_026844	ENSMUSG00000014633	Cmc2	1110046L09Rik|2310061C15Rik|DC13	COX_assembly_mitochondrial_protein_2	protein-coding
chr4	19127621	19128210	1	1	2	24	Intergenic	Intergenic	-152934	NM_013927	30952	Mm.445778	NM_013927	ENSMUSG00000056494	Cngb3	CCNC2|CNG6|Cngbeta2	cyclic_nucleotide_gated_channel_beta_3	protein-coding
chr6	35129325	35129861	1	1	2	24	intron_(NM_001164412,_intron_1_of_10)	intron_(NM_001164412,_intron_1_of_10)	4144	NM_001164414	53621	Mm.214525	NM_016877	ENSMUSG00000038784	Cnot4	Not4|Not4h|Not4hp	CCR4-NOT_transcription_complex,_subunit_4	protein-coding
chr9	11758989	11759623	1	1	2	24	Intergenic	L1Md_F2|LINE|L1	-854531	NM_001170787	244682	Mm.187021	NM_001033359	ENSMUSG00000039488	Cntn5	6720426O10Rik|A830025P08Rik|Gm507|NB-2	contactin_5	protein-coding
chr6	104804821	104805480	1	1	2	24	intron_(NM_017383,_intron_12_of_22)	intron_(NM_017383,_intron_12_of_22)	312107	NM_017383	53870	Mm.321671	NM_017383	ENSMUSG00000030092	Cntn6	NB-3	contactin_6	protein-coding
chr1	114782014	114782743	1	1	2	24	Intergenic	Intergenic	-902758	NM_001077425	636808	Mm.101576	NM_001077425	ENSMUSG00000070695	Cntnap5a	Caspr5-1|EG636808	contactin_associated_protein-like_5A	protein-coding
chr6	30893910	30895101	1	1	2	24	intron_(NM_017478,_intron_3_of_23)	B3|SINE|B2	2288	NM_017478	54160	Mm.39896	NM_017478	ENSMUSG00000025607	Copg2	AW227625|gamma-2-COP	coatomer_protein_complex,_subunit_gamma_2	protein-coding
chr13	85813312	85813818	1	1	2	24	Intergenic	Lx6|LINE|L1	233230	NM_007749	12867	Mm.378898	NM_007749	.	Cox7c	COXVIIc|Cox7c1	cytochrome_c_oxidase_subunit_VIIc	protein-coding
chr1	139262570	139263370	1	1	2	24	intron_(NM_133239,_intron_5_of_11)	intron_(NM_133239,_intron_5_of_11)	114106	NM_133239	170788	Mm.95700	NM_133239	ENSMUSG00000063681	Crb1	7530426H14Rik|A930008G09Rik	crumbs_family_member_1,_photoreceptor_morphogenesis_associated	protein-coding
chr15	49061988	49062734	1	1	2	24	Intergenic	L1Md_F2|LINE|L1	-270372	NM_001081391	239420	Mm.309363	NM_001081391	ENSMUSG00000022311	Csmd3	4930500N14Rik|mKIAA1894	CUB_and_Sushi_multiple_domains_3	protein-coding
chr14	63115289	63116006	1	1	2	24	Intergenic	B3|SINE|B2	-6814	NM_007798	13030	Mm.236553	NM_007798	ENSMUSG00000021939	Ctsb	CB	cathepsin_B	protein-coding
chr17	11621748	11622331	1	1	2	24	intron_(NM_016694,_intron_6_of_11)	intron_(NM_016694,_intron_6_of_11)	261149	NR_045808	52027	Mm.442257	NR_045808	.	D17Ertd648e	-	DNA_segment,_Chr_17,_ERATO_Doi_648,_expressed	ncRNA
chr9	81088135	81089002	1	1	2	24	Intergenic	Intergenic	-543361	NR_040395	319405	Mm.246494	NR_040393	ENSMUSG00000097466	D430036J16Rik	-	RIKEN_cDNA_D430036J16_gene	ncRNA
chr15	6314144	6314842	1	1	2	24	intron_(NM_001008702,_intron_1_of_13)	(GTTTG)n|Simple_repeat|Simple_repeat	14704	NM_001008702	13132	Mm.240830	NM_023118	ENSMUSG00000022150	Dab2	5730435J12Rik|AA960054|AI957090|D15Wsu122e|D630005B22Rik|Doc-2|Doc2|p96	disabled_2,_mitogen-responsive_phosphoprotein	protein-coding
chr14	98099133	98100239	1	1	2	24	intron_(NM_007826,_intron_1_of_11)	intron_(NM_007826,_intron_1_of_11)	70079	NM_001038610	13134	Mm.320593	NM_007826	ENSMUSG00000055639	Dach1	Dac|Dach	dachshund_1_(Drosophila)	protein-coding
chr18	71709578	71710472	1	1	2	24	intron_(NM_007831,_intron_5_of_28)	intron_(NM_007831,_intron_5_of_28)	641044	NM_007831	13176	Mm.167882	NM_007831	.	Dcc	C030036D22Rik|Igdcc1	deleted_in_colorectal_carcinoma	protein-coding
chr18	71752441	71752947	1	1	2	24	intron_(NM_007831,_intron_5_of_28)	intron_(NM_007831,_intron_5_of_28)	598375	NM_007831	13176	Mm.167882	NM_007831	.	Dcc	C030036D22Rik|Igdcc1	deleted_in_colorectal_carcinoma	protein-coding
chr12	104790557	104790977	1	1	2	24	intron_(NM_053155,_intron_5_of_13)	RMER1A|Other|Other	-38815	NM_148948	192119	Mm.21135	NM_148948	ENSMUSG00000041415	Dicer1	1110006F08Rik|D12Ertd7e|mKIAA0928	dicer_1,_ribonuclease_type_III	protein-coding
chr16	31689167	31689807	1	1	2	24	intron_(NR_045516,_intron_4_of_24)	intron_(NR_045516,_intron_4_of_24)	25552	NM_007862	13383	Mm.382	NM_007862	ENSMUSG00000022770	Dlg1	B130052P05Rik|Dlgh1|E-dlg/SAP97|SAP-97|SAP97|mKIAA4187	discs,_large_homolog_1_(Drosophila)	protein-coding
chr7	90796487	90797838	1	1	2	24	Intergenic	Intergenic	-293623	NM_011807	23859	Mm.147213	NM_011807	.	Dlg2	A330103J02Rik|B230218P12Rik|B330007M19Rik|Dlgh2|Gm1197|PSD93	discs,_large_homolog_2_(Drosophila)	protein-coding
chr17	70338817	70339554	1	1	2	24	Intergenic	MLT1B|LTR|ERVL-MaLR	-85606	NM_177639	224997	Mm.311840	NM_027712	ENSMUSG00000003279	Dlgap1	4933422O14Rik|9630002F18|AI845682|AI848168|BB075781|D17Bwg0511e|GKAP/SAPAP|GKPA/SAPAP|Gkap|Sapap1|mKIAA4162	discs,_large_(Drosophila)_homolog-associated_protein_1	protein-coding
chr15	28434750	28435489	1	1	2	24	intron_(NM_133365,_intron_68_of_78)	RLTR31D_MM|LTR|ERVK	231354	NM_133365	110082	Mm.248464	NM_133365	ENSMUSG00000022262	Dnah5	AU022615|Dnahc5|Mdnah5|b2b1134Clo|b2b1154Clo|b2b1537Clo|b2b1565Clo|b2b601Clo|mKIAA1603	dynein,_axonemal,_heavy_chain_5	protein-coding
chr2	18341912	18342687	1	1	2	24	intron_(NM_001190817,_intron_1_of_12)	intron_(NM_001190817,_intron_1_of_12)	50530	NM_007869	13418	Mm.246674	NM_007869	ENSMUSG00000026740	Dnajc1	4733401K02Rik|AA960110|D230036H06Rik|Dnajl1|ERdj1|ERj1p|MTJ1	DnaJ_(Hsp40)_homolog,_subfamily_C,_member_1	protein-coding
chr3	118672012	118672658	1	1	2	24	intron_(NM_170778,_intron_2_of_22)	MTD|LTR|ERVL-MaLR	110157	NM_170778	99586	Mm.27907	NM_170778	ENSMUSG00000033308	Dpyd	AI315208|DPD|E330028L06Rik	dihydropyrimidine_dehydrogenase	protein-coding
chr18	19359767	19360602	1	1	2	24	Intergenic	L1_Mus3|LINE|L1	641912	NM_007882	13507	Mm.89935	NM_007882	ENSMUSG00000059898	Dsc3	5430426I24Rik	desmocollin_3	protein-coding
chr2	80619535	80620529	1	1	2	24	intron_(NM_024438,_intron_1_of_3)	B1_Mus1|SINE|Alu	2818	NM_024438	68082	Mm.306818	NM_024438	ENSMUSG00000027001	Dusp19	5930436K22Rik|C79103|SKRP1|TS-DSP1	dual_specificity_phosphatase_19	protein-coding
chr1	172649212	172650099	1	1	2	24	Intergenic	Intergenic	-16682	NM_026725	68440	Mm.33024	NM_026725	ENSMUSG00000026544	Dusp23	1300005N15Rik|LDP-3	dual_specificity_phosphatase_23	protein-coding
chr16	94598135	94598950	1	1	2	24	intron_(NM_001113389,_intron_1_of_11)	intron_(NM_001113389,_intron_1_of_11)	27636	NM_001113389	13548	Mm.310973	NM_007890	ENSMUSG00000022897	Dyrk1a	2310043O08Rik|D16Ertd272e|D16Ertd493e|Dyrk|ENSMUSG00000074897|Gm10783|Mnbh|Mp86|mmb	dual-specificity_tyrosine-(Y)-phosphorylation_regulated_kinase_1a	protein-coding
chr4	108157354	108158266	1	1	2	24	Intergenic	MMERVK9C_I-int|LTR|ERVK	-7627	NM_001254754	52430	Mm.270783	NM_026728	ENSMUSG00000028601	Echdc2	1300017C12Rik|2610009M20Rik|D4Ertd765e	enoyl_Coenzyme_A_hydratase_domain_containing_2	protein-coding
chr2	174906423	174907436	1	1	2	24	Intergenic	Intergenic	146172	NM_007903	13616	Mm.9478	NM_007903	ENSMUSG00000027524	Edn3	114CH19|ET-3|PPET3|ls|tmgc48	endothelin_3	protein-coding
chr17	62547682	62548662	1	1	2	24	Intergenic	Intergenic	333145	NM_207654	13640	Mm.7978	NM_010109	.	Efna5	AL-1|AV158822|EFL-5|Ephrin-A5|Epl7|LERK-7|RAGS	ephrin_A5	protein-coding
chr8	7331325	7332696	1	1	2	24	Intergenic	Intergenic	1328762	NM_010111	13642	Mm.209813	NM_010111	ENSMUSG00000001300	Efnb2	ELF-2|Epl5|Eplg5|Htk-L|LERK-5|Lerk5|NLERK-1	ephrin_B2	protein-coding
chr8	7485687	7486333	1	1	2	24	Intergenic	GA-rich|Low_complexity|Low_complexity	1174763	NM_010111	13642	Mm.209813	NM_010111	ENSMUSG00000001300	Efnb2	ELF-2|Epl5|Eplg5|Htk-L|LERK-5|Lerk5|NLERK-1	ephrin_B2	protein-coding
chr13	75740192	75741367	1	1	2	24	intron_(NM_138953,_intron_2_of_11)	intron_(NM_138953,_intron_2_of_11)	33296	NM_138953	192657	Mm.21288	NM_138953	ENSMUSG00000001542	Ell2	-	elongation_factor_RNA_polymerase_II_2	protein-coding
chr2	105834413	105835032	1	1	2	24	intron_(NM_023876,_intron_4_of_9)	intron_(NM_023876,_intron_4_of_9)	69841	NM_023876	77766	Mm.3608	NM_023876	.	Elp4	A330107A17Rik|Paxneb	elongation_protein_4_homolog_(S._cerevisiae)	protein-coding
chr3	137378898	137379744	1	1	2	24	intron_(NM_016885,_intron_2_of_10)	intron_(NM_016885,_intron_2_of_10)	38243	NM_016885	59308	Mm.27343	NM_016885	ENSMUSG00000054690	Emcn	0610012K22Rik|AI315669|Muc14	endomucin	protein-coding
chr1	120735547	120736436	1	1	2	24	Intergenic	Intergenic	133505	NM_010133	13798	Mm.2657	NM_010133	ENSMUSG00000058665	En1	En-1|Mo-en.1	engrailed_1	protein-coding
chr1	120836125	120836766	1	1	2	24	Intergenic	L1_Mur2|LINE|L1	233959	NM_010133	13798	Mm.2657	NM_010133	ENSMUSG00000058665	En1	En-1|Mo-en.1	engrailed_1	protein-coding
chr4	28062888	28063345	1	1	2	24	Intergenic	L1Md_F2|LINE|L1	-750014	NM_001290434	13841	Mm.257266	NM_010141	ENSMUSG00000028289	Epha7	Cek11|Ebk|Ehk3|Hek11|Mdk1	Eph_receptor_A7	protein-coding
chr1	68618865	68619774	1	1	2	24	intron_(NM_010154,_intron_2_of_26)	intron_(NM_010154,_intron_2_of_26)	488739	NM_010154	13869	Mm.442420	NM_010154	ENSMUSG00000062209	Erbb4	Her4|c-erbB-4	v-erb-a_erythroblastic_leukemia_viral_oncogene_homolog_4_(avian)	protein-coding
chr18	32236497	32237101	1	1	2	24	TTS_(NM_011946)	TTS_(NM_011946)	-3532	NM_133658	13872	Mm.282335	NM_133658	ENSMUSG00000024382	Ercc3	BTF2_p89|Ercc-3|XPB	excision_repair_cross-complementing_rodent_repair_deficiency,_complementation_group_3	protein-coding
chr12	39358927	39359528	1	1	2	24	Intergenic	B1_Mus1|SINE|Alu	575517	NM_001163154	14009	Mm.4866	NM_007960	ENSMUSG00000004151	Etv1	ER81|Etsrp81	ets_variant_1	protein-coding
chr6	33485176	33485688	1	1	2	24	intron_(NM_009148,_intron_9_of_17)	intron_(NM_009148,_intron_9_of_17)	236282	NM_009148	20336	Mm.265512	NM_009148	ENSMUSG00000029763	Exoc4	C78892|Sec8|Sec8l1	exocyst_complex_component_4	protein-coding
chr6	33599613	33600762	1	1	2	24	intron_(NM_009148,_intron_10_of_17)	L2b|LINE|L2	351038	NM_009148	20336	Mm.265512	NM_009148	ENSMUSG00000029763	Exoc4	C78892|Sec8|Sec8l1	exocyst_complex_component_4	protein-coding
chr6	47555053	47555581	1	1	2	24	intron_(NM_001146689,_intron_5_of_19)	RLTR12G|LTR|ERVK	39713	NM_007971	14056	Mm.246688	NM_007971	ENSMUSG00000029687	Ezh2	Enx-1|Enx1h|KMT6|mKIAA4065	enhancer_of_zeste_2_polycomb_repressive_complex_2_subunit	protein-coding
chr3	9970542	9971585	1	1	2	24	Intergenic	Intergenic	-41521	NM_001272098	16592	Mm.741	NM_010634	ENSMUSG00000027533	Fabp5	E-FABP|Fabpe|Klbp|PA-FABP|mal1	fatty_acid_binding_protein_5,_epidermal	protein-coding
chr10	57760333	57760880	1	1	2	24	Intergenic	Intergenic	-24316	NM_021272	12140	Mm.3644	NM_021272	ENSMUSG00000019874	Fabp7	B-FABP|BFABP|Blbp|MRG	fatty_acid_binding_protein_7,_brain	protein-coding
chr4	109809106	109809829	1	1	2	24	intron_(NM_007983,_intron_8_of_18)	intron_(NM_007983,_intron_8_of_18)	132841	NM_007983	14084	Mm.318259	NM_007983	ENSMUSG00000010517	Faf1	AA408698|Dffrx|Fam	Fas-associated_factor_1	protein-coding
chr4	5668055	5668711	1	1	2	24	intron_(NM_173426,_intron_1_of_2)	intron_(NM_173426,_intron_1_of_2)	24204	NM_173426	242297	Mm.331470	NM_173426	ENSMUSG00000049119	Fam110b	1700012H17Rik|5031405P22|AW049855	family_with_sequence_similarity_110,_member_B	protein-coding
chr13	77715564	77717497	1	1	2	24	intron_(NM_001163419,_intron_1_of_9)	Lx4A|LINE|L1	7841	NR_028109	68675	Mm.343005	NM_138312	ENSMUSG00000064138	Fam172a	1110033M05Rik|2610318O14Rik|53-E6|9430037D06Rik|AF064782|pEN87	family_with_sequence_similarity_172,_member_A	protein-coding
chr14	27466744	27467751	1	1	2	24	intron_(NM_001114879,_intron_16_of_23)	intron_(NM_001114879,_intron_16_of_23)	38401	NM_001114879	218850	Mm.247767	NM_028945	ENSMUSG00000040651	Fam208a	4732418E12|4933409E02Rik|D14Abb1e|MommeD6	family_with_sequence_similarity_208,_member_A	protein-coding
chr17	26232317	26232970	1	1	2	24	intron_(NM_001206335,_intron_1_of_12)	intron_(NM_001206335,_intron_1_of_12)	11598	NM_001206335	106581	Mm.28844	NM_207217	ENSMUSG00000024187	Fam234a	Itfg3	family_with_sequence_similarity_234,_member_A	protein-coding
chr6	29285923	29286660	1	1	2	24	intron_(NM_001101486,_intron_3_of_4)	MER2|DNA|TcMar-Tigger	5151	NM_001101486	245884	Mm.33683	NM_001101486	ENSMUSG00000079652	Fam71f2	AI507611|GARI	family_with_sequence_similarity_71,_member_F2	protein-coding
chr9	16146602	16147083	1	1	2	24	intron_(NM_001080814,_intron_2_of_24)	intron_(NM_001080814,_intron_2_of_24)	231388	NM_001080814	270120	Mm.195010	NM_001080814	ENSMUSG00000074505	Fat3	9430076A06Rik|D430038H04Rik|Gm1132|Gm510|MFAT3F	FAT_tumor_suppressor_homolog_3_(Drosophila)	protein-coding
chr3	39222231	39223008	1	1	2	24	Intergenic	Intergenic	335680	NM_183221	329628	Mm.316210	NM_183221	ENSMUSG00000046743	Fat4	6030410K14Rik|9430004M15	FAT_tumor_suppressor_homolog_4_(Drosophila)	protein-coding
chr18	58220691	58221633	1	1	2	24	Intergenic	Intergenic	-11236	NM_010181	14119	Mm.20271	NM_010181	ENSMUSG00000024598	Fbn2	BC063774|Fib-2|mKIAA4226|sne|sy	fibrillin_2	protein-coding
chr14	11007099	11007795	1	1	2	24	intron_(NM_001308285,_intron_2_of_9)	intron_(NM_001308285,_intron_2_of_9)	154588	NM_010210	14198	Mm.397619	NM_010210	ENSMUSG00000060579	Fhit	AW045638|Fra14A2	fragile_histidine_triad_gene	protein-coding
chr2	64088509	64089430	1	1	2	24	intron_(NM_001267847,_intron_1_of_3)	intron_(NM_001267847,_intron_1_of_3)	9068	NM_001267846	60344	Mm.130769	NM_021716	ENSMUSG00000075324	Fign	fi|fidget	fidgetin	protein-coding
chr4	62347488	62348599	1	1	2	24	intron_(NM_001045528,_intron_2_of_27)	intron_(NM_001045528,_intron_2_of_27)	12504	NM_001045528	338355	Mm.357792	NM_001045528	ENSMUSG00000066151	Fkbp15	BB131447|C430014M02Rik|FKBO133|FKBP-133|FKBP-15|FKBP133|mKIAA0674	FK506_binding_protein_15	protein-coding
chr2	140578661	140579149	1	1	2	24	intron_(NM_001013802,_intron_3_of_18)	intron_(NM_001013802,_intron_3_of_18)	92571	NM_178382	71436	Mm.426781	NM_178382	ENSMUSG00000051379	Flrt3	5530600M07Rik|C430047I10Rik|mKIAA1469	fibronectin_leucine_rich_transmembrane_protein_3	protein-coding
chr11	54437969	54438392	1	1	2	24	promoter-TSS_(NM_173753)	promoter-TSS_(NM_173753)	2	NM_173753	216742	Mm.34087	NM_173753	ENSMUSG00000035992	Fnip1	A730024A03Rik|AI838773|AW557298	folliculin_interacting_protein_1	protein-coding
chr6	99008994	99009552	1	1	2	24	intron_(NM_001197321,_intron_7_of_17)	B3|SINE|B2	19025	NM_001197322	108655	Mm.234965	NM_053202	ENSMUSG00000030067	Foxp1	3110052D19Rik|4932443N09Rik|AI461938|AW494214	forkhead_box_P1	protein-coding
chr10	34981657	34982695	1	1	2	24	Intergenic	Intergenic	498776	NM_010237	14302	Mm.332432	NM_010237	ENSMUSG00000019779	Frk	BSK|BSK/IYK|C85044|GTK|RAK	fyn-related_kinase	protein-coding
chr10	35445131	35445651	1	1	2	24	Intergenic	MERV1_I-int|LTR|ERV1	961991	NM_010237	14302	Mm.332432	NM_010237	ENSMUSG00000019779	Frk	BSK|BSK/IYK|C85044|GTK|RAK	fyn-related_kinase	protein-coding
chr3	77438421	77439259	1	1	2	24	Intergenic	Lx8b|LINE|L1	1363257	NM_001253719	213262	Mm.379337	NM_178673	ENSMUSG00000034098	Fstl5	9130207J01Rik	follistatin-like_5	protein-coding
chr12	77379328	77380061	1	1	2	24	intron_(NR_045554,_intron_6_of_11)	Lx2B2|LINE|L1	-9169	NM_001252615	53618	Mm.35628	NM_016893	ENSMUSG00000021065	Fut8	-	fucosyltransferase_8	protein-coding
chr12	77611129	77612062	1	1	2	24	Intergenic	Intergenic	201455	NM_001252616	53618	Mm.35628	NM_016893	ENSMUSG00000021065	Fut8	-	fucosyltransferase_8	protein-coding
chr12	51360042	51361110	1	1	2	24	intron_(NM_001015099,_intron_7_of_14)	B2_Mm2|SINE|B2	12346	NM_001015099	217558	Mm.253264	NM_001015099	ENSMUSG00000035293	G2e3	6030408C04Rik|9030416F18|AW046379|D930034K21Rik|mKIAA1333	G2/M-phase_specific_E3_ubiquitin_ligase	protein-coding
chr12	51291380	51291856	1	1	2	24	Intergenic	RMER15|LTR|ERVL	-56612	NM_001167963	217558	Mm.253264	NM_001015099	ENSMUSG00000035293	G2e3	6030408C04Rik|9030416F18|AW046379|D930034K21Rik|mKIAA1333	G2/M-phase_specific_E3_ubiquitin_ligase	protein-coding
chr5	61193492	61194259	1	1	2	24	Intergenic	Intergenic	-614967	NM_019468	14380	Mm.347430	NM_019468	.	G6pd2	G6pdx-ps1|Gpd-2|Gpd2	glucose-6-phosphate_dehydrogenase_2	protein-coding
chr5	61738773	61739375	1	1	2	24	Intergenic	Lx2|LINE|L1	-69769	NM_019468	14380	Mm.347430	NM_019468	.	G6pd2	G6pdx-ps1|Gpd-2|Gpd2	glucose-6-phosphate_dehydrogenase_2	protein-coding
chr18	24284045	24284463	1	1	2	24	intron_(NM_001160404,_intron_12_of_12)	intron_(NM_001160404,_intron_12_of_12)	78260	NM_001160404	14423	Mm.30249	NM_013814	ENSMUSG00000000420	Galnt1	-	UDP-N-acetyl-alpha-D-galactosamine:polypeptide_N-acetylgalactosaminyltransferase_1	protein-coding
chr8	58020594	58021050	1	1	2	24	intron_(NM_175032,_intron_4_of_11)	intron_(NM_175032,_intron_4_of_11)	-367767	NM_144731	108150	Mm.62886	NM_144731	ENSMUSG00000031608	Galnt7	AI225872	UDP-N-acetyl-alpha-D-galactosamine:_polypeptide_N-acetylgalactosaminyltransferase_7	protein-coding
chr8	58901571	58902310	1	1	2	24	intron_(NM_175032,_intron_1_of_11)	Lx5c|LINE|L1	9686	NM_175032	270049	Mm.236368	NM_175032	ENSMUSG00000096914	Galntl6	1700021K10Rik|4930431L04Rik|A830023L05	UDP-N-acetyl-alpha-D-galactosamine:polypeptide_N-acetylgalactosaminyltransferase-like_6	protein-coding
chr14	23376891	23378068	1	1	2	24	intron_(NM_001253367,_intron_19_of_28)	MLT1C|LTR|ERVL-MaLR	-282909	NR_033550	791307	Mm.364384	NR_033550	ENSMUSG00000068680	Gm10248	ENSMUSG00000068680	predicted_gene_10248	ncRNA
chr11	38559876	38560912	1	1	2	24	Intergenic	Intergenic	-40349	NR_040295	100502917	Mm.61144	NR_040295	.	Gm12130	OTTMUSG00000005424	predicted_gene_12130	ncRNA
chr11	44934506	44935420	1	1	2	24	intron_(NM_001290709,_intron_10_of_15)	intron_(NM_001290709,_intron_10_of_15)	181965	NR_045100	100504255	Mm.123608	NR_045100	ENSMUSG00000084773	Gm12159	OTTMUSG00000005475	predicted_gene_12159	ncRNA
chr8	58671768	58672612	1	1	2	24	intron_(NM_175032,_intron_1_of_11)	L1_Mus1|LINE|L1	28606	NM_001177534	100271928	Mm.484123	NM_001177534	.	Gm15881	OTTMUSG00000027193	predicted_gene_15881	protein-coding
chr15	51504714	51505230	1	1	2	24	Intergenic	Intergenic	-109362	NR_045092	100502643	Mm.131987	NR_045092	.	Gm19303	-	predicted_gene,_19303	ncRNA
chr10	17009304	17010315	1	1	2	24	intron_(NR_038020,_intron_1_of_8)	B3|SINE|B2	85972	NR_038020	100504235	Mm.84044	NR_038020	ENSMUSG00000101969	Gm20125	-	predicted_gene,_20125	ncRNA
chr1	101147133	101147908	1	1	2	24	Intergenic	Intergenic	-8247	NR_037989	100504525	Mm.87065	NR_037989	ENSMUSG00000100684	Gm20268	-	predicted_gene,_20268	ncRNA
chr3	74321299	74322058	1	1	2	24	Intergenic	Intergenic	-304402	NR_040450	100504692	Mm.394454	NR_040450	ENSMUSG00000104096	Gm20356	-	predicted_gene,_20356	ncRNA
chr18	80593412	80594280	1	1	2	24	Intergenic	Intergenic	-49300	NR_028424	100039348	Mm.254722	NR_028424	.	Gm2176	A430076E10Rik	glucosamine-6-phosphate_deaminase_1_pseudogene	pseudo
chr8	50367692	50368092	1	1	2	24	promoter-TSS_(NR_046067)	promoter-TSS_(NR_046067)	-220	NR_046067	100039954	Mm.400419	NR_046067	.	Gm2516	-	predicted_gene_2516	ncRNA
chr8	32780557	32782089	1	1	2	24	Intergenic	Intergenic	168703	NM_001177589	100042715	Mm.291093	NM_001177589	.	Gm3985	-	predicted_gene_3985	protein-coding
chr8	44212526	44213069	1	1	2	24	Intergenic	Intergenic	-513307	NM_001079931	384814	Mm.491652	NM_001079931	.	Gm5347	EG384814	predicted_gene_5347	protein-coding
chr1	28183861	28184483	1	1	2	24	Intergenic	AT_rich|Low_complexity|Low_complexity	596080	NM_001013750	210962	Mm.214178	NM_001013750	ENSMUSG00000048411	Gm597	-	predicted_gene_597	protein-coding
chr1	29058999	29059753	1	1	2	24	Intergenic	Intergenic	-279124	NM_001013750	210962	Mm.214178	NM_001013750	ENSMUSG00000048411	Gm597	-	predicted_gene_597	protein-coding
chr3	143571579	143572414	1	1	2	24	Intergenic	Lx4B|LINE|L1	140146	NR_040405	621809	Mm.360134	NR_040405	ENSMUSG00000105279	Gm6260	EG621809	predicted_gene_6260	ncRNA
chr3	111230531	111231386	1	1	2	24	Intergenic	Intergenic	-650944	NR_045362	625585	Mm.389497	NR_045362	ENSMUSG00000104543	Gm6602	-	predicted_gene_6602	ncRNA
chr3	111972373	111972910	1	1	2	24	intron_(NR_045362,_intron_2_of_3)	Lx|LINE|L1	90739	NR_045362	625585	Mm.389497	NR_045362	ENSMUSG00000104543	Gm6602	-	predicted_gene_6602	ncRNA
chr3	71083789	71084752	1	1	2	24	Intergenic	MTE2a|LTR|ERVL-MaLR	-276980	NR_040556	625901	Mm.366028	NR_040556	ENSMUSG00000097252	Gm6634	EG625901	predicted_gene_6634	ncRNA
chr6	98542939	98543937	1	1	2	24	Intergenic	Intergenic	-200684	NM_001128092	330390	Mm.484161	NM_001128092	.	Gm765	-	predicted_gene_765	protein-coding
chr1	75426996	75427456	1	1	2	24	intron_(NM_001085370,_intron_31_of_38)	intron_(NM_001085370,_intron_31_of_38)	-8717	NM_133708	69080	Mm.23951	NM_133708	ENSMUSG00000033021	Gmppa	1810012N01Rik	GDP-mannose_pyrophosphorylase_A	protein-coding
chr13	111424182	111424853	1	1	2	24	Intergenic	Intergenic	65523	NM_001122963	73274	Mm.57286	NM_028487	ENSMUSG00000032745	Gpbp1	1700034P14Rik|AU019836|D230035M11Rik|Gpbp|mGPBP	GC-rich_promoter_binding_protein_1	protein-coding
chr14	117154064	117154824	1	1	2	24	intron_(NM_011821,_intron_1_of_8)	L2a|LINE|L2	229147	NM_001079844	23888	Mm.440025	NM_011821	ENSMUSG00000058571	Gpc6	-	glypican_6	protein-coding
chr2	57511266	57511925	1	1	2	24	Intergenic	B1_Mur3|SINE|Alu	273214	NM_010274	14571	Mm.3711	NM_010274	ENSMUSG00000026827	Gpd2	AA408484|AI448216|AU021455|AW494132|GPDH|Gdm1|Gpd-m|Gpdh-m|TISP38	glycerol_phosphate_dehydrogenase_2,_mitochondrial	protein-coding
chr18	42591105	42591577	1	1	2	24	Intergenic	B3|SINE|B2	-11689	NM_181543	240239	Mm.186779	NM_181543	ENSMUSG00000042816	Gpr151	C130082O03Rik|GalRL|PGR7|nGPCR-2037	G_protein-coupled_receptor_151	protein-coding
chr6	25732187	25732826	1	1	2	24	Intergenic	L1_Mur1|LINE|L1	-42527	NM_010338	14763	Mm.409670	NM_010338	.	Gpr37	AI848630|Pael-R	G_protein-coupled_receptor_37	protein-coding
chr2	65059246	65059846	1	1	2	24	Intergenic	L1Md_F2|LINE|L1	-36780	NM_016719	50915	Mm.214554	NM_016719	ENSMUSG00000026888	Grb14	AI505286	growth_factor_receptor_bound_protein_14	protein-coding
chr2	65093000	65093670	1	1	2	24	intron_(NM_177025,_intron_13_of_13)	Lx8b|LINE|L1	-70569	NM_016719	50915	Mm.214554	NM_016719	ENSMUSG00000026888	Grb14	AI505286	growth_factor_receptor_bound_protein_14	protein-coding
chr3	80393155	80394063	1	1	2	24	Intergenic	Lx8|LINE|L1	409182	NM_013540	14800	Mm.220224	NM_013540	.	Gria2	GluA2|GluR-B|Glur-2|Glur2	glutamate_receptor,_ionotropic,_AMPA2_(alpha_2)	protein-coding
chr6	63547043	63547724	1	1	2	24	intron_(NM_008167,_intron_2_of_15)	L1MA9|LINE|L1	290527	NM_008167	14804	Mm.439651	NM_008167	.	Grid2	B230104L07Rik|GluD2|GluRdelta2|Lc|Lc<J>|MMS10-AC|Ms10ac|cpr|ho|nmf408|tpr	glutamate_receptor,_ionotropic,_delta_2	protein-coding
chr6	63801186	63801929	1	1	2	24	intron_(NM_008167,_intron_2_of_15)	L1_Mus1|LINE|L1	544701	NM_008167	14804	Mm.439651	NM_008167	.	Grid2	B230104L07Rik|GluD2|GluRdelta2|Lc|Lc<J>|MMS10-AC|Ms10ac|cpr|ho|nmf408|tpr	glutamate_receptor,_ionotropic,_delta_2	protein-coding
chr2	28580782	28581602	1	1	2	24	intron_(NM_001290484,_intron_1_of_11)	B3A|SINE|B2	2087	NM_001290484	70239	Mm.274120	NM_148928	ENSMUSG00000026816	Gtf3c5	2700084A09Rik|TFIIIC63|TFiiiC2-63	general_transcription_factor_IIIC,_polypeptide_5	protein-coding
chr15	56867428	56868233	1	1	2	24	Intergenic	Intergenic	-173285	NM_008216	15117	Mm.5148	NM_008216	ENSMUSG00000022367	Has2	-	hyaluronan_synthase_2	protein-coding
chr10	21316546	21317596	1	1	2	24	intron_(NM_001042593,_intron_4_of_17)	intron_(NM_001042593,_intron_4_of_17)	21092	NM_019702	56422	Mm.25527	NM_019702	ENSMUSG00000019977	Hbs1l	2810035F15Rik|AI326327|eRFS	Hbs1-like_(S._cerevisiae)	protein-coding
chr18	50738643	50739385	1	1	2	24	Intergenic	Intergenic	-170315	NM_026108	67365	Mm.158150	NM_026108	ENSMUSG00000048875	Hdhd1a	1700121L12Rik|GS1|Hdhd1	haloacid_dehalogenase-like_hydrolase_domain_containing_1A	protein-coding
chr5	99868759	99869438	1	1	2	24	Intergenic	Intergenic	109839	NM_007516	11991	Mm.150231	NM_007516	ENSMUSG00000000568	Hnrnpd	Auf1|Hnrpd	heterogeneous_nuclear_ribonucleoprotein_D	protein-coding
chr13	93323239	93323701	1	1	2	24	intron_(NM_152134,_intron_1_of_8)	ORR1D1|LTR|ERVL-MaLR	15436	NM_152134	26556	Mm.37533	NM_011982	.	Homer1	PSD-Zip45|SYN47|Ves-1|homer-1|vesl-1	homer_homolog_1_(Drosophila)	protein-coding
chr5	40639860	40640800	1	1	2	24	Intergenic	Intergenic	-995699	NM_010474	15476	Mm.12559	NM_010474	ENSMUSG00000051022	Hs3st1	3-Ost|D5Wsu110e|Hsg3ost	heparan_sulfate_(glucosamine)_3-O-sulfotransferase_1	protein-coding
chr7	124091178	124091885	1	1	2	24	intron_(NM_001252072,_intron_1_of_1)	L1MD|LINE|L1	108351	NM_001252072	628779	Mm.40210	NM_001252072	ENSMUSG00000078591	Hs3st4	EG628779|Gm6915	heparan_sulfate_(glucosamine)_3-O-sulfotransferase_4	protein-coding
chr10	35798072	35799031	1	1	2	24	Intergenic	Intergenic	-708255	NM_001253355	319415	Mm.332442	NM_001081208	ENSMUSG00000044499	Hs3st5	D930005L05Rik|Gm1151|Hs3ost5	heparan_sulfate_(glucosamine)_3-O-sulfotransferase_5	protein-coding
chr13	105955262	105955893	1	1	2	24	Intergenic	L1_Mus1|LINE|L1	511885	NM_008308	15550	Mm.4716	NM_008308	ENSMUSG00000021721	Htr1a	Gpcr18	5-hydroxytryptamine_(serotonin)_receptor_1A	protein-coding
chr13	106133626	106134648	1	1	2	24	Intergenic	Intergenic	690444	NM_008308	15550	Mm.4716	NM_008308	ENSMUSG00000021721	Htr1a	Gpcr18	5-hydroxytryptamine_(serotonin)_receptor_1A	protein-coding
chr8	82344526	82345376	1	1	2	24	intron_(NM_001254747,_intron_3_of_7)	intron_(NM_001254747,_intron_3_of_7)	57635	NM_008357	16168	Mm.4392	NM_008357	ENSMUSG00000031712	Il15	AI503618|IL-15	interleukin_15	protein-coding
chr2	119436336	119437744	1	1	2	24	intron_(NM_026574,_intron_14_of_35)	URR1A|DNA|hAT-Charlie	40589	NM_026574	68142	Mm.330496	NM_026574	ENSMUSG00000034154	Ino80	2310079N15Rik|4632409L19Rik|Inoc1	INO80_homolog_(S._cerevisiae)	protein-coding
chr13	115579076	115579807	1	1	2	24	Intergenic	Intergenic	-477478	NM_001033228	109700	Mm.317280	NM_001033228	ENSMUSG00000042284	Itga1	CD49A|E130012M19Rik|Vla1	integrin_alpha_1	protein-coding
chr6	146466118	146466801	1	1	2	24	intron_(NM_019923,_intron_2_of_56)	B3A|SINE|B2	35763	NM_010586	16439	Mm.7800	NM_010586	ENSMUSG00000030287	Itpr2	AI649341|InsP3R-2|InsP3R-5|Ip3r2|Itpr5|insP3R2	inositol_1,4,5-triphosphate_receptor_2	protein-coding
chr4	95218599	95219882	1	1	2	24	Intergenic	(TAAA)n|Simple_repeat|Simple_repeat	-167019	NM_010591	16476	Mm.275071	NM_010591	ENSMUSG00000052684	Jun	AP-1|Junc|c-jun	jun_proto-oncogene	protein-coding
chr17	53625797	53626406	1	1	2	24	intron_(NM_001190846,_intron_3_of_17)	B3|SINE|B2	41976	NM_001190846	18519	Mm.255025	NM_020005	ENSMUSG00000000708	Kat2b	A930006P13Rik|AI461839|AW536563|Pcaf|p/CAF	K(lysine)_acetyltransferase_2B	protein-coding
chr10	7734539	7735667	1	1	2	24	intron_(NM_011835,_intron_1_of_10)	intron_(NM_011835,_intron_1_of_10)	9103	NM_011835	23924	Mm.28127	NM_011835	ENSMUSG00000019794	Katna1	-	katanin_p60_(ATPase-containing)_subunit_A1	protein-coding
chr5	48987408	48987986	1	1	2	24	intron_(NM_001199244,_intron_1_of_7)	intron_(NM_001199244,_intron_1_of_7)	-98140	NM_030265	80334	Mm.160172	NM_030265	ENSMUSG00000029088	Kcnip4	AV032399|Calp|Calp250|KChIP4|KChIP4a	Kv_channel_interacting_protein_4	protein-coding
chr1	134594428	134595255	1	1	2	24	intron_(NM_152895,_intron_5_of_26)	intron_(NM_152895,_intron_5_of_26)	34664	NM_152895	75605	Mm.28995	NM_152895	.	Kdm5b	2010009J12Rik|2210016I17Rik|AW556288|D1Ertd202e|Jarid1b|PLU-1|PUT1|Plu1|RBBP2H1A|Rb-Bp2|mKIAA4034	lysine_(K)-specific_demethylase_5B	protein-coding
chr1	31799407	31799910	1	1	2	24	Intergenic	Intergenic	-373147	NM_133235	170771	Mm.336594	NM_133235	.	Khdrbs2	6330586C16Rik|Slim1|Slm1	KH_domain_containing,_RNA_binding,_signal_transduction_associated_2	protein-coding
chr2	142867703	142868395	1	1	2	24	intron_(NM_001081133,_intron_1_of_25)	L1MC5|LINE|L1	33415	NM_001081133	16558	Mm.251934	NM_001081133	ENSMUSG00000038844	Kif16b	8430434E15Rik|AA623607|AI789011|C80253|C80902|mKIAA1590	kinesin_family_member_16B	protein-coding
chr1	64127453	64128063	1	1	2	24	Intergenic	Tigger18a|DNA|TcMar-Tigger	-6369	NM_033563	93691	Mm.29466	NM_033563	.	Klf7	9830124P08Rik	Kruppel-like_factor_7_(ubiquitous)	protein-coding
chr9	21288387	21289501	1	1	2	24	promoter-TSS_(NM_145416)	promoter-TSS_(NM_145416)	-975	NM_145416	215194	Mm.290690	NM_145416	ENSMUSG00000035047	Kri1	-	KRI1_homolog_(S._cerevisiae)	protein-coding
chr2	43338183	43338792	1	1	2	24	Intergenic	Intergenic	-216837	NM_001289593	70789	Mm.105278	NM_027552	ENSMUSG00000026866	Kynu	4432411A05Rik	kynureninase_(L-kynurenine_hydrolase)	protein-coding
chr3	40962035	40962477	1	1	2	24	intron_(NM_001040399,_intron_3_of_9)	AT_rich|Low_complexity|Low_complexity	11625	NM_001040399	214048	Mm.46782	NM_027663	ENSMUSG00000025762	Larp1b	1700108L22Rik|4933421B21Rik|AA690246|Larp2	La_ribonucleoprotein_domain_family,_member_1B	protein-coding
chr6	31216158	31216746	1	1	2	24	intron_(NR_110469,_intron_1_of_3)	CpG	2022	NR_110470	232685	Mm.443019	NM_144555	ENSMUSG00000044471	Lncpint	Lincpint|MNCb-1768|Pint|linc-Pint	long_non-protein_coding_RNA,_Trp53_induced_transcript	ncRNA
chr12	16243704	16244771	1	1	2	24	Intergenic	MTE2a|LTR|ERVL-MaLR	345532	NM_015763	14245	Mm.153625	NM_015763	ENSMUSG00000020593	Lpin1	4631420P06|Kiaa0188|Lipin1|fld|mKIAA0188	lipin_1	protein-coding
chr3	155127045	155127492	1	1	2	24	intron_(NM_028938,_intron_4_of_7)	intron_(NM_028938,_intron_4_of_7)	33835	NM_028938	74435	Mm.195711	NM_028938	ENSMUSG00000028182	Lrriq3	4930438B07Rik|4930511J15Rik|4933403H06Rik|BB020367|Lrrc44	leucine-rich_repeats_and_IQ_motif_containing_3	protein-coding
chr6	107562507	107563553	1	1	2	24	intron_(NM_008516,_intron_1_of_1)	L1MB4|LINE|L1	33304	NM_008516	16979	Mm.428543	NM_008516	ENSMUSG00000034648	Lrrn1	2810047E21Rik|NLRR-1	leucine_rich_repeat_protein_1,_neuronal	protein-coding
chr12	41375180	41375832	1	1	2	24	intron_(NM_053122,_intron_4_of_6)	intron_(NM_053122,_intron_4_of_6)	110551	NM_001271708	16981	Mm.404786	NM_010733	ENSMUSG00000036295	Lrrn3	NLRR-3	leucine_rich_repeat_protein_3,_neuronal	protein-coding
chr12	41460395	41461258	1	1	2	24	intron_(NM_001271708,_intron_1_of_2)	intron_(NM_001271708,_intron_1_of_2)	25230	NM_001271708	16981	Mm.404786	NM_010733	ENSMUSG00000036295	Lrrn3	NLRR-3	leucine_rich_repeat_protein_3,_neuronal	protein-coding
chr12	42159610	42160264	1	1	2	24	Intergenic	B3|SINE|B2	-673880	NM_010733	16981	Mm.404786	NM_010733	ENSMUSG00000036295	Lrrn3	NLRR-3	leucine_rich_repeat_protein_3,_neuronal	protein-coding
chr6	80596837	80597513	1	1	2	24	intron_(NM_001134743,_intron_2_of_2)	(TG)n|Simple_repeat|Simple_repeat	577532	NM_178731	243499	Mm.483425	NM_178731	ENSMUSG00000052581	Lrrtm4	7530419J18Rik|A230052N11	leucine_rich_repeat_transmembrane_neuronal_4	protein-coding
chr2	160419252	160419884	1	1	2	24	Intergenic	Intergenic	-52503	NM_010658	16658	Mm.330745	NM_010658	ENSMUSG00000074622	Mafb	Kreisler|Krml|Krml1|kr	v-maf_musculoaponeurotic_fibrosarcoma_oncogene_family,_protein_B_(avian)	protein-coding
chr6	93738805	93739725	1	1	2	24	intron_(NM_001029850,_intron_12_of_23)	intron_(NM_001029850,_intron_12_of_23)	173698	NR_104594	14924	Mm.217216	NM_010367	ENSMUSG00000045095	Magi1	AIP3|BAP1|Baiap1|Gukmi1|MAGI1c|Magi-1|TNRC19|WWP3|mKIAA4129	membrane_associated_guanylate_kinase,_WW_and_PDZ_domain_containing_1	protein-coding
chr2	15470126	15470889	1	1	2	24	Intergenic	Lx|LINE|L1	-55971	NM_001310455	102635496	.	NM_001310455	ENSMUSG00000075520	Malrd1	-	MAM_and_LDL_receptor_class_A_domain_containing_1	protein-coding
chr18	65450845	65451606	1	1	2	24	intron_(NM_172833,_intron_6_of_15)	intron_(NM_172833,_intron_6_of_15)	20229	NM_172833	240354	Mm.132613	NM_172833	ENSMUSG00000032688	Malt1	A630046N12|D430033E09Rik	MALT1_paracaspase	protein-coding
chr11	110556984	110557818	1	1	2	24	Intergenic	Lx9|LINE|L1	158279	NM_011943	26399	Mm.14487	NM_011943	ENSMUSG00000020623	Map2k6	MEK6|MKK6|Prkmk6|SAPKK3	mitogen-activated_protein_kinase_kinase_6	protein-coding
chr17	80807044	80808156	1	1	2	24	Intergenic	Intergenic	-79575	NM_001290345	225028	Mm.311948	NM_001081357	ENSMUSG00000024242	Map4k3	4833416M01Rik|4833416M07Rik|9530052P13Rik|Glk|MAPKKKK3|MEKKK_3|MEKKK3|RAB8IPL1	mitogen-activated_protein_kinase_kinase_kinase_kinase_3	protein-coding
chr13	100034087	100035042	1	1	2	24	intron_(NM_001081061,_intron_34_of_38)	intron_(NM_001081061,_intron_34_of_38)	-18926	NM_030026	78038	Mm.137327	NM_030026	ENSMUSG00000021646	Mccc2	4930552N12Rik|MCCB	methylcrotonoyl-Coenzyme_A_carboxylase_2_(beta)	protein-coding
chr12	67416341	67416843	1	1	2	24	Intergenic	Intergenic	-194043	NM_207010	320772	Mm.227680	NM_207010	.	Mdga2	6720489L24Rik|9330209L04Rik|Adp|Mamdc1	MAM_domain_containing_glycosylphosphatidylinositol_anchor_2	protein-coding
chr7	67368796	67369432	1	1	2	24	intron_(NM_001291192,_intron_1_of_10)	intron_(NM_001291192,_intron_1_of_10)	3744	NM_001291191	17258	Mm.132788	NM_001033713	ENSMUSG00000030557	Mef2a	A430079H05Rik	myocyte_enhancer_factor_2A	protein-coding
chr4	71279242	71279908	1	1	2	24	Intergenic	Intergenic	-744647	NM_172694	230316	Mm.251188	NM_172694	.	Megf9	4933405H16Rik|9630025C07|Egfl5|mKIAA0818	multiple_EGF-like-domains_9	protein-coding
chr1	162550071	162550720	1	1	2	24	Intergenic	B2_Mm2|SINE|B2	-2051	NM_144877	71449	Mm.270569	NM_144877	.	Mettl13	5630401D24Rik	methyltransferase_like_13	protein-coding
chr10	105708742	105709267	1	1	2	24	Intergenic	Intergenic	132375	NM_207522	216292	Mm.250875	NM_207522	ENSMUSG00000036009	Mettl25	-	methyltransferase_like_25	protein-coding
chr14	115016279	115017070	1	1	2	24	Intergenic	Intergenic	-26996	NR_029785	723905	.	NR_029785	ENSMUSG00000065508	Mir17	Mirn17|mir-17|mmu-mir-17	microRNA_17	ncRNA
chr8	37709031	37709991	1	1	2	24	intron_(NM_145841,_intron_3_of_7)	intron_(NM_145841,_intron_3_of_7)	542691	NR_029884	723860	.	NR_029884	ENSMUSG00000065457	Mir383	Mirn383|mir-383|mmu-mir-383	microRNA_383	ncRNA
chr14	112454002	112455860	1	1	2	24	Intergenic	Intergenic	433501	NR_030150	723922	.	NR_030150	ENSMUSG00000070099	Mir466	Mirn466|mmu-mir-466	microRNA_466	ncRNA
chr14	113342189	113342678	1	1	2	24	Intergenic	Intergenic	1321004	NR_030150	723922	.	NR_030150	ENSMUSG00000070099	Mir466	Mirn466|mmu-mir-466	microRNA_466	ncRNA
chr16	55562518	55562990	1	1	2	24	Intergenic	L1Md_F2|LINE|L1	68023	NR_039578	100628589	.	NR_039578	ENSMUSG00000093292	Mir5118	mmu-mir-5118|mu-mir-5118	microRNA_5118	ncRNA
chr6	28025546	28026684	1	1	2	24	intron_(NM_008174,_intron_2_of_10)	intron_(NM_008174,_intron_2_of_10)	-89365	NR_030420	735266	.	NR_030420	ENSMUSG00000076067	Mir592	Mirn592|mir-592|mmu-mir-592	microRNA_592	ncRNA
chr1	49028110	49029165	1	1	2	24	Intergenic	L1_Mus3|LINE|L1	-1561513	NR_105768	102466969	.	NR_105768	ENSMUSG00000098876	Mir6350	Gm27958|mmu-mir-6350	microRNA_6350	ncRNA
chr5	79096039	79097063	1	1	2	24	intron_(NR_035474,_intron_3_of_4)	intron_(NR_035474,_intron_3_of_4)	419353	NR_035474	100316701	.	NR_035474	ENSMUSG00000089570	Mir669m-1	mmu-mir-669m-1	microRNA_669m-1	ncRNA
chr4	143157032	143158111	1	1	2	24	intron_(NM_001081355,_intron_6_of_9)	intron_(NM_001081355,_intron_6_of_9)	-21410	NR_105988	102465618	.	NR_105988	ENSMUSG00000106597	Mir7021	mmu-mir-7021	microRNA_7021	ncRNA
chr9	102045159	102046385	1	1	2	24	intron_(NM_173447,_intron_4_of_15)	intron_(NM_173447,_intron_4_of_15)	259203	NR_106163	102466241	.	NR_106163	ENSMUSG00000098521	Mir7243	Gm27363|mmu-mir-7243	microRNA_7243	ncRNA
chr10	24366888	24367383	1	1	2	24	Intergenic	Intergenic	143619	NM_021509	59012	Mm.285934	NM_021509	ENSMUSG00000020000	Moxd1	3230402N08Rik|MNCb-5203	monooxygenase,_DBH-like_1	protein-coding
chr1	79787340	79788385	1	1	2	24	Intergenic	B2_Mm2|SINE|B2	11845	NM_001081210	69163	Mm.238455	NM_001081210	ENSMUSG00000026248	Mrpl44	1810030E18Rik|5730593H20Rik|AI463302	mitochondrial_ribosomal_protein_L44	protein-coding
chr1	42880785	42881514	1	1	2	24	intron_(NM_023514,_intron_4_of_10)	intron_(NM_023514,_intron_4_of_10)	29917	NM_023514	69527	Mm.252982	NM_023514	ENSMUSG00000060679	Mrps9	2310002A08Rik|AW322516|Mrp-S9|S9mt|mg637	mitochondrial_ribosomal_protein_S9	protein-coding
chr8	39787862	39788441	1	1	2	24	intron_(NR_035426,_intron_3_of_5)	intron_(NR_035426,_intron_3_of_5)	-145474	NM_001113326	20288	Mm.239291	NM_031195	ENSMUSG00000025044	Msr1	MRS-A|MSR|MSR-A|SR-AI|SR-AII|Scara1|Scvr	macrophage_scavenger_receptor_1	protein-coding
chr15	55580817	55581397	1	1	2	24	intron_(NM_134092,_intron_11_of_21)	intron_(NM_134092,_intron_11_of_21)	23699	NM_134092	105837	Mm.390829	NM_134092	ENSMUSG00000022369	Mtbp	AI429604|MDM2BP	Mdm2,_transformed_3T3_cell_double_minute_p53_binding_protein	protein-coding
chr14	103307259	103307908	1	1	2	24	intron_(NM_207215,_intron_3_of_84)	(TTATA)n|Simple_repeat|Simple_repeat	39216	NM_207215	105689	Mm.6478	NM_207215	ENSMUSG00000033004	Mycbp2	AU023734|AW107953|AW546647|C130061D10Rik|Pam|Phr1|R75243	MYC_binding_protein_2	protein-coding
chr11	67212544	67213833	1	1	2	24	intron_(NM_030679,_intron_22_of_39)	intron_(NM_030679,_intron_22_of_39)	13075	NM_030679	17879	Mm.477065	NM_030679	ENSMUSG00000056328	Myh1	A530084A17Rik|IId|IId/x|MHC-2X/D|MHC2X/D|MYHC-IIX|MdMs|MyHC-IId/x|MyHC-IIx/d|Myhs-f|Myhs-f2|Myhsf2	myosin,_heavy_polypeptide_1,_skeletal_muscle,_adult	protein-coding
chr13	45249746	45250211	1	1	2	24	Intergenic	Intergenic	-139763	NM_153789	218203	Mm.212855	NM_153789	ENSMUSG00000038175	Mylip	9430057C20Rik|Mir	myosin_regulatory_light_chain_interacting_protein	protein-coding
chr13	32789488	32790326	1	1	2	24	Intergenic	Intergenic	-8128	NM_001166030	238564	Mm.60041	NM_001166030	ENSMUSG00000044951	Mylk4	EG238564	myosin_light_chain_kinase_family,_member_4	protein-coding
chr11	80728427	80729207	1	1	2	24	intron_(NM_177390,_intron_1_of_21)	L1_Mus1|LINE|L1	51208	NM_177390	338367	Mm.151948	NM_177390	ENSMUSG00000035441	Myo1d	9930104H07Rik|AW544947|D11Ertd9e|myosin-1d	myosin_ID	protein-coding
chr16	86892124	86892934	1	1	2	24	Intergenic	Lx2B2|LINE|L1	-461656	NM_026366	67768	Mm.296532	NM_026366	ENSMUSG00000044442	N6amt1	5830445C04Rik|Hemk2|Pred28	N-6_adenine-specific_DNA_methyltransferase_1_(putative)	protein-coding
chr1	51612864	51613436	1	1	2	24	Intergenic	Intergenic	-134751	NM_001310549	109019	Mm.196290	NM_028696	ENSMUSG00000026107	Nabp1	4930434H03Rik|4930442A21Rik|4930488J04Rik|4933440J18Rik|5830411E10Rik|AI852561|Nbp1|Obfc2a|Ssb2	nucleic_acid_binding_protein_1	protein-coding
chr5	21704468	21705199	1	1	2	24	Intergenic	MLT1D|LTR|ERVL-MaLR	-3489	NM_178728	242864	Mm.153292	NM_178728	ENSMUSG00000044968	Napepld	A530089G06|Mbldc1|NAPE-PLD	N-acyl_phosphatidylethanolamine_phospholipase_D	protein-coding
chr16	81582092	81583024	1	1	2	24	intron_(NM_010954,_intron_14_of_15)	Lx2|LINE|L1	381861	NM_001113208	17968	Mm.433941	NM_010954	ENSMUSG00000022762	Ncam2	Ncam-2|Ocam|RNCAM	neural_cell_adhesion_molecule_2	protein-coding
chr16	82021347	82022068	1	1	2	24	Intergenic	Intergenic	821011	NM_001113208	17968	Mm.433941	NM_010954	ENSMUSG00000022762	Ncam2	Ncam-2|Ocam|RNCAM	neural_cell_adhesion_molecule_2	protein-coding
chr9	27068992	27069703	1	1	2	24	intron_(NM_178113,_intron_21_of_35)	intron_(NM_178113,_intron_21_of_35)	39173	NM_178113	78658	Mm.251777	NM_178113	ENSMUSG00000035024	Ncapd3	2810487N22Rik|4632407J06Rik|AI195468|AU018739|B130055D15Rik|mKIAA0056	non-SMC_condensin_II_complex,_subunit_D3	protein-coding
chr1	126576792	126577462	1	1	2	24	intron_(NM_176957,_intron_2_of_12)	intron_(NM_176957,_intron_2_of_12)	-84200	NM_172484	210356	Mm.377234	NM_172484	ENSMUSG00000049690	Nckap5	8430408F21|D130011D22Rik|E030049G20Rik|Erih1|Erih2|Gm1548|Nap5	NCK-associated_protein_5	protein-coding
chr16	14224724	14225216	1	1	2	24	intron_(NM_013607,_intron_16_of_41)	L2|LINE|L2	61695	NM_001114085	67203	Mm.24105	NM_023317	ENSMUSG00000022678	Nde1	2810027M15Rik|AU042936|AW822251|Nude|mNudE	nuclear_distribution_gene_E_homolog_1_(A_nidulans)	protein-coding
chr2	52346640	52347749	1	1	2	24	Intergenic	L1_Mur2|LINE|L1	-8397	NM_010889	17996	Mm.389247	NM_010889	ENSMUSG00000026950	Neb	AI595938	nebulin	protein-coding
chr18	80818411	80818833	1	1	2	24	intron_(NM_001201569,_intron_11_of_29)	intron_(NM_001201569,_intron_11_of_29)	-105551	NM_001164110	18018	Mm.329560	NM_016791	ENSMUSG00000033016	Nfatc1	2210017P03Rik|AI449492|AV076380|NF-ATc|NFAT2|NFATc|Nfatcb	nuclear_factor_of_activated_T_cells,_cytoplasmic,_calcineurin_dependent_1	protein-coding
chr3	26076814	26077578	1	1	2	24	intron_(NM_138666,_intron_3_of_7)	intron_(NM_138666,_intron_3_of_7)	76111	NM_001163387	192167	Mm.316080	NM_138666	ENSMUSG00000063887	Nlgn1	6330415N05Rik|BB179718|NL1|Nlg1|mKIAA1070	neuroligin_1	protein-coding
chr12	46776480	46777180	1	1	2	24	intron_(NM_021361,_intron_2_of_4)	Lx9|LINE|L1	41945	NM_021361	664883	Mm.247195	NM_021361	ENSMUSG00000021047	Nova1	9430099M15Rik|G630039L02|Nova-1	neuro-oncological_ventral_antigen_1	protein-coding
chr12	46441974	46442569	1	1	2	24	Intergenic	Intergenic	376503	NM_021361	664883	Mm.247195	NM_021361	ENSMUSG00000021047	Nova1	9430099M15Rik|G630039L02|Nova-1	neuro-oncological_ventral_antigen_1	protein-coding
chr7	87170785	87171513	1	1	2	24	Intergenic	Intergenic	-75500	NM_001285833	50490	Mm.31748	NM_015760	ENSMUSG00000030562	Nox4	AI648021	NADPH_oxidase_4	protein-coding
chr11	33154896	33156124	1	1	2	24	intron_(NM_001252261,_intron_9_of_9)	intron_(NM_001252261,_intron_9_of_9)	7696	NM_008722	18148	Mm.485384	NM_008722	ENSMUSG00000057113	Npm1	B23|NO38|Npm	nucleophosmin_1	protein-coding
chr12	90094318	90095300	1	1	2	24	intron_(NM_172544,_intron_15_of_19)	intron_(NM_172544,_intron_15_of_19)	282326	NM_001252074	18191	Mm.425766	NM_172544	ENSMUSG00000066392	Nrxn3	-	neurexin_III	protein-coding
chr7	77688176	77689057	1	1	2	24	Intergenic	L1_Mus4|LINE|L1	889221	NM_008746	18213	Mm.33496	NM_008746	ENSMUSG00000059146	Ntrk3	AW125844|Ntrk3_tv3|TrkC	neurotrophic_tyrosine_kinase,_receptor,_type_3	protein-coding
chr3	37388918	37389401	1	1	2	24	intron_(NM_008006,_intron_1_of_2)	intron_(NM_008006,_intron_1_of_2)	30436	NM_153561	229228	Mm.436967	NM_153561	ENSMUSG00000050174	Nudt6	Asfgf2b	nudix_(nucleoside_diphosphate_linked_moiety_X)-type_motif_6	protein-coding
chr11	70929729	70930599	1	1	2	24	intron_(NM_001291142,_intron_12_of_16)	B3|SINE|B2	39809	NM_001083331	19069	Mm.288962	NM_172394	ENSMUSG00000040667	Nup88	Nup84|Prei2	nucleoporin_88	protein-coding
chr6	9050245	9051068	1	1	2	24	intron_(NM_008751,_intron_1_of_1)	intron_(NM_008751,_intron_1_of_1)	100638	NM_008751	18231	Mm.46954	NM_008751	.	Nxph1	C130005L03Rik	neurexophilin_1	protein-coding
chr7	56405535	56406061	1	1	2	24	intron_(NM_021879,_intron_19_of_23)	MLTR11A|LTR|ERVK	166027	NM_021879	18431	Mm.137052	NM_021879	ENSMUSG00000030450	Oca2	D7H15S12|D7Icr28RN|D7Nic1|p	oculocutaneous_albinism_II	protein-coding
chr14	80862111	80862540	1	1	2	24	Intergenic	Intergenic	862024	NM_001030294	380924	Mm.26456	NM_001030294	ENSMUSG00000022026	Olfm4	GC1|GW112|Gm296|Gm913|OlfD|pPD4	olfactomedin_4	protein-coding
chr9	28060144	28060995	1	1	2	24	intron_(NM_177906,_intron_1_of_7)	Lx8|LINE|L1	269301	NM_177906	330908	Mm.379474	NM_177906	ENSMUSG00000062257	Opcml	2900075O15Rik|3732419F12|AI844366|B930023M13Rik|C230027C17|Gm181|Obcam	opioid_binding_protein/cell_adhesion_molecule-like	protein-coding
chr4	132162608	132163328	1	1	2	24	Intergenic	MurERV4_19-int|LTR|ERVK	-18482	NM_013622	18386	Mm.5243	NM_013622	ENSMUSG00000050511	Oprd1	DOR|DOR-1|Nbor|mDOR	opioid_receptor,_delta_1	protein-coding
chr15	41145786	41146557	1	1	2	24	Intergenic	L1Md_F2|LINE|L1	-301310	NM_001130166	170719	Mm.254267	NM_130885	ENSMUSG00000022307	Oxr1	2210416C20Rik|C7|C7B	oxidation_resistance_1	protein-coding
chr2	24541536	24541973	1	1	2	24	Intergenic	Intergenic	-66156	NM_011040	18510	Mm.2533	NM_011040	ENSMUSG00000026976	Pax8	Pax-8	paired_box_8	protein-coding
chr1	168154642	168155585	1	1	2	24	3'_UTR_(NM_001291509,_exon_7_of_7)	3'_UTR_(NM_001291509,_exon_7_of_7)	277055	NM_001291509	18514	Mm.43358	NM_008783	ENSMUSG00000052534	Pbx1	2310056B04Rik|D230003C07Rik|Pbx-1	pre_B_cell_leukemia_homeobox_1	protein-coding
chr10	74070244	74070871	1	1	2	24	intron_(NM_001142735,_intron_3_of_32)	intron_(NM_001142735,_intron_3_of_32)	248691	NM_001142760	11994	Mm.338933	NM_023115	ENSMUSG00000052613	Pcdh15	BB078305|ENSMUSG00000046980|Gm9815|Ush1f|av|nmf19	protocadherin_15	protein-coding
chr10	74276585	74277129	1	1	2	24	intron_(NM_001142735,_intron_8_of_32)	L1Md_F2|LINE|L1	454990	NM_001142760	11994	Mm.338933	NM_023115	ENSMUSG00000052613	Pcdh15	BB078305|ENSMUSG00000046980|Gm9815|Ush1f|av|nmf19	protocadherin_15	protein-coding
chr14	93403882	93404794	1	1	2	24	intron_(NM_001271798,_intron_2_of_3)	intron_(NM_001271798,_intron_2_of_3)	484550	NM_001081377	211712	Mm.37126	NM_001081377	ENSMUSG00000055421	Pcdh9	-	protocadherin_9	protein-coding
chr14	93530010	93530873	1	1	2	24	intron_(NM_001271798,_intron_2_of_3)	intron_(NM_001271798,_intron_2_of_3)	358446	NM_001081377	211712	Mm.37126	NM_001081377	ENSMUSG00000055421	Pcdh9	-	protocadherin_9	protein-coding
chr19	36348760	36349219	1	1	2	24	Intergenic	CpG	-30077	NM_029508	76073	Mm.259180	NM_029508	ENSMUSG00000024805	Pcgf5	0610009F02Rik|1110054A01Rik|5830406C17Rik|5830443C21Rik|9530023M17Rik|AI324127	polycomb_group_ring_finger_5	protein-coding
chr19	18105722	18106754	1	1	2	24	Intergenic	Intergenic	-268606	NM_001163144	18552	Mm.3401	NM_001163144	ENSMUSG00000024713	Pcsk5	PC5|PC6|SPC6|b2b1549Clo|b2b585Clo	proprotein_convertase_subtilisin/kexin_type_5	protein-coding
chr6	56342383	56342973	1	1	2	24	intron_(NM_001159956,_intron_1_of_16)	L1_Mus1|LINE|L1	19714	NM_001159953	18575	Mm.5145	NM_011054	ENSMUSG00000004347	Pde1c	-	phosphodiesterase_1C	protein-coding
chr6	56416649	56417306	1	1	2	24	Intergenic	Intergenic	-47344	NM_001159955	18575	Mm.5145	NM_011054	ENSMUSG00000004347	Pde1c	-	phosphodiesterase_1C	protein-coding
chr3	97771161	97771694	1	1	2	24	intron_(NM_001289701,_intron_8_of_46)	Lx5|LINE|L1	-3414	NM_178080	83679	Mm.129840	NM_031401	ENSMUSG00000038170	Pde4dip	4732458A06Rik|9430063L05Rik|C87016|D130016K21Rik|D3Bwg1078e|Usmg4|mKIAA0454	phosphodiesterase_4D_interacting_protein_(myomegalin)	protein-coding
chr15	72882263	72883296	1	1	2	24	intron_(NM_001164642,_intron_16_of_16)	intron_(NM_001164642,_intron_16_of_16)	-72456	NR_002864	353342	Mm.440245	NR_002864	ENSMUSG00000106847	Peg13	-	paternally_expressed_13	ncRNA
chr3	104037484	104039030	1	1	2	24	intron_(NM_001159354,_intron_14_of_20)	AT_rich|Low_complexity|Low_complexity	-69941	NR_030676	100125931	Mm.400392	NR_030676	ENSMUSG00000089998	Phtf1os	A130049A11Rik	putative_homeodomain_transcription_factor_1,_opposite_strand	ncRNA
chr16	94402923	94403563	1	1	2	24	intron_(NM_009441,_intron_10_of_45)	intron_(NM_009441,_intron_10_of_45)	-32228	NM_001159617	56176	Mm.474449	NM_019543	ENSMUSG00000022940	Pigp	Dcrc|Dscr5	phosphatidylinositol_glycan_anchor_biosynthesis,_class_P	protein-coding
chr17	83230476	83231291	1	1	2	24	Intergenic	RSINE1|SINE|B4	15601	NM_134117	106522	Mm.311974	NM_134117	ENSMUSG00000024247	Pkdcc	AI115348|AW548124|Adtk1|ESTM17|MAd1|Sgk493|Vlk|X83346	protein_kinase_domain_containing,_cytoplasmic	protein-coding
chr4	22530793	22531239	1	1	2	24	Intergenic	Lx8b|LINE|L1	40468	NR_131335	105500046	.	NR_131335	.	Pnky	-	long_intergenic_non-protein_coding_RNA_Pnky	ncRNA
chr14	104342808	104343741	1	1	2	24	Intergenic	Intergenic	124724	NM_011143	18996	Mm.246550	NM_011143	ENSMUSG00000048349	Pou4f1	Brn-3|Brn-3.0|Brn3|Brn3.0|Brn3a|E130119J07Rik	POU_domain,_class_4,_transcription_factor_1	protein-coding
chr15	93414572	93415319	1	1	2	24	intron_(NM_001285863,_intron_2_of_7)	RLTR31B2|LTR|ERVK	16482	NM_001285863	223828	Mm.74208	NM_146062	ENSMUSG00000036167	Pphln1	CR|HSPC206|HSPC232	periphilin_1	protein-coding
chr4	143208818	143209850	1	1	2	24	intron_(NM_001081355,_intron_1_of_9)	intron_(NM_001081355,_intron_1_of_9)	3375	NM_001081355	110593	Mm.332020	NM_001081355	ENSMUSG00000057637	Prdm2	4833427P12Rik|E330024L24Rik|Gm1033|Gm19732|KMT8|Riz|Riz1|Znfpr1c1	PR_domain_containing_2,_with_ZNF_domain	protein-coding
chr18	41179559	41180311	1	1	2	24	Intergenic	Lx|LINE|L1	771259	NM_029942	77619	Mm.30649	NM_029942	ENSMUSG00000056671	Prelid2	1700003A01Rik|C330008K14Rik	PRELI_domain_containing_2	protein-coding
chr10	45174426	45175141	1	1	2	24	Intergenic	RLTR13D5|LTR|ERVK	107570	NM_011156	19072	Mm.37294	NM_011156	ENSMUSG00000019849	Prep	AI047692|AI450383|D10Wsu136e|PEP|Pop	prolyl_endopeptidase	protein-coding
chr1	11300278	11301576	1	1	2	24	3'_UTR_(NM_001033636,_exon_6_of_6)	3'_UTR_(NM_001033636,_exon_6_of_6)	36964	NM_001033636	109294	Mm.123247	NM_029525	ENSMUSG00000048960	Prex2	6230420N16Rik|AI316880|AI553603|C030045D06Rik|D430013K02|Depdc2|P-Rex2	phosphatidylinositol-3,4,5-trisphosphate-dependent_Rac_exchange_factor_2	protein-coding
chr1	11316333	11317020	1	1	2	24	Intergenic	Intergenic	52714	NM_001033636	109294	Mm.123247	NM_029525	ENSMUSG00000048960	Prex2	6230420N16Rik|AI316880|AI553603|C030045D06Rik|D430013K02|Depdc2|P-Rex2	phosphatidylinositol-3,4,5-trisphosphate-dependent_Rac_exchange_factor_2	protein-coding
chr2	11128618	11129069	1	1	2	24	Intergenic	Intergenic	-43538	NM_008859	18761	Mm.329993	NM_008859	ENSMUSG00000026778	Prkcq	A130035A12Rik|AW494342|PKC-0|PKC-theta|PKCtheta|Pkcq	protein_kinase_C,_theta	protein-coding
chr17	78992133	78993209	1	1	2	24	intron_(NM_029239,_intron_2_of_18)	AT_rich|Low_complexity|Low_complexity	15834	NM_001171005	75292	Mm.252776	NM_029239	ENSMUSG00000024070	Prkd3	4930557O20Rik|5730497N19Rik|PKD3|Pkcnu|Prkcn	protein_kinase_D3	protein-coding
chr13	27419342	27419935	1	1	2	24	Intergenic	ORR1A4-int|LTR|ERVL-MaLR	19049	NM_001271379	19112	Mm.142728	NM_011167	ENSMUSG00000021345	Prl8a6	Ghd13|PLP-C1|PLP-Ca|PLP-calpha|Prlpc|Prlpc1	prolactin_family_8,_subfamily_a,_member_6	protein-coding
chr14	101020357	101020937	1	1	2	24	Intergenic	Intergenic	179422	NM_029680	76627	Mm.31415	NM_029680	ENSMUSG00000042888	Prr30	1700110M21Rik	proline_rich_30	protein-coding
chr17	15478512	15479136	1	1	2	24	intron_(NM_011185,_intron_4_of_5)	intron_(NM_011185,_intron_4_of_5)	19452	NM_011185	19170	Mm.32912	NM_011185	ENSMUSG00000014769	Psmb1	AA409053|C81484|Lmpc5	proteasome_(prosome,_macropain)_subunit,_beta_type_1	protein-coding
chr11	121818863	121820081	1	1	2	24	Intergenic	Intergenic	-10746	NM_029049	74675	Mm.61213	NM_029049	ENSMUSG00000039198	Ptchd3	4930451E13Rik|4933440L20Rik|RNDEu-3	patched_domain_containing_3	protein-coding
chr17	41685122	41686396	1	1	2	24	Intergenic	Intergenic	-630188	NM_028474	627626	Mm.390999	NM_028474	ENSMUSG00000042256	Ptchd4	3110082D06Rik|Gm321	patched_domain_containing_4	protein-coding
chr17	42023149	42023816	1	1	2	24	Intergenic	(CA)n|Simple_repeat|Simple_repeat	-292464	NM_028474	627626	Mm.390999	NM_028474	ENSMUSG00000042256	Ptchd4	3110082D06Rik|Gm321	patched_domain_containing_4	protein-coding
chr15	78200815	78201673	1	1	2	24	exon_(NM_013645,_exon_4_of_5)	exon_(NM_013645,_exon_4_of_5)	5107	NM_013645	19293	Mm.2766	NM_013645	ENSMUSG00000005716	Pvalb	PV|Parv|Pva	parvalbumin	protein-coding
chr19	59892733	59893770	1	1	2	24	Intergenic	Intergenic	50112	NM_001033172	74998	Mm.24167	NM_001033172	ENSMUSG00000040022	Rab11fip2	4930470G04Rik|A830046J09Rik|AW558126|Nrip11	RAB11_family_interacting_protein_2_(class_I)	protein-coding
chr5	40965405	40966110	1	1	2	24	Intergenic	L1_Mus3|LINE|L1	741933	NM_001310592	100972	Mm.41555	NM_027295	ENSMUSG00000029128	Rab28	2700023P08Rik|AW496496	RAB28,_member_RAS_oncogene_family	protein-coding
chr2	99992731	99993375	1	1	2	24	Intergenic	L1_Mus3|LINE|L1	-1631695	NM_009020	19374	Mm.4988	NM_009020	ENSMUSG00000032864	Rag2	Rag-2	recombination_activating_gene_2	protein-coding
chr2	101430968	101431545	1	1	2	24	Intergenic	L1Md_F2|LINE|L1	-193491	NM_009020	19374	Mm.4988	NM_009020	ENSMUSG00000032864	Rag2	Rag-2	recombination_activating_gene_2	protein-coding
chr3	138994820	138995844	1	1	2	24	intron_(NM_001286759,_intron_4_of_14)	intron_(NM_001286759,_intron_4_of_14)	79869	NM_001040690	229877	Mm.28893	NM_145544	ENSMUSG00000028149	Rap1gds1	BC011279|GDS1	RAP1,_GTP-GDP_dissociation_stimulator_1	protein-coding
chr13	85249223	85249806	1	1	2	24	intron_(NM_145452,_intron_6_of_24)	intron_(NM_145452,_intron_6_of_24)	39971	NM_145452	218397	Mm.259653	NM_145452	ENSMUSG00000021549	Rasa1	Gap|RasGAP|Rasa	RAS_p21_protein_activator_1	protein-coding
chr13	85369027	85369750	1	1	2	24	Intergenic	L1_Mus2|LINE|L1	-79903	NM_145452	218397	Mm.259653	NM_145452	ENSMUSG00000021549	Rasa1	Gap|RasGAP|Rasa	RAS_p21_protein_activator_1	protein-coding
chr16	7228990	7229510	1	1	2	24	intron_(NM_183188,_intron_2_of_12)	intron_(NM_183188,_intron_2_of_12)	159415	NM_183188	268859	Mm.370334	NM_021477	ENSMUSG00000008658	Rbfox1	A2bp|A2bp1|Hrnbp1|fox-1	RNA_binding_protein,_fox-1_homolog_(C._elegans)_1	protein-coding
chr15	77134210	77134630	1	1	2	24	intron_(NM_175387,_intron_2_of_12)	B3A|SINE|B2	19392	NM_001110829	93686	Mm.202774	NM_053104	ENSMUSG00000033565	Rbfox2	Fbm2|Fxh|Hrnbp2|Rbm9	RNA_binding_protein,_fox-1_homolog_(C._elegans)_2	protein-coding
chr15	77297179	77297811	1	1	2	24	intron_(NM_175387,_intron_1_of_12)	B1_Mur3|SINE|Alu	9558	NM_053104	93686	Mm.202774	NM_053104	ENSMUSG00000033565	Rbfox2	Fbm2|Fxh|Hrnbp2|Rbm9	RNA_binding_protein,_fox-1_homolog_(C._elegans)_2	protein-coding
chr3	82860820	82862030	1	1	2	24	intron_(NM_001277170,_intron_4_of_5)	intron_(NM_001277170,_intron_4_of_5)	15058	NM_001277170	633285	Mm.265114	NM_001146328	.	Rbm46	EG633285|ENSMUSG00000033882|Gm761	RNA_binding_motif_protein_46	protein-coding
chr5	23788434	23789285	1	1	2	24	intron_(NM_001310467,_intron_2_of_13)	intron_(NM_001310467,_intron_2_of_13)	1149	NM_177323	72772	Mm.133300	NM_177323	ENSMUSG00000028999	Rint1	1500019C06Rik|2810450M21Rik|Rint-1	RAD50_interactor_1	protein-coding
chr13	47347764	47348437	1	1	2	24	Intergenic	Intergenic	154098	NM_001170643	218215	Mm.287609	NM_146042	ENSMUSG00000038068	Rnf144b	BC025007|E130105P19Rik|Ibrdc2|Pir2	ring_finger_protein_144B	protein-coding
chr1	151478973	151479666	1	1	2	24	intron_(NM_011277,_intron_1_of_6)	intron_(NM_011277,_intron_1_of_6)	21503	NM_011277	19821	Mm.474038	NM_011277	ENSMUSG00000026484	Rnf2	AI326319|AI450156|AU019207|Ring1B|dinG	ring_finger_protein_2	protein-coding
chr12	16938494	16939356	1	1	2	24	intron_(NM_009072,_intron_3_of_32)	L2a|LINE|L2	43947	NM_009072	19878	Mm.276024	NM_009072	ENSMUSG00000020580	Rock2	B230113H15Rik|ROKalpha|Rho-kinase|Rock-II|Rock2m|mKIAA0619	Rho-associated_coiled-coil_containing_protein_kinase_2	protein-coding
chr12	66485656	66486286	1	1	2	24	intron_(NM_207010,_intron_14_of_15)	intron_(NM_207010,_intron_14_of_15)	-201570	NM_001162933	238217	Mm.188575	NM_001162933	ENSMUSG00000060499	Rpl10l	EG238217	ribosomal_protein_L10-like	protein-coding
chr3	23941029	23941678	1	1	2	24	Intergenic	AT_rich|Low_complexity|Low_complexity	1689984	NR_004439	19784	.	NR_004439	.	Rprl2	RPRH3|Rmrp3	ribonuclease_P_RNA-like_2	ncRNA
chr2	112819740	112820390	1	1	2	24	intron_(NM_177652,_intron_38_of_103)	intron_(NM_177652,_intron_38_of_103)	210266	NM_177652	20192	Mm.436657	NM_177652	ENSMUSG00000057378	Ryr3	AI851294|C230090H21|RYR-3	ryanodine_receptor_3	protein-coding
chr10	8856784	8857476	1	1	2	24	intron_(NM_175155,_intron_1_of_19)	Charlie13a|DNA|hAT-Charlie	28940	NM_175155	70097	Mm.338275	NM_175155	ENSMUSG00000015305	Sash1	1100001C18Rik|2500002E12Rik|A330076K04Rik|mKIAA0790	SAM_and_SH3_domain_containing_1	protein-coding
chr1	56905863	56906728	1	1	2	24	intron_(NM_139146,_intron_3_of_10)	intron_(NM_139146,_intron_3_of_10)	65038	NM_139146	212712	Mm.145599	NM_139146	ENSMUSG00000038331	Satb2	mKIAA1034	special_AT-rich_sequence_binding_protein_2	protein-coding
chr15	96400477	96401306	1	1	2	24	intron_(NM_175251,_intron_20_of_20)	intron_(NM_175251,_intron_20_of_20)	59951	NM_028148	72193	Mm.324474	NM_028148	ENSMUSG00000033228	Scaf11	1110061H03Rik|2610510E10Rik|AI462454|CASP11|SIP1|SRRP129|Sfrs2ip|Srsf2ip|mKIAA3013	SR-related_CTD-associated_factor_11	protein-coding
chr2	66807335	66808103	1	1	2	24	Intergenic	Lx|LINE|L1	-22809	NM_009135	20272	Mm.38127	NM_009135	ENSMUSG00000034810	Scn7a	1110034K09Rik|AI642000|NaG|Nav2|Nav2.3|Nax|Scn6a	sodium_channel,_voltage-gated,_type_VII,_alpha	protein-coding
chr7	128856329	128856798	1	1	2	24	Intergenic	Intergenic	111694	NM_001029982	207352	Mm.297105	NM_001029982	ENSMUSG00000055319	Sec23ip	D7Ertd373e|p125	Sec23_interacting_protein	protein-coding
chr3	130045960	130046478	1	1	2	24	intron_(NM_207209,_intron_1_of_23)	MuRRS-int|LTR|ERV1	14688	NM_207209	99683	Mm.192303	NM_207209	ENSMUSG00000001052	Sec24b	AI605202|SEC24	Sec24_related_gene_family,_member_B_(S._cerevisiae)	protein-coding
chr4	47527971	47528698	1	1	2	24	Intergenic	ORR1B2|LTR|ERVL-MaLR	53674	NM_024171	66212	Mm.20188	NM_024171	ENSMUSG00000053317	Sec61b	1190006C12Rik|AI326121|AW122942	Sec61_beta_subunit	protein-coding
chr1	107620909	107621463	1	1	2	24	Intergenic	RMER5|LTR|ERV1	31180	NM_011459	20725	Mm.83909	NM_011459	ENSMUSG00000026315	Serpinb8	CAP-2|CAP2|NK10|Spi8|ovalbumin	serine_(or_cysteine)_peptidase_inhibitor,_clade_B,_member_8	protein-coding
chr10	21999724	22000744	1	1	2	24	TTS_(NM_011361)	TTS_(NM_011361)	5568	NM_011361	20393	Mm.28405	NM_011361	ENSMUSG00000019970	Sgk1	Sgk	serum/glucocorticoid_regulated_kinase_1	protein-coding
chr6	6589959	6590501	1	1	2	24	Intergenic	L1MB7|LINE|L1	-11572	NM_009169	20422	Mm.2469	NM_009169	.	Shfm1	DSS1|Shfdg1|Shfg	split_hand/foot_malformation_(ectrodactyly)_type_1	protein-coding
chr18	35402558	35403632	1	1	2	24	intron_(NM_030749,_intron_3_of_9)	intron_(NM_030749,_intron_3_of_9)	95830	NM_030749	81500	Mm.291482	NM_030749	ENSMUSG00000024357	Sil1	1810057E01Rik|AI042831|wz	endoplasmic_reticulum_chaperone_SIL1_homolog_(S._cerevisiae)	protein-coding
chr12	82142600	82143335	1	1	2	24	Intergenic	MER5A|DNA|hAT-Charlie	-27048	NM_001167983	217692	Mm.261333	NM_172579	ENSMUSG00000042700	Sipa1l1	4931426N11Rik|AW213287|Spar|mKIAA0440	signal-induced_proliferation-associated_1_like_1	protein-coding
chr4	113687757	113688376	1	1	2	24	intron_(NM_001167878,_intron_32_of_57)	MurERV4-int|LTR|ERVK	311436	NM_001167876	242627	Mm.484115	NM_001167876	ENSMUSG00000078598	Skint5	OTTMUSG00000008560|Skint-5	selection_and_upkeep_of_intraepithelial_T_cells_5	protein-coding
chr5	72946000	72947191	1	1	2	24	intron_(NM_153567,_intron_2_of_8)	ORR1D1|LTR|ERVL-MaLR	32234	NM_001113423	75991	Mm.121285	NM_153567	ENSMUSG00000036087	Slain2	5033405K12Rik|8030444K12Rik|AI596370	SLAIN_motif_family,_member_2	protein-coding
chr8	6249360	6250189	1	1	2	24	Intergenic	Intergenic	-1144543	NM_011388	20494	Mm.3500	NM_011388	ENSMUSG00000023073	Slc10a2	ASBT|ISBT	solute_carrier_family_10,_member_2	protein-coding
chr18	57946601	57947507	1	1	2	24	TTS_(NM_009194)	TTS_(NM_009194)	68376	NM_009194	20496	Mm.399997	NM_009194	ENSMUSG00000024597	Slc12a2	9330166H04Rik|Nkcc1|mBSC2|sy-ns	solute_carrier_family_12,_member_2	protein-coding
chr19	34731610	34732395	1	1	2	24	intron_(NM_172838,_intron_1_of_6)	intron_(NM_172838,_intron_1_of_6)	15108	NM_172838	240638	Mm.74636	NM_172838	ENSMUSG00000009378	Slc16a12	3230401A21|AW210596	solute_carrier_family_16_(monocarboxylic_acid_transporters),_member_12	protein-coding
chr15	81331016	81331578	1	1	2	24	intron_(NM_011399,_intron_4_of_8)	intron_(NM_011399,_intron_4_of_8)	29468	NM_011399	20524	Mm.222536	NM_011399	ENSMUSG00000022404	Slc25a17	34kDa|47kDa|PMP34|Pmp47	solute_carrier_family_25_(mitochondrial_carrier,_peroxisomal_membrane_protein),_member_17	protein-coding
chr17	74378554	74379540	1	1	2	24	intron_(NM_016962,_intron_14_of_16)	B1_Mur3|SINE|Alu	-16561	NM_001252478	210148	Mm.243943	NM_144798	ENSMUSG00000024069	Slc30a6	9530029F08Rik|ZnT6	solute_carrier_family_30_(zinc_transporter),_member_6	protein-coding
chr13	39234525	39235901	1	1	2	24	Intergenic	Intergenic	-274338	NM_001170431	108652	Mm.255506	NM_134060	ENSMUSG00000021432	Slc35b3	4921526O06Rik|AI428480|CGI-19|PABST2|PAPST2	solute_carrier_family_35,_member_B3	protein-coding
chr13	39177894	39178862	1	1	2	24	Intergenic	Intergenic	-217503	NM_001170431	108652	Mm.255506	NM_134060	ENSMUSG00000021432	Slc35b3	4921526O06Rik|AI428480|CGI-19|PABST2|PAPST2	solute_carrier_family_35,_member_B3	protein-coding
chr2	14330184	14330961	1	1	2	24	intron_(NM_008625,_intron_29_of_29)	B3A|SINE|B2	-57825	NM_001012305	277468	Mm.44662	NM_001012305	ENSMUSG00000036949	Slc39a12	AW046938|Gm731	solute_carrier_family_39_(zinc_transporter),_member_12	protein-coding
chr15	73623230	73624613	1	1	2	24	intron_(NM_001033219,_intron_1_of_7)	intron_(NM_001033219,_intron_1_of_7)	822	NM_001033219	106068	Mm.212813	NM_001033219	ENSMUSG00000079020	Slc45a4	9330175B01Rik|AW552276	solute_carrier_family_45,_member_4	protein-coding
chr10	47493114	47494034	1	1	2	24	Intergenic	Lx5b|LINE|L1	1248825	NR_028276	108637	.	NR_028276	ENSMUSG00000096263	Snord14c	Gm23107|Rnu14|U14	small_nucleolar_RNA,_C/D_box_14C	snoRNA
chr1	8765997	8766744	1	1	2	24	intron_(NM_001290390,_intron_6_of_20)	intron_(NM_001290390,_intron_6_of_20)	533506	NM_001290393	71096	Mm.336395	NM_027671	.	Sntg1	4933426D16Rik|G1SYN|SYN4	syntrophin,_gamma_1	protein-coding
chr3	10606331	10606734	1	1	2	24	Intergenic	L1VL4|LINE|L1	-166403	NM_029068	74718	Mm.440548	NM_029068	ENSMUSG00000027534	Snx16	4930522N22Rik|AI117577|AI747675	sorting_nexin_16	protein-coding
chr3	117864073	117865268	1	1	2	24	intron_(NM_001190156,_intron_1_of_7)	(TA)n|Simple_repeat|Simple_repeat	4265	NM_001190156	76561	Mm.33824	NM_029655	ENSMUSG00000028007	Snx7	2510028H01Rik	sorting_nexin_7	protein-coding
chr3	118096029	118096663	1	1	2	24	Intergenic	Intergenic	-227410	NM_029655	76561	Mm.33824	NM_029655	ENSMUSG00000028007	Snx7	2510028H01Rik	sorting_nexin_7	protein-coding
chr19	49095865	49096684	1	1	2	24	Intergenic	Lx2A|LINE|L1	890250	NM_025696	66673	Mm.70980	NM_025696	ENSMUSG00000063434	Sorcs3	6330404A12Rik|AW045579	sortilin-related_VPS10_domain_containing_receptor_3	protein-coding
chr3	99768570	99769338	1	1	2	24	Intergenic	L1Md_F2|LINE|L1	-116463	NM_028892	74362	Mm.55847	NM_028892	ENSMUSG00000027867	Spag17	4931427F14Rik|PF6|Spag17-ps	sperm_associated_antigen_17	protein-coding
chr11	19660645	19661163	1	1	2	24	Intergenic	Intergenic	-263538	NM_033523	114716	Mm.266627	NM_033523	ENSMUSG00000045671	Spred2	C79158	sprouty-related,_EVH1_domain_containing_2	protein-coding
chr7	74004882	74005809	1	1	2	24	intron_(NM_009181,_intron_1_of_5)	intron_(NM_009181,_intron_1_of_5)	8336	NM_009181	20450	Mm.4954	NM_009181	ENSMUSG00000025789	St8sia2	AI323367|ST8SiaII|STX|Siat8b	ST8_alpha-N-acetyl-neuraminide_alpha-2,8-sialyltransferase_2	protein-coding
chr1	16430870	16431326	1	1	2	24	intron_(NM_025303,_intron_5_of_13)	intron_(NM_025303,_intron_5_of_13)	88204	NM_001111272	29819	Mm.216257	NM_025303	ENSMUSG00000025920	Stau2	-	staufen_(RNA_binding_protein)_homolog_2_(Drosophila)	protein-coding
chr12	91805775	91806499	1	1	2	24	TTS_(NM_001039089)	TTS_(NM_001039089)	-19701	NM_175367	108800	Mm.23125	NM_175367	.	Ston2	4933401N24Rik|AI425999|AW544599	stonin_2	protein-coding
chr17	25832561	25833525	1	1	2	24	5'_UTR_(NM_019719,_exon_1_of_7)	5'_UTR_(NM_019719,_exon_1_of_7)	318	NM_019719	56424	Mm.277599	NM_019719	ENSMUSG00000039615	Stub1	0610033N24Rik|2210017D18Rik|2310040B03Rik|AW046544|Chip	STIP1_homology_and_U-Box_containing_protein_1	protein-coding
chr4	132886508	132887145	1	1	2	24	Intergenic	Intergenic	-2369	NM_133887	100226	Mm.28237	NM_133887	.	Stx12	AI850350|AU041521|Stx13	syntaxin_12	protein-coding
chr12	45305883	45306897	1	1	2	24	Intergenic	Intergenic	-231907	NM_144552	217517	Mm.285400	NM_144552	ENSMUSG00000046314	Stxbp6	BC024598|C85317	syntaxin_binding_protein_6_(amisyn)	protein-coding
chr1	59657889	59658357	1	1	2	24	intron_(NM_009460,_intron_1_of_4)	L1M2|LINE|L1	12711	NM_009460	22218	Mm.362118	NM_009460	ENSMUSG00000026021	Sumo1	GMP1|PIC1|SENTRIN|SMT3|SMT3H3|SMTP3|SUMO-1|Smt3C|Ubl1	small_ubiquitin-like_modifier_1	protein-coding
chr10	75670786	75671406	1	1	2	24	intron_(NM_172549,_intron_29_of_36)	intron_(NM_172549,_intron_29_of_36)	-27088	NM_001162913	71733	Mm.247956	NM_027890	ENSMUSG00000006342	Susd2	1200011D11Rik	sushi_domain_containing_2	protein-coding
chr4	134964379	134965012	1	1	2	24	Intergenic	Intergenic	33716	NM_026780	68592	Mm.29989	NM_026780	ENSMUSG00000028821	Syf2	1110018L13Rik|Cbpin|D4Bwg1551e|Gcipip|Ntc31|mp29|p29	SYF2_homolog,_RNA_splicing_factor_(S._cerevisiae)	protein-coding
chr3	134628072	134628782	1	1	2	24	Intergenic	A-rich|Low_complexity|Low_complexity	-200580	NM_021382	21338	Mm.103810	NM_021382	ENSMUSG00000028172	Tacr3	Nk3r|Nkr|Tac3r	tachykinin_receptor_3	protein-coding
chr17	51067935	51068354	1	1	2	24	intron_(NM_028162,_intron_2_of_21)	intron_(NM_028162,_intron_2_of_21)	91233	NM_001285993	72238	Mm.120650	NM_028162	ENSMUSG00000023923	Tbc1d5	1600014N05Rik	TBC1_domain_family,_member_5	protein-coding
chr9	71851932	71852991	1	1	2	24	intron_(NM_011544,_intron_19_of_20)	intron_(NM_011544,_intron_19_of_20)	43634	NM_001253864	21406	Mm.171615	NM_011544	ENSMUSG00000032228	Tcf12	A130037E08Rik|ALF1|HEB|HEBAlt|HTF-4|HTF4|ME1|REB|bHLHb20	transcription_factor_12	protein-coding
chr9	72069511	72070826	1	1	2	24	intron_(NM_011544,_intron_3_of_20)	intron_(NM_011544,_intron_3_of_20)	41032	NM_001253862	21406	Mm.171615	NM_011544	ENSMUSG00000032228	Tcf12	A130037E08Rik|ALF1|HEB|HEBAlt|HTF-4|HTF4|ME1|REB|bHLHb20	transcription_factor_12	protein-coding
chr10	22793155	22793978	1	1	2	24	Intergenic	L1_Mus2|LINE|L1	26561	NM_011545	21412	Mm.16497	NM_011545	ENSMUSG00000045680	Tcf21	Pod-1|Pod1|bHLHa23|capsulin|epc|epicardin	transcription_factor_21	protein-coding
chr18	69255616	69256589	1	1	2	24	Intergenic	L1M3|LINE|L1	-88389	NM_013685	21413	Mm.4269	NM_013685	ENSMUSG00000053477	Tcf4	5730422P05Rik|ASP-I2|E2-2|E2.2|ITF-2|ITF-2b|ITF2|ME2|MITF-2A|MITF-2B|SEF-2|SEF2|SEF2-1|TFE|Tcf-4|bHLHb19	transcription_factor_4	protein-coding
chr7	95883423	95883908	1	1	2	24	Intergenic	MTC|LTR|ERVL-MaLR	-287578	NM_001310762	23966	Mm.254610	NM_011858	ENSMUSG00000048078	Tenm4	Doc4|ELM2|Odz4|R75022|Ten-m4|l(7)-3Rn|l7Rn3|mKIAA1302	teneurin_transmembrane_protein_4	protein-coding
chr7	96114810	96115669	1	1	2	24	Intergenic	Intergenic	-56004	NM_001310762	23966	Mm.254610	NM_011858	ENSMUSG00000048078	Tenm4	Doc4|ELM2|Odz4|R75022|Ten-m4|l(7)-3Rn|l7Rn3|mKIAA1302	teneurin_transmembrane_protein_4	protein-coding
chr1	15816199	15816966	1	1	2	24	intron_(NM_009352,_intron_4_of_9)	intron_(NM_009352,_intron_4_of_9)	10937	NM_001286628	21749	Mm.4306	NM_009352	ENSMUSG00000025925	Terf1	Pin2|Trbf1|Trf1	telomeric_repeat_binding_factor_1	protein-coding
chr6	71120992	71121435	1	1	2	24	Intergenic	Intergenic	23166	NM_178413	232078	Mm.37547	NM_178413	ENSMUSG00000054474	Thnsl2	BC051244|TSH2	threonine_synthase-like_2_(bacterial)	protein-coding
chr6	12581520	12581948	1	1	2	24	intron_(NM_001164805,_intron_1_of_26)	intron_(NM_001164805,_intron_1_of_26)	167519	NM_001164805	330267	Mm.11989	NM_001164805	ENSMUSG00000032625	Thsd7a	Gm837	thrombospondin,_type_I,_domain_containing_7A	protein-coding
chr17	81256361	81256922	1	1	2	24	Intergenic	L1VL4|LINE|L1	-191557	NM_028138	72167	Mm.273257	NM_028138	ENSMUSG00000024246	Thumpd2	2810025A12Rik	THUMP_domain_containing_2	protein-coding
chr4	71516491	71517239	1	1	2	24	Intergenic	Intergenic	684028	NM_011599	21885	Mm.278444	NM_011599	ENSMUSG00000008305	Tle1	C230057C06Rik|Estm14|Grg-1|Grg1|Tle4l	transducin-like_enhancer_of_split_1,_homolog_of_Drosophila_E(spl)	protein-coding
chr3	57138679	57139546	1	1	2	24	Intergenic	Intergenic	162806	NM_008536	17112	Mm.856	NM_008536	ENSMUSG00000027800	Tm4sf1	L6|M3s1	transmembrane_4_superfamily_member_1	protein-coding
chr10	94529530	94530389	1	1	2	24	intron_(NM_172051,_intron_1_of_3)	intron_(NM_172051,_intron_1_of_3)	15103	NM_172051	319880	Mm.23047	NM_172051	ENSMUSG00000020023	Tmcc3	AW488095|C630016B22Rik|C88213|Tmcc1	transmembrane_and_coiled_coil_domains_3	protein-coding
chr6	13112681	13113443	1	1	2	24	Intergenic	B3|SINE|B2	43303	NM_027992	71900	Mm.27742	NM_027992	ENSMUSG00000029571	Tmem106b	2310036D22Rik|5830455K21Rik|6430519M21Rik|AI428776|AI661344	transmembrane_protein_106B	protein-coding
chr1	40862643	40863074	1	1	2	24	Intergenic	(TA)n|Simple_repeat|Simple_repeat	57258	NM_001081198	381339	Mm.334678	NM_001081198	.	Tmem182	2310079P10Rik|AI414494	transmembrane_protein_182	protein-coding
chr4	76095943	76096371	1	1	2	24	intron_(NM_011211,_intron_22_of_39)	intron_(NM_011211,_intron_22_of_39)	-817871	NM_025849	66928	Mm.24332	NM_025849	ENSMUSG00000028398	Tmem261	1700027K24Rik|3110001D03Rik	transmembrane_protein_261	protein-coding
chr16	38631376	38631822	1	1	2	24	intron_(NM_020260,_intron_3_of_11)	B4A|SINE|B4	68785	NM_026407	67846	Mm.310476	NM_026407	ENSMUSG00000002845	Tmem39a	2610033C09Rik	transmembrane_protein_39a	protein-coding
chr10	91502133	91502914	1	1	2	24	Intergenic	Intergenic	-330905	NM_001080131	21917	Mm.159684	NM_011605	ENSMUSG00000019961	Tmpo	5630400D24Rik|AI195756|AI606875|AW214352|AW547477|LAP2|TP	thymopoietin	protein-coding
chr10	91378186	91378863	1	1	2	24	Intergenic	Intergenic	-206906	NM_001080131	21917	Mm.159684	NM_011605	ENSMUSG00000019961	Tmpo	5630400D24Rik|AI195756|AI606875|AW214352|AW547477|LAP2|TP	thymopoietin	protein-coding
chr18	90528401	90529290	1	1	2	24	intron_(NM_198295,_intron_9_of_15)	intron_(NM_198295,_intron_9_of_15)	18692	NM_198295	67988	Mm.268041	NM_198295	ENSMUSG00000024614	Tmx3	6430411B10Rik|A730024F05Rik|AV259382|Txndc10|mKIAA1830	thioredoxin-related_transmembrane_protein_3	protein-coding
chr3	28272707	28273603	1	1	2	24	intron_(NM_001163007,_intron_1_of_31)	BC1_Mm|scRNA|scRNA	9941	NM_001163007	665113	Mm.126193	NM_026910	ENSMUSG00000027692	Tnik	1500031A17Rik|4831440I19Rik|AI451411|C530008O15Rik|C630040K21Rik	TRAF2_and_NCK_interacting_kinase	protein-coding
chr9	103307427	103307955	1	1	2	24	intron_(NM_176979,_intron_2_of_27)	intron_(NM_176979,_intron_2_of_27)	2364	NM_176979	235559	Mm.259893	NM_176979	ENSMUSG00000032555	Topbp1	1110031N14Rik|2810429C13Rik|AI256758|D430026L04Rik|mKIAA0259	topoisomerase_(DNA)_II_binding_protein_1	protein-coding
chr6	43586536	43587510	1	1	2	24	intron_(NM_001311111,_intron_3_of_7)	intron_(NM_001311111,_intron_3_of_7)	79255	NM_001311111	29807	Mm.320979	NM_013861	ENSMUSG00000029735	Tpk1	-	thiamine_pyrophosphokinase	protein-coding
chr9	67040124	67040866	1	1	2	24	intron_(NM_001164249,_intron_2_of_8)	intron_(NM_001164249,_intron_2_of_8)	3376	NM_001164253	22003	Mm.121878	NM_024427	ENSMUSG00000032366	Tpm1	AA986836|AI854628|TM2|Tm3|Tmpa|Tpm-1|alpha-TM	tropomyosin_1,_alpha	protein-coding
chr4	43521186	43522102	1	1	2	24	intron_(NM_009416,_intron_2_of_8)	intron_(NM_009416,_intron_2_of_8)	1910	NM_001277876	22004	Mm.646	NM_009416	.	Tpm2	Tpm-2|Trop-2	tropomyosin_2,_beta	protein-coding
chr18	46217024	46218236	1	1	2	24	Intergenic	B3|SINE|B2	-5023	NM_178872	28105	Mm.277382	NM_178872	ENSMUSG00000033949	Trim36	D18Wsu100e|haprin	tripartite_motif-containing_36	protein-coding
chr19	22542979	22543388	1	1	2	24	intron_(NM_177341,_intron_1_of_26)	intron_(NM_177341,_intron_1_of_26)	94976	NM_177341	226025	Mm.131943	NM_177341	ENSMUSG00000052387	Trpm3	6330504P12Rik|9330180E14|AU018608|B930001P07Rik|LTRPC3|MLSN2	transient_receptor_potential_cation_channel,_subfamily_M,_member_3	protein-coding
chr15	50664094	50664821	1	1	2	24	intron_(NM_001310481,_intron_5_of_5)	intron_(NM_001310481,_intron_5_of_5)	224591	NM_001310481	83925	Mm.30466	NM_032000	ENSMUSG00000038679	Trps1	AI115454|AI447310|D15Ertd586e	trichorhinophalangeal_syndrome_I_(human)	protein-coding
chr12	28959338	28960223	1	1	2	24	Intergenic	MLTR11B|LTR|ERVK	207953	NM_201357	380752	Mm.273724	NM_201357	ENSMUSG00000036613	Tssc1	D12Ertd604e	tumor_suppressing_subtransferable_candidate_1	protein-coding
chr2	76970311	76971258	1	1	2	24	intron_(NM_028004,_intron_6_of_191)	intron_(NM_028004,_intron_6_of_191)	11762	NM_011652	22138	Mm.373672	NM_011652	ENSMUSG00000051747	Ttn	1100001C23Rik|2310036G12Rik|2310057K23Rik|2310074I15Rik|AF006999|AV006427|D330041I19Rik|D830007G01Rik|L56|mdm|shru	titin	protein-coding
chr4	93331125	93331982	1	1	2	24	Intergenic	Intergenic	3957	NM_026954	69136	Mm.171558	NM_026954	ENSMUSG00000054000	Tusc1	2200001D17Rik|TSG-9	tumor_suppressor_candidate_1	protein-coding
chr5	107840413	107840983	1	1	2	24	intron_(NM_007964,_intron_2_of_17)	ID_B1|SINE|B4	10536	NM_001276397	73318	Mm.441500	NM_028502	ENSMUSG00000063447	Ube2d2b	1700013N18Rik	ubiquitin-conjugating_enzyme_E2D_2B	protein-coding
chr5	148633014	148633754	1	1	2	24	Intergenic	Intergenic	-80596	NM_011908	24109	Mm.21846	NM_011908	ENSMUSG00000001687	Ubl3	AW108023|HCG	ubiquitin-like_3	protein-coding
chr11	21405123	21406049	1	1	2	24	Intergenic	Intergenic	-34319	NM_001290634	216558	Mm.28877	NM_139297	ENSMUSG00000001891	Ugp2	UDPGP|UGPase	UDP-glucose_pyrophosphorylase_2	protein-coding
chr8	28800847	28801751	1	1	2	24	intron_(NM_153135,_intron_4_of_17)	intron_(NM_153135,_intron_4_of_17)	418337	NM_153135	210801	Mm.248433	NM_153135	ENSMUSG00000063626	Unc5d	D930029E11Rik|Unc5h4|mKIAA1777	unc-5_homolog_D_(C._elegans)	protein-coding
chr4	105840934	105842368	1	1	2	24	Intergenic	MTD|LTR|ERVL-MaLR	-474562	NM_183225	329908	Mm.234544	NM_183225	ENSMUSG00000028514	Usp24	2700066K03Rik|2810030C21Rik|AI414051|B130021E18|C79851	ubiquitin_specific_peptidase_24	protein-coding
chr2	126713362	126714006	1	1	2	24	intron_(NM_001252580,_intron_1_of_18)	intron_(NM_001252580,_intron_1_of_18)	6356	NM_001252580	84092	Mm.272629	NM_019729	ENSMUSG00000027363	Usp8	AI574262|AW557536|Ubpy|mKIAA0055	ubiquitin_specific_peptidase_8	protein-coding
chr10	12258605	12259315	1	1	2	24	Intergenic	L1Md_F2|LINE|L1	602775	NM_011682	22288	Mm.331784	NM_011682	ENSMUSG00000019820	Utrn	AA589569|DRP|Dmdl	utrophin	protein-coding
chr3	109591234	109591933	1	1	2	24	intron_(NM_020505,_intron_19_of_26)	intron_(NM_020505,_intron_19_of_26)	17577	NM_146139	57257	Mm.282257	NM_020505	ENSMUSG00000033721	Vav3	A530094I06Rik|AA986410|Idd18.1	vav_3_oncogene	protein-coding
chr16	21515302	21515943	1	1	2	24	intron_(NM_001285893,_intron_25_of_46)	L1_Mur3|LINE|L1	92505	NM_001285894	209018	Mm.235683	NM_145948	ENSMUSG00000033653	Vps8	AI315068|AU040738|mKIAA0804	vacuolar_protein_sorting_8_homolog_(S._cerevisiae)	protein-coding
chr11	16202489	16203371	1	1	2	24	Intergenic	Lx3_Mus|LINE|L1	-54794	NM_001290539	211739	Mm.284015	NM_145967	ENSMUSG00000048834	Vstm2a	Vstm2	V-set_and_transmembrane_domain_containing_2A	protein-coding
chr11	16343295	16343936	1	1	2	24	Intergenic	Intergenic	85892	NM_145967	211739	Mm.284015	NM_145967	ENSMUSG00000048834	Vstm2a	Vstm2	V-set_and_transmembrane_domain_containing_2A	protein-coding
chr5	102184848	102185568	1	1	2	24	Intergenic	Intergenic	-115287	NM_172882	72145	Mm.332522	NM_172882	ENSMUSG00000043940	Wdfy3	2610509D04Rik|ALFY|AW319683|B930017C24|BWF1|Bchs|D5Ertd66e|Ggtb3|ZFYVE25|mKIAA0993	WD_repeat_and_FYVE_domain_containing_3	protein-coding
chr18	63923837	63925242	1	1	2	24	intron_(NM_001014981,_intron_22_of_27)	intron_(NM_001014981,_intron_22_of_27)	215845	NM_001014981	104082	Mm.30850	NM_001014981	ENSMUSG00000040560	Wdr7	AI462727|TRAG|mKIAA0541	WD_repeat_domain_7	protein-coding
chr9	74202007	74202788	1	1	2	24	intron_(NM_001033500,_intron_14_of_19)	B3|SINE|B2	92064	NM_001033500	546144	Mm.335289	NM_177908	ENSMUSG00000044976	Wdr72	AW558070|D230040E23	WD_repeat_domain_72	protein-coding
chr4	103071314	103071938	1	1	2	24	intron_(NM_146254,_intron_8_of_16)	intron_(NM_146254,_intron_8_of_16)	42673	NM_146254	242584	Mm.374877	NM_146254	ENSMUSG00000035126	Wdr78	BC028975	WD_repeat_domain_78	protein-coding
chr3	57552735	57553775	1	1	2	24	intron_(NM_001168281,_intron_2_of_6)	intron_(NM_001168281,_intron_2_of_6)	22621	NM_133784	97064	Mm.405029	NM_133784	ENSMUSG00000027803	Wwtr1	2310058J06Rik|2610021I22Rik|C78399|Taz	WW_domain_containing_transcription_regulator_1	protein-coding
chr2	67501379	67501975	1	1	2	24	intron_(NM_001024618,_intron_3_of_8)	intron_(NM_001024618,_intron_3_of_8)	55675	NM_001083919	241431	Mm.261043	NM_001024618	ENSMUSG00000027022	Xirp2	2310003D02Rik|2310008C07Rik|A530024P18Rik|AI452089|Cmya3|Gm352|Xin2	xin_actin-binding_repeat_containing_2	protein-coding
chr10	126868805	126869398	1	1	2	24	intron_(NM_026858,_intron_5_of_5)	Lx9|LINE|L1	32269	NM_026858	68876	Mm.276769	NM_026858	ENSMUSG00000025436	Xrcc6bp1	1110068E08Rik|2410012H02Rik	XRCC6_binding_protein_1	protein-coding
chr16	31055025	31055719	1	1	2	24	intron_(NM_198626,_intron_1_of_3)	B4A|SINE|B4	26060	NM_198626	268880	Mm.286693	NM_198626	ENSMUSG00000047434	Xxylt1	AI480653	xyloside_xylosyltransferase_1	protein-coding
chr15	36703441	36704419	1	1	2	24	Intergenic	Intergenic	87002	NM_001253807	22631	Mm.3360	NM_011740	ENSMUSG00000022285	Ywhaz	1110013I11Rik|14-3-3zeta|AI596267|AL022924|AU020854	tyrosine_3-monooxygenase/tryptophan_5-monooxygenase_activation_protein,_zeta_polypeptide	protein-coding
chr17	5495843	5496570	1	1	2	24	intron_(NM_146073,_intron_1_of_8)	ORR1F|LTR|ERVL-MaLR	3607	NM_146073	224454	Mm.487663	NM_146073	ENSMUSG00000034265	Zdhhc14	B530001K09Rik|New1cp	zinc_finger,_DHHC_domain_containing_14	protein-coding
chr6	118456187	118456803	1	1	2	24	promoter-TSS_(NM_028335)	promoter-TSS_(NM_028335)	-989	NM_028335	72720	Mm.212572	NM_028335	ENSMUSG00000030145	Zfp248	2810037F07Rik|E130106N01Rik	zinc_finger_protein_248	protein-coding
chr18	13922921	13923522	1	1	2	24	intron_(NM_145492,_intron_3_of_7)	intron_(NM_145492,_intron_3_of_7)	49511	NM_145492	225207	Mm.40325	NM_145492	ENSMUSG00000024420	Zfp521	B930086A16Rik|Evi3|Znf521	zinc_finger_protein_521	protein-coding
chr17	28180291	28180746	1	1	2	24	intron_(NM_172617,_intron_2_of_14)	intron_(NM_172617,_intron_2_of_14)	3101	NM_172617	224656	Mm.267359	NM_172617	ENSMUSG00000024220	Zfp523	2810027J07|BC025615|Znf76	zinc_finger_protein_523	protein-coding
chr2	81798747	81799196	1	1	2	24	Intergenic	L1MC1|LINE|L1	-254686	NM_175513	241514	Mm.119383	NM_175513	ENSMUSG00000070866	Zfp804a	C630007C17Rik|Znf804a	zinc_finger_protein_804A	protein-coding
chr2	82267119	82267721	1	1	2	24	Intergenic	Intergenic	213762	NM_175513	241514	Mm.119383	NM_175513	ENSMUSG00000070866	Zfp804a	C630007C17Rik|Znf804a	zinc_finger_protein_804A	protein-coding
[truncated: 980 more rows]

## Sheet: REVERBa_High_Confidence_Peaks
#Chr	start	stop	GAR1252	GAR1253	high confidence=2	Score	Annotation	Detailed_Annotation	Distance_to_TSS	Nearest_PromoterID	Entrez_ID	Nearest_Unigene	Nearest_Refseq	Nearest_Ensembl	Gene_Name	Gene_Alias	Gene_Description	Gene_Type
[truncated: 1,263 more rows]

[truncated: 9 more sheets: 10764_RNAP2_High_Confidence, 653_Confident_Overlapping_Peaks, 46_muscleBMAL1_KoikeBMAL1, 264_muscleREVERBa_ChoREVERBa, Peaks & Downregulated in mKO, Peaks & UPregulated in mKO, BMAL1_Universe, REVERBa_Universe, RNAP2_Universe]
