# Supplementary material for: Transcriptional programming of lipid and amino acid metabolism by the skeletal muscle circadian clock
Source: PLoS Biol. 2018 Aug 10;16(8):e2005886. doi: 10.1371/journal.pbio.2005886 (PMC6105032; doi:10.1371/journal.pbio.2005886)
Supplement: S3 Table — (XLSX) [file pbio.2005886.s014.xlsx]

## Sheet: Pathway Heat Map
	Table S3: Metabolic Analysis of Muscle-specific Bmal1 KO and the Muscle Circadian Rhythm in Mice (Tibialis Anterior Muscle)
	Heat map of statistically significant biochemicals profiled in this study. Shaded cells indicate p≤0.05 (red indicates that the mean values are significantly higher for that comparison; green values significantly lower). Blue-bolded text indicates 0.05<p<0.10.									Fold of Change
										ANOVA Contrasts						ANOVA Contrasts					ANOVA Contrasts				ANOVA Contrasts					ANOVA Contrasts				Two Way ANOVA				Statistical Values
	PATHWAY SORT	SUPER PATHWAY	SUB PATHWAY	BIOCHEMICAL NAME	PLATFORM	COMP ID	Kegg	HMDB		mKO - ZT0 CTRL - ZT0	mKO - ZT4 CTRL - ZT4	mKO - ZT8 CTRL - ZT8	mKO - ZT12 CTRL - ZT12	mKO - ZT16 CTRL - ZT16	mKO - ZT20 CTRL - ZT20	CTRL - ZT4 CTRL - ZT0	CTRL - ZT8 CTRL - ZT0	CTRL - ZT12 CTRL - ZT0	CTRL - ZT16 CTRL - ZT0	CTRL - ZT20 CTRL - ZT0	CTRL - ZT8 CTRL - ZT4	CTRL - ZT12 CTRL - ZT8	CTRL - ZT16 CTRL - ZT12	CTRL - ZT20 CTRL - ZT16	mKO - ZT4 mKO - ZT0	mKO - ZT8 mKO - ZT0	mKO - ZT12 mKO - ZT0	mKO - ZT16 mKO - ZT0	mKO - ZT20 mKO - ZT0	mKO - ZT8 mKO - ZT4	mKO - ZT12 mKO - ZT8	mKO - ZT16 mKO - ZT12	mKO - ZT20 mKO - ZT16	Genotype Effect	Time Effect	Genotype:Time Interaction		mKO - ZT0 / CTRL - ZT0		mKO - ZT4 / CTRL - ZT4		mKO - ZT8 / CTRL - ZT8		mKO - ZT12 / CTRL - ZT12		mKO - ZT16 / CTRL - ZT16		mKO - ZT20 / CTRL - ZT20
																																						P-VALUE	Q-VALUE	P-VALUE	Q-VALUE	P-VALUE	Q-VALUE	P-VALUE	Q-VALUE	P-VALUE	Q-VALUE	P-VALUE	Q-VALUE
	1	Amino acid	Glycine, serine and threonine metabolism	glycine	GC/MS	11777	C00037	HMDB00123		2.92	2.23	2.57	2.35	2.73	2.48	1.31	1.14	1.34	1.08	1.25	0.87	1.18	0.8	1.16	1	1	1.08	1.01	1.06	1.01	1.08	0.93	1.05					< 0.001	9.90937e-06	< 0.001	0.000770844	< 0.001	9.23037e-05	< 0.001	0.000224124	< 0.001	7.72748e-06	< 0.001	0.000231147
	2			sarcosine (N-Methylglycine)	GC/MS	1516	C00213	HMDB00271		1.66	1.49	1.57	1.52	1.57	1.59	0.98	0.82	0.74	0.87	1.01	0.84	0.9	1.18	1.16	0.88	0.77	0.68	0.82	0.97	0.88	0.87	1.22	1.18					0.00434519	0.0400186	0.0183325	0.191436	0.00710293	0.0455071	0.00729447	0.0455061	0.00409012	0.0324281	0.0061883	0.0980687
	3			dimethylglycine	GC/MS	5086	C01026	HMDB00092		1.53	0.99	0.94	1.16	0.87	0.98	0.96	1.11	1.08	1.55	1.45	1.15	0.97	1.44	0.94	0.62	0.68	0.81	0.88	0.93	1.1	1.19	1.08	1.05					0.124307	0.389773	0.980124	0.866744	0.778619	0.719122	0.553508	0.423277	0.439714	0.722753	0.851705	0.93216
	7			beta-hydroxypyruvate	GC/MS	15686	C00168	HMDB01352		1.11	0.97	0.79	0.82	0.83	1.34	1.03	1.07	0.97	1.26	1.11	1.04	0.9	1.3	0.89	0.9	0.76	0.72	0.94	1.34	0.85	0.95	1.31	1.43					0.818672	0.892092	0.8078	0.843539	0.398322	0.607474	0.526836	0.407358	0.44795	0.731828	0.478288	0.840672
	8			serine	GC/MS	1648	C00065	HMDB03406		1.75	1.37	1.54	1.49	1.82	1.52	1.11	1.2	1.24	1	1.25	1.07	1.03	0.81	1.26	0.88	1.06	1.05	1.04	1.09	1.21	1	0.99	1.05					0.00117081	0.0194748	0.0396847	0.31446	0.00638846	0.0426942	0.00896885	0.0511948	< 0.001	0.00331079	0.00848606	0.102376
	12			homoserine	GC/MS	23642	C00263,C02926	HMDB00719		2.35	1.45	1.74	1.66	2.02	1.44	1.29	1.07	1.1	0.95	1.43	0.83	1.02	0.87	1.5	0.8	0.79	0.77	0.82	0.87	1	0.98	1.05	1.07					0.003769	0.0369982	0.277908	0.75941	0.0430753	0.161613	0.0742657	0.118016	0.00540226	0.0383227	0.246676	0.69028
	17			threonine	LC/MS pos	1284	C00188	HMDB00167		1.26	1.12	1.29	1.23	1.28	1.2	0.99	0.85	0.94	1.01	1.11	0.86	1.11	1.07	1.11	0.88	0.87	0.92	1.02	1.07	0.99	1.06	1.11	1.04					0.00291736	0.0326815	0.0892835	0.523018	< 0.001	0.00724373	0.00387957	0.0410534	< 0.001	0.0127749	0.00679402	0.0980687
	18			N-acetylthreonine	LC/MS neg	33939	C01118			1.62	1.19	1.36	1.32	1.46	1.58	1.41	1.21	1.28	1.07	1.06	0.86	1.05	0.84	0.99	1.04	1.02	1.04	0.97	1.03	0.98	1.02	0.93	1.06					< 0.001	0.00365163	0.107648	0.552472	0.0103506	0.063244	0.0138741	0.0563823	0.00168404	0.0226978	< 0.001	0.0099807
	22			betaine	LC/MS pos	3141		HMDB00043		1.08	1.15	1.13	1.3	1.22	1.09	0.84	0.88	0.78	0.99	1.07	1.05	0.89	1.28	1.08	0.89	0.92	0.94	1.12	1.08	1.03	1.02	1.2	0.96					0.463902	0.703667	0.170042	0.658711	0.235966	0.45933	0.0102084	0.0546249	0.0816068	0.274979	0.313824	0.701786
	24		Alanine and aspartate metabolism	aspartate	GC/MS	15996	C00049	HMDB00191		2.14	0.99	1.59	1.55	2.22	1.02	1.4	1.02	0.96	0.8	1.53	0.73	0.94	0.83	1.91	0.65	0.76	0.7	0.83	0.73	1.17	0.92	1.19	0.88					0.0186816	0.123293	0.862214	0.845025	0.136515	0.32082	0.207029	0.243299	0.00278723	0.0273373	0.98865	0.958152
	26			beta-alanine	GC/MS	55	C00099	HMDB00056		1.26	0.97	1.19	1.08	1.46	1.32	1.21	0.98	1.23	0.97	1.12	0.81	1.26	0.79	1.15	0.93	0.92	1.05	1.13	1.17	0.99	1.14	1.07	1.04					0.464509	0.703667	0.896935	0.845025	0.437087	0.620117	0.523603	0.407358	0.113855	0.308388	0.180175	0.577119
	26.11			3-ureidopropionate	LC/MS pos	3155	C02642	HMDB00026		0.88	1.03	0.6	0.32	0.74	0.54	1	1.32	1.67	1.61	1.25	1.32	1.26	0.96	0.78	1.18	0.9	0.61	1.35	0.76	0.77	0.68	2.2	0.57					0.717517	0.840046	0.895002	0.845025	0.765233	0.719122	0.038385	0.0829042	0.399996	0.689782	0.249373	0.69028
	27			alanine	GC/MS	1126	C00041	HMDB00161		1.32	1.16	1.49	1.58	1.83	1.45	1	0.87	0.95	0.96	1.1	0.87	1.09	1.01	1.14	0.88	0.98	1.14	1.34	1.2	1.12	1.15	1.18	0.9					0.0556951	0.253838	0.258682	0.75941	0.00443868	0.0338866	< 0.001	0.0238229	< 0.001	0.00118103	0.00940019	0.108473
	29			N-acetylaspartate (NAA)	GC/MS	32195	C01042	HMDB00812		0.97	0.84	1	1.01	1.36	1.27	0.94	0.97	0.99	0.77	0.95	1.04	1.02	0.78	1.23	0.82	1	1.03	1.08	1.24	1.23	1.02	1.05	1.15					0.930689	0.916439	0.335664	0.75941	0.868515	0.739991	0.56243	0.426026	0.0314938	0.142572	0.18829	0.587926
	39		Glutamate metabolism	glutamate	LC/MS pos	57	C00025	HMDB03339		1.87	1.64	1.66	1.45	1.48	1.59	1.15	1.06	0.87	1.02	1.03	0.92	0.82	1.17	1.01	1.01	0.94	0.68	0.81	0.88	0.94	0.72	1.19	1.09					< 0.001	0.000452264	< 0.001	0.0090982	< 0.001	0.00549152	0.00475986	0.0410534	0.0023954	0.0269049	< 0.001	0.0199685
	44			glutamine	LC/MS pos	53	C00064	HMDB00641		1.16	1.14	1.01	1.11	1.03	1.13	1.13	1.2	1.03	0.95	1.02	1.06	0.85	0.93	1.07	1.11	1.05	0.98	0.84	0.99	0.94	0.93	0.86	1.17					0.00729041	0.0620238	0.0153737	0.175828	0.821112	0.731668	0.0605835	0.100863	0.762858	0.930497	0.022676	0.177011
	48			N-acetyl-aspartyl-glutamate (NAAG)	LC/MS pos	35665	C12270	HMDB01067		1.44	1.1	1.53	1.41	1.59	1.43	1.22	1.04	1.03	1.09	1.08	0.86	0.99	1.06	0.99	0.93	1.11	1.01	1.2	1.08	1.19	0.91	1.19	0.9					0.00294511	0.0326815	0.373539	0.772663	< 0.001	0.00706578	0.00141177	0.0250708	< 0.001	0.00456946	0.00299241	0.0661843
	50		Histidine metabolism	histidine	LC/MS neg	59	C00135	HMDB00177		1.15	1.12	1.09	1.08	1.21	1.21	1.06	1.08	1.09	0.97	0.98	1.02	1.01	0.89	1.01	1.04	1.03	1.03	1.02	1.04	0.99	1	0.99	1.02					0.208478	0.459995	0.23869	0.75941	0.325427	0.552339	0.412408	0.361346	0.0849337	0.277079	0.03921	0.247778
	63		Lysine metabolism	glutarate (pentanedioate)	GC/MS	396	C00489	HMDB00661		1.04	1.42	0.91	0.86	1.43	1.24	0.74	1.12	1.3	0.78	1.09	1.51	1.16	0.6	1.41	1.01	0.98	1.07	1.07	1.3	0.96	1.1	0.99	1.22					0.960668	0.921399	0.0997626	0.552472	0.654039	0.71365	0.768706	0.511913	0.0263263	0.131419	0.277837	0.693072
	69			lysine	GC/MS	1301	C00047	HMDB00182		0.49	0.43	0.61	0.48	0.63	0.41	0.95	0.79	0.74	0.38	0.75	0.83	0.94	0.51	1.99	0.83	0.98	0.74	0.5	0.64	1.19	0.75	0.67	1.29					0.0487541	0.230433	0.042691	0.320418	0.172781	0.380931	0.0333511	0.0761481	0.722987	0.91071	0.0360995	0.239528
	74			pipecolate	LC/MS pos	1444	C00408	HMDB00070		1.43	1.09	0.94	1	2.3	1.27	1.2	1.14	1.39	1.06	1.04	0.95	1.22	0.76	0.98	0.91	0.75	0.98	1.7	0.92	0.82	1.3	1.75	0.54					0.0788701	0.304997	0.651999	0.798445	0.739955	0.719122	0.680516	0.464803	< 0.001	0.00456946	0.201634	0.615119
	83		Phenylalanine & tyrosine metabolism	phenylalanine	LC/MS pos	64	C00079	HMDB00159		1.01	1.01	1.09	1.15	1.15	1.01	0.97	0.9	0.91	1.11	1.08	0.92	1.02	1.21	0.98	0.97	0.97	1.04	1.26	1.08	1	1.07	1.21	0.86					0.981608	0.921399	0.952283	0.859832	0.414723	0.607474	0.128954	0.177675	0.251496	0.509732	0.834628	0.93216
	88			p-cresol sulfate	LC/MS neg	36103	C01468			1.11	1	0.42	0.24	1.05	1	0.67	1.93	3.55	0.67	0.67	2.88	1.85	0.19	1	0.6	0.72	0.77	0.63	0.6	1.2	1.06	0.83	0.95					0.836994	0.900089	1	0.867061	0.0542176	0.190079	0.0249214	0.0719691	0.881629	0.966798	1	0.958152
	99			tyrosine	LC/MS pos	1299	C00082	HMDB00158		0.97	0.9	1.02	1.1	1.23	0.95	0.87	0.78	0.83	0.8	0.93	0.9	1.06	0.97	1.16	0.81	0.83	0.94	1.02	0.91	1.02	1.14	1.08	0.89					0.727834	0.848234	0.540771	0.798445	0.841051	0.735662	0.31471	0.311736	0.146274	0.358458	0.780436	0.927063
	100			3-(4-hydroxyphenyl)lactate	LC/MS neg	32197	C03672	HMDB00755		0.66	0.64	0.57	0.62	0.86	0.69	0.81	0.83	1.02	0.83	0.75	1.02	1.22	0.81	0.9	0.79	0.71	0.95	1.07	0.78	0.91	1.33	1.12	0.73					0.0135358	0.0959645	0.0261094	0.241187	0.00392575	0.0338866	0.0420319	0.0839723	0.505972	0.777429	0.049913	0.294385
	127			phenylacetylglycine	LC/MS neg	33945	C05598	HMDB00821		1.04	0.67	0.15	0.09	1.26	0.88	1.41	11.97	16.5	1.03	0.8	8.49	1.38	0.06	0.78	0.91	1.68	1.46	1.25	0.67	1.84	0.87	0.85	0.54					0.920707	0.916439	0.473684	0.780905	0.0230017	0.10248	0.0251113	0.0719691	0.811048	0.938891	0.836348	0.93216
	129			phenylpropionylglycine	LC/MS neg	35434		HMDB00860		1	0.92	0.45	0.41	0.68	0.91	1.09	2.2	2.41	1.48	1.1	2.03	1.09	0.61	0.74	1	1	1	1	1	1	1	1	1					1	0.921399	0.762828	0.821261	0.0464825	0.168485	0.0346195	0.0779309	0.31157	0.591467	0.744068	0.927063
	135			phenol sulfate	LC/MS neg	32553	C02180			0.66	0.95	0.29	0.35	1.36	1.48	0.95	3.99	2.54	0.71	0.49	4.21	0.64	0.28	0.69	1.37	1.74	1.36	1.46	1.09	1.28	0.78	1.07	0.75					0.288662	0.544521	0.754342	0.821261	0.0685738	0.227861	0.164646	0.210518	0.499185	0.77335	0.32397	0.701786
	144		Tryptophan metabolism	kynurenine	LC/MS pos	15140	C00328	HMDB00684		0.78	1.93	1.01	0.86	1.08	1.39	0.53	0.86	0.8	0.87	0.75	1.63	0.92	1.09	0.86	1.31	1.12	0.88	1.21	1.34	0.86	0.78	1.37	1.11					0.418779	0.685154	0.025438	0.241187	0.701749	0.719122	0.86198	0.540262	0.749849	0.918786	0.258982	0.692257
	145			tryptophan	LC/MS pos	54	C00078	HMDB00929		0.85	0.87	0.98	1.04	1.18	0.94	0.88	0.78	0.8	0.93	1.02	0.88	1.02	1.16	1.1	0.91	0.89	0.98	1.29	1.13	0.98	1.1	1.32	0.88					0.209066	0.459995	0.355329	0.75941	0.859993	0.735662	0.592473	0.430421	0.238931	0.499283	0.695984	0.910257
	164			C-glycosyltryptophan*	LC/MS pos	32675				1.1	0.99	1.12	1.02	1.23	1.01	0.96	0.93	1.03	0.91	1.02	0.97	1.1	0.88	1.13	0.86	0.96	0.96	1.01	0.94	1.11	1	1.06	0.93					0.662041	0.82693	0.698511	0.811107	0.489822	0.63873	0.799375	0.522555	0.156741	0.373911	0.90557	0.949983
	170			3-indoxyl sulfate	LC/MS neg	27672		HMDB00682		0.77	0.79	0.11	0.14	0.75	0.6	0.71	3.85	3.88	1.12	0.93	5.43	1.01	0.29	0.83	0.73	0.54	0.69	1.09	0.73	0.74	1.28	1.57	0.67					0.512668	0.726928	0.659539	0.798445	0.00259903	0.0241661	0.0148165	0.0563823	0.562596	0.810996	0.284736	0.693072
	180		Valine, leucine and isoleucine metabolism	isoleucine	LC/MS pos	1125	C00407	HMDB00172		1.19	1.12	1.16	1.17	1.33	1.18	1.11	0.95	0.86	0.91	1.03	0.85	0.91	1.06	1.13	1.04	0.92	0.84	1.02	1.02	0.88	0.92	1.21	1					0.106655	0.367856	0.277787	0.75941	0.149869	0.340962	0.0598236	0.100863	0.00750498	0.0470484	0.107	0.436901
	181			leucine	LC/MS pos	60	C00123	HMDB00687		1.14	1.06	1.11	1.16	1.35	1.16	1.03	0.92	0.85	0.9	1.02	0.9	0.92	1.06	1.13	0.96	0.9	0.86	1.06	1.04	0.94	0.96	1.23	0.97					0.188887	0.450145	0.509494	0.789472	0.276688	0.506804	0.0593309	0.100863	0.00271965	0.0273373	0.115658	0.458158
	190			valine	LC/MS pos	1649	C00183	HMDB00883		1.16	1.09	1.12	1.15	1.25	1.12	1.02	0.86	0.84	0.97	1.06	0.84	0.98	1.16	1.09	0.95	0.83	0.83	1.05	1.02	0.87	1.01	1.26	0.97					0.149478	0.414684	0.392828	0.780905	0.260941	0.49825	0.0672608	0.108586	0.0308633	0.142572	0.270046	0.693072
	199			isovalerylglycine	LC/MS pos	35107		HMDB00678		1.35	0.93	0.23	0.16	0.68	0.8	1.44	6.12	6.4	1.86	1.23	4.24	1.04	0.29	0.66	1	1.06	0.78	0.94	0.73	1.06	0.74	1.2	0.78					0.607053	0.79566	0.885358	0.845025	0.0131927	0.0688134	0.023593	0.0711467	0.702224	0.903974	0.705481	0.910257
	200			isobutyrylcarnitine	LC/MS pos	33441				0.55	0.36	0.89	0.67	0.83	0.5	0.68	0.29	0.73	0.86	0.79	0.42	2.57	1.18	0.92	0.44	0.46	0.89	1.29	0.71	1.05	1.92	1.46	0.55					0.0687762	0.279044	0.00665196	0.109986	0.523317	0.662219	0.543871	0.417907	0.551901	0.800821	0.0100365	0.110739
	202			2-methylbutyroylcarnitine	LC/MS pos	35431		HMDB00378		0.43	0.31	0.81	0.78	0.75	0.55	0.72	0.35	0.62	0.85	0.73	0.49	1.77	1.38	0.85	0.51	0.65	1.11	1.47	0.92	1.28	1.7	1.33	0.62					0.00340928	0.0351554	< 0.001	0.0090982	0.423723	0.61227	0.507729	0.399745	0.308913	0.590583	0.0300255	0.221361
	205			isovalerylcarnitine	LC/MS pos	34407		HMDB00688		0.81	0.56	0.92	0.59	0.61	0.48	0.78	0.48	1.08	1.3	1.07	0.62	2.23	1.21	0.82	0.54	0.55	0.79	0.98	0.62	1.02	1.43	1.25	0.64					0.371054	0.639886	0.0541488	0.361257	0.795288	0.720668	0.230251	0.262858	0.0750342	0.262683	0.0131286	0.121241
	206			hydroxyisovaleroyl carnitine	LC/MS pos	35433				0.75	0.68	0.7	0.71	0.84	0.69	0.91	0.9	0.96	1.06	1.07	0.98	1.07	1.11	1.01	0.83	0.83	0.9	1.18	0.98	1	1.09	1.31	0.83					0.0572264	0.256241	0.0146416	0.175828	0.0148908	0.0707668	0.0873868	0.133016	0.21644	0.463054	0.0166011	0.137689
	213		Cysteine, methionine, SAM, taurine metabolism	cysteine	GC/MS	31453	C00097	HMDB00574		1.28	0.74	1.27	0.92	1.32	0.97	1.33	1.03	1.25	1.01	1.28	0.77	1.22	0.81	1.27	0.77	1.02	0.9	1.04	0.97	1.32	0.88	1.15	0.94					0.125227	0.389773	0.0637708	0.403058	0.19558	0.40608	0.703413	0.476371	0.0345266	0.152577	0.90381	0.949983
	219			methionine sulfoxide	LC/MS pos	18374	C02989	HMDB02005		0.9	1.09	1.22	1.17	1.12	1.02	0.71	0.71	0.68	0.93	1.08	1	0.96	1.37	1.15	0.86	0.96	0.88	1.15	1.21	1.12	0.92	1.31	1.05					0.348746	0.617391	0.501304	0.781825	0.0862128	0.266897	0.112416	0.163337	0.303756	0.590388	0.926012	0.954274
	221			hypotaurine	GC/MS	590	C00519	HMDB00965		1.04	1.23	1.14	1.09	1.56	1.18	0.77	0.71	0.94	0.93	0.98	0.92	1.33	0.99	1.05	0.91	0.78	0.98	1.4	1.11	0.86	1.27	1.42	0.8					0.99236	0.921399	0.468548	0.780905	0.600384	0.705473	0.409406	0.361346	0.0745312	0.262683	0.260827	0.692257
	222			taurine	LC/MS pos	32975	C00245	HMDB00251		0.85	0.89	0.83	0.9	0.85	0.88	0.99	1.02	0.96	0.97	0.96	1.03	0.94	1.01	0.99	1.04	1	1.02	0.98	1	0.96	1.02	0.96	1.03					< 0.001	0.000452264	0.00147094	0.0482674	< 0.001	0.000170794	0.00488041	0.0410534	< 0.001	0.00118103	< 0.001	0.0171974
	224			S-adenosylhomocysteine (SAH)	LC/MS pos	39540	C00021	HMDB00939		0.61	0.89	0.59	0.84	0.74	0.93	0.73	0.9	0.77	0.87	0.74	1.23	0.86	1.13	0.84	1.08	0.87	1.07	1.06	1.13	0.81	1.23	0.99	1.07					0.00231789	0.0322467	0.72473	0.820912	0.0012137	0.0131265	0.438328	0.368766	0.0562195	0.219635	0.658829	0.892135
	225			methionine	LC/MS pos	1302	C00073	HMDB00696		1.03	1.03	1.28	1.17	1.16	1.13	0.85	0.74	0.82	0.99	1	0.88	1.11	1.2	1.01	0.84	0.92	0.93	1.11	1.09	1.09	1.02	1.19	0.98					0.653662	0.82693	0.728026	0.820912	0.00177097	0.0180349	0.0437312	0.0842093	0.0466952	0.196678	0.119061	0.464704
	227			N-acetylmethionine	LC/MS neg	1589	C02712	HMDB11745		1.33	1.11	1.31	1.41	1.32	1.1	1.18	1.03	1.05	1.18	1.34	0.88	1.02	1.12	1.13	0.98	1.02	1.12	1.18	1.11	1.04	1.1	1.05	0.94					0.0646943	0.270685	0.443502	0.780905	0.0873612	0.266897	0.0294571	0.0759356	0.0685642	0.248911	0.506216	0.865253
	229			2-hydroxybutyrate (AHB)	GC/MS	21044	C05984	HMDB00008		0.75	0.99	0.83	1.08	1.23	0.85	0.75	0.78	0.75	0.92	1.03	1.04	0.96	1.23	1.11	0.99	0.87	1.08	1.53	1.18	0.87	1.25	1.41	0.77					0.0904882	0.32993	0.788785	0.834568	0.249141	0.480004	0.722777	0.485371	0.190418	0.419496	0.42064	0.797437
	241		Urea cycle; arginine-, proline-, metabolism	arginine	LC/MS pos	1638	C00062	HMDB00517		0.49	0.74	0.91	0.78	0.66	0.59	0.68	0.56	0.57	0.58	0.74	0.81	1.03	1.01	1.29	1.03	1.02	0.91	0.78	0.89	0.99	0.89	0.85	1.14					< 0.001	0.000452264	0.0887378	0.523018	0.328139	0.552558	0.0853851	0.131504	0.00296194	0.0275322	< 0.001	0.0171974
	244			ornithine	GC/MS	1493	C00077	HMDB03374		1.02	0.67	0.91	0.84	1.33	0.44	0.83	0.58	0.67	0.69	1.72	0.7	1.15	1.04	2.47	0.55	0.53	0.56	0.91	0.74	0.96	1.06	1.63	0.82					0.800816	0.888598	0.395816	0.780905	0.591268	0.702481	0.431125	0.366755	0.263166	0.529405	0.0132475	0.121241
	245			urea	GC/MS	1670	C00086	HMDB00294		1.03	0.95	0.83	0.81	1.26	1.04	0.94	0.93	1.07	0.92	1.01	1	1.14	0.86	1.1	0.86	0.75	0.84	1.12	1.02	0.88	1.11	1.33	0.92					0.920883	0.916439	0.736332	0.821261	0.322812	0.552284	0.521445	0.407358	0.0938112	0.297508	0.839903	0.93216
	246			proline	LC/MS pos	1898	C00148	HMDB00162		1.52	1.41	1.47	1.3	1.44	1.32	0.87	0.77	0.9	1.11	1.13	0.88	1.17	1.23	1.02	0.81	0.74	0.77	1.06	0.99	0.92	1.04	1.37	0.93					< 0.001	0.0109236	0.00206892	0.0552117	0.00112861	0.0131265	0.0124072	0.0563823	0.00123733	0.0175548	0.0137463	0.121612
	247			5-aminovalerate	GC/MS	18319	C00431	HMDB03355		1.68	1.59	1.46	1.59	1.7	1.64	0.94	1.03	0.95	0.95	1.16	1.09	0.92	1	1.23	0.89	0.9	0.9	0.95	1.14	1	1	1.06	1.19					0.00258631	0.0322467	0.00497438	0.100048	0.0146221	0.0707668	0.00448132	0.0410534	< 0.001	0.00988063	0.00384055	0.0784087
	248			citrulline	LC/MS pos	2132	C00327	HMDB00904		1.45	1.43	1.13	1.33	1.4	1.29	1.14	1.21	1.19	0.97	1.08	1.06	0.99	0.82	1.1	1.12	0.94	1.09	0.94	0.95	0.84	1.16	0.86	1.02					< 0.001	0.00524325	< 0.001	0.01612	0.176396	0.381046	0.00519283	0.0413735	< 0.001	0.0125127	0.00758856	0.0980687
	252			trans-4-hydroxyproline	LC/MS pos	32306	C01157	HMDB00725		1.9	1.59	2.56	1.94	1.66	1.65	1.15	0.75	1.13	1.06	1.19	0.65	1.51	0.95	1.12	0.96	1	1.15	0.93	1.03	1.05	1.15	0.81	1.11					0.00265324	0.0322467	0.0114268	0.144444	< 0.001	0.000657126	0.00136047	0.0250708	0.00369923	0.031162	0.007457	0.0980687
	259		Creatine metabolism	creatine	LC/MS pos	27718	C00300	HMDB00064		0.97	0.99	0.99	1.01	1.04	0.98	1.01	0.99	1	0.97	1	0.98	1.01	0.97	1.04	1.03	1.01	1.04	1.04	1.01	0.98	1.03	1	0.97					0.574825	0.784551	0.895939	0.845025	0.844158	0.735662	0.635475	0.452297	0.381576	0.676708	0.752392	0.927063
	260			creatinine	LC/MS pos	513	C00791	HMDB00562		0.93	1.07	0.98	1.05	1.07	1.05	0.96	0.98	0.99	0.93	0.93	1.02	1.01	0.94	0.99	1.11	1.03	1.12	1.07	1.05	0.94	1.08	0.96	0.98					0.282343	0.542794	0.333031	0.75941	0.769806	0.719122	0.4095	0.361346	0.384665	0.677727	0.509885	0.865253
	263		Butanoate metabolism	2-aminobutyrate	GC/MS	1577	C02261	HMDB00650		1.58	1.21	1.42	1.13	1.59	1.24	1.05	0.83	0.75	0.86	1.13	0.79	0.9	1.16	1.31	0.81	0.75	0.53	0.87	0.89	0.93	0.71	1.62	1.02					0.063315	0.269329	0.487366	0.780905	0.0802445	0.253632	0.658912	0.455893	0.0160323	0.0877768	0.318498	0.701786
	266		Polyamine metabolism	5-methylthioadenosine (MTA)	LC/MS pos	1419	C00170	HMDB01173		1.17	1.31	1.35	1.31	1.48	1.28	0.78	0.72	0.82	0.89	0.83	0.92	1.14	1.09	0.93	0.87	0.83	0.92	1.13	0.91	0.95	1.11	1.23	0.81					0.27166	0.542794	0.0514334	0.361257	0.0377086	0.152155	0.0139401	0.0563823	0.0100175	0.0587037	0.0626747	0.34655
	267			putrescine	GC/MS	1408	C00134	HMDB01414		1.49	1.04	1.04	0.7	1.53	1.58	1.32	1.22	2.12	1.29	1.06	0.93	1.74	0.61	0.82	0.92	0.85	1	1.32	1.12	0.92	1.18	1.32	0.85					0.165068	0.434328	0.988808	0.866744	0.704472	0.719122	0.32651	0.314366	0.0778313	0.268982	0.0498002	0.294385
	270			spermidine	LC/MS pos	485	C00315	HMDB01257		1.46	0.99	1.13	0.79	1.06	0.93	0.95	0.79	1.2	1.02	0.94	0.83	1.52	0.85	0.93	0.65	0.62	0.65	0.74	0.6	0.96	1.06	1.13	0.82					0.175254	0.450145	0.880114	0.845025	0.481411	0.635512	0.278669	0.294011	0.587509	0.829417	0.732693	0.921624
	273			spermine	LC/MS pos	603	C00750	HMDB01256		1	1.03	1	0.26	0.97	1	1	1	3.8	1.03	1	1	3.8	0.27	0.97	1.03	1	1	1	1	0.97	1	1	1					1	0.921399	0.902523	0.845025	1	0.772046	0.0182823	0.0608746	0.902523	0.966798	1	0.958152
	275		Guanidino and acetamido metabolism	4-guanidinobutanoate	LC/MS pos	15681	C01035	HMDB03464		1.1	1.08	1.08	0.73	1.69	1.29	1.12	1.15	1.09	1	0.99	1.03	0.95	0.91	1	1.1	1.12	0.72	1.53	1.16	1.02	0.64	2.12	0.76					0.690841	0.839627	0.761578	0.821261	0.741549	0.719122	0.991131	0.571871	0.0842307	0.277079	0.365299	0.749815
	280		Glutathione metabolism	glutathione, reduced (GSH)	LC/MS pos	2127	C00051	HMDB00125		1.43	1.57	1.37	1.11	1.29	1.27	0.86	0.7	0.94	0.99	0.95	0.81	1.33	1.05	0.97	0.94	0.67	0.73	0.89	0.84	0.71	1.08	1.22	0.95					0.0890492	0.32993	0.0259153	0.241187	0.0806474	0.253632	0.484087	0.388168	0.129591	0.326479	0.141252	0.506614
	282			5-oxoproline	LC/MS pos	1494	C01879	HMDB00267		1.16	1.18	0.96	1.27	1.13	1.24	1.05	1.19	1.03	0.97	1.02	1.14	0.87	0.94	1.05	1.06	0.99	1.13	0.95	1.09	0.93	1.14	0.84	1.15					0.137183	0.403239	0.105571	0.552472	0.635149	0.71365	0.0178504	0.0607012	0.231246	0.490759	0.0338865	0.236678
	283			glutathione, oxidized (GSSG)	LC/MS pos	27727	C00127	HMDB03337		1.38	1.16	1.35	1.42	1.7	1.23	1.09	0.98	0.88	0.75	1.02	0.9	0.9	0.85	1.35	0.91	0.96	0.91	0.93	0.91	1.05	0.95	1.02	0.98					0.0209764	0.127852	0.266001	0.75941	0.0274068	0.117223	0.00319675	0.0364946	< 0.001	0.00456946	0.106737	0.436901
	284			cysteine-glutathione disulfide	LC/MS pos	35159		HMDB00656		1.12	1.02	1.26	1.4	1.55	1.1	1.18	1.15	1.09	0.91	1.03	0.98	0.94	0.84	1.13	1.08	1.3	1.36	1.26	1.01	1.21	1.05	0.93	0.8					0.491207	0.708302	0.82845	0.845025	0.112885	0.295793	0.0074028	0.0455061	0.00495679	0.037116	0.45206	0.821784
	285			ophthalmate	LC/MS pos	34592		HMDB05765		1.38	1.19	1.46	1.63	1.28	1.18	1.01	0.78	0.61	0.85	1.17	0.77	0.78	1.39	1.37	0.87	0.82	0.72	0.78	0.99	0.95	0.87	1.1	1.26					0.0622341	0.269218	0.328902	0.75941	0.0146733	0.0707668	0.00201614	0.0292938	0.112695	0.308388	0.310686	0.701786
	296	Peptide	Dipeptide	glycylvaline	LC/MS pos	18357				0.9	1.08	0.82	0.85	1.15	0.93	0.87	0.98	1.03	0.93	1.03	1.13	1.05	0.9	1.11	1.04	0.89	0.96	1.18	1.06	0.85	1.08	1.23	0.9					0.45819	0.703667	0.674626	0.798445	0.295234	0.522775	0.291418	0.300492	0.328313	0.618894	0.688063	0.910257
	301			glycylleucine	LC/MS pos	34398	C02155	HMDB00759		1.05	1.06	1.02	1.52	1.16	0.94	0.99	1.02	0.95	1.02	1.24	1.03	0.94	1.07	1.21	0.99	0.99	1.38	1.13	1.11	1	1.39	0.82	0.98					0.697503	0.839856	0.712025	0.814339	0.856281	0.735662	0.00198653	0.0292938	0.27306	0.54524	0.729581	0.921624
	324			alanyltyrosine	LC/MS pos	37098				1.75	1.66	1.08	1.3	0.77	1.32	0.68	1.01	0.95	1.73	1.08	1.48	0.94	1.83	0.62	0.65	0.62	0.7	0.76	0.81	0.96	1.13	1.08	1.06					0.105925	0.367856	0.432125	0.780905	0.780094	0.719122	0.562433	0.426026	0.956499	0.966798	0.509392	0.865253
	325			aspartylphenylalanine	LC/MS pos	22175		HMDB00706		0.66	0.57	1.41	0.72	0.83	1.06	1.12	0.87	1.11	1.43	1.17	0.78	1.27	1.29	0.82	0.97	1.88	1.22	1.8	1.89	1.94	0.65	1.47	1.05					0.199138	0.453799	0.118777	0.559359	0.374147	0.588337	0.279614	0.294011	0.711266	0.904398	0.715926	0.913522
	360			aspartylleucine	LC/MS pos	40068				1.22	1.25	1.34	1.26	1.41	1.13	1.35	1.29	1.43	1.67	2.04	0.95	1.11	1.17	1.23	1.38	1.42	1.48	1.94	1.9	1.02	1.05	1.31	0.98					0.75271	0.858212	0.491979	0.780905	0.549197	0.686838	0.315773	0.311736	0.856885	0.958449	0.912405	0.952854
	366			isoleucylglycine	LC/MS pos	40008				1.02	1.07	1.04	1.2	0.94	0.86	0.93	0.97	0.85	0.88	1.17	1.04	0.88	1.03	1.33	0.97	0.99	1	0.81	0.99	1.02	1.01	0.81	1.23					0.922794	0.916439	0.653498	0.798445	0.648416	0.71365	0.186718	0.226078	0.830298	0.938891	0.32058	0.701786
	378			leucylglycine	LC/MS pos	40045				0.95	1.01	0.96	1.07	0.78	0.78	0.9	0.7	0.88	0.87	1.26	0.78	1.26	0.98	1.45	0.96	0.71	1	0.71	1.04	0.73	1.41	0.71	1.46					0.833142	0.900089	0.803495	0.842707	0.874228	0.740311	0.830635	0.531028	0.411978	0.689782	0.431805	0.804123
	389			serylleucine	LC/MS pos	40066				0.85	1.55	1.37	0.69	1.01	0.97	0.8	0.72	1.21	1.26	1.19	0.91	1.67	1.04	0.95	1.46	1.17	0.98	1.51	1.37	0.8	0.84	1.53	0.91					0.762808	0.861458	0.0959539	0.54871	0.41312	0.607474	0.480223	0.388168	0.914378	0.966798	0.959411	0.958152
	391			threonylleucine	LC/MS pos	40051				0.93	1.21	0.99	0.85	0.71	1.3	0.53	0.46	0.45	0.53	0.38	0.88	0.96	1.19	0.71	0.69	0.49	0.41	0.41	0.53	0.72	0.83	1	1.3					0.220951	0.475474	0.668944	0.798445	0.97888	0.768724	0.656642	0.455893	0.33373	0.624736	0.528875	0.865253
	397		Dipeptide derivative	carnosine	LC/MS neg	1768	C00386	HMDB00033		1.07	1	1.03	1.06	1.06	1	1.07	1.05	0.99	0.97	1.07	0.98	0.94	0.99	1.1	1	1.01	0.98	0.96	1	1.01	0.97	0.98	1.04					0.364565	0.632973	0.942111	0.858888	0.638632	0.71365	0.305145	0.308672	0.350707	0.635541	0.968419	0.958152
	399			anserine	LC/MS neg	15747	C01262	HMDB00194		0.82	0.8	0.8	0.8	0.89	0.81	1.01	1.06	0.99	0.92	1.05	1.04	0.94	0.93	1.14	0.99	1.04	0.97	1.01	1.04	1.05	0.93	1.04	1.03					0.00122086	0.0194748	< 0.001	0.0178331	< 0.001	0.00706578	< 0.001	0.0158108	0.0598516	0.227238	< 0.001	0.0199685
	404		gamma-glutamyl	gamma-glutamylleucine	LC/MS pos	18369		HMDB11171		1.01	1.05	1.14	1.29	1.56	1.13	0.95	0.65	0.88	0.79	0.89	0.69	1.35	0.89	1.14	0.98	0.74	1.12	1.22	1	0.75	1.52	1.09	0.82					0.904959	0.916439	0.856976	0.845025	0.420435	0.611652	0.0913343	0.137713	0.00632739	0.0426411	0.392537	0.769651
	453	Carbohydrate	Aminosugars metabolism	erythronate*	GC/MS	33477		HMDB00613		0.8	0.81	0.54	0.76	1.66	0.88	0.94	1.81	2.14	0.83	1.28	1.93	1.18	0.39	1.54	0.95	1.22	2.04	1.72	1.41	1.28	1.67	0.84	0.82					0.472643	0.703667	0.526219	0.794875	0.0420882	0.161051	0.586554	0.430421	0.169976	0.388303	0.435363	0.804123
	461			fucose	GC/MS	15821	C00382	HMDB00174		1.07	0.97	0.55	0.57	1.07	1.27	1.18	2.33	2.82	1.24	0.98	1.98	1.21	0.44	0.79	1.07	1.21	1.51	1.24	1.17	1.12	1.25	0.82	0.94					0.739779	0.854353	0.904218	0.845025	0.134555	0.319727	0.614854	0.444658	0.547782	0.800821	0.317449	0.701786
	472		Fructose, mannose, galactose, starch, and sucrose metabolism	fructose	GC/MS	31266	C00095	HMDB00660		1.69	1.77	0.76	1.04	1.14	1.13	0.48	0.8	0.45	1.65	1.2	1.68	0.56	3.67	0.73	0.5	0.36	0.28	1.11	0.8	0.72	0.77	4	0.72					0.0215401	0.127852	0.016372	0.178735	0.106731	0.295793	0.917228	0.557402	0.552567	0.800821	0.789809	0.931652
	473			galactitol (dulcitol)	GC/MS	1117	C01697	HMDB00107		1.5	1.08	1	1.42	1.73	1.42	1.28	1.18	0.97	0.9	1.08	0.93	0.82	0.93	1.2	0.92	0.79	0.92	1.04	1.02	0.86	1.16	1.13	0.98					0.017389	0.11995	0.626901	0.798445	0.971505	0.766653	0.0261172	0.0719691	< 0.001	0.0111137	0.047762	0.294385
	480			6'-sialyllactose	GC/MS	39795	G00265	HMDB06569		1.52	1.24	1.49	1.32	1.49	1.61	1.12	0.94	0.94	1.05	1.01	0.84	1.01	1.11	0.96	0.91	0.91	0.82	1.03	1.07	1	0.89	1.26	1.04					0.00476806	0.0419635	0.134582	0.603751	0.00542698	0.0379984	0.0418417	0.0839723	0.00198089	0.0250349	0.00159104	0.0422274
	482			maltose	GC/MS	15806	C00208	HMDB00163		1.16	0.74	0.69	0.97	0.71	0.96	1.1	1.1	0.7	1.5	1.12	1	0.64	2.13	0.75	0.7	0.65	0.59	0.92	0.92	0.93	0.91	1.55	1.01					0.356397	0.62303	0.11418	0.559359	0.119048	0.296037	0.977381	0.567417	0.121554	0.315064	0.639517	0.891779
	483			mannitol	GC/MS	15335	C00392	HMDB00765		1.22	0.93	0.85	1.21	1.51	1.27	1.21	1.16	0.95	0.83	1.01	0.96	0.82	0.87	1.21	0.93	0.81	0.95	1.03	1.05	0.88	1.17	1.09	1.02					0.18282	0.450145	0.635261	0.798445	0.236262	0.45933	0.179566	0.220764	0.00470395	0.0362291	0.127447	0.486456
	487			mannose	GC/MS	584	C00159	HMDB00169		2.09	2	0.99	0.86	1.12	0.96	0.4	0.4	0.37	1.46	1.03	1	0.93	3.92	0.71	0.38	0.19	0.15	0.78	0.47	0.49	0.82	5.07	0.61					0.0213406	0.127852	0.15937	0.637949	0.710898	0.719122	0.647115	0.45562	0.819482	0.938891	0.848257	0.93216
	489			mannose-6-phosphate	GC/MS	1469	C00275	HMDB01078		1.8	4.35	1.21	0.17	0.88	0.57	0.13	0.06	0.29	0.95	0.59	0.5	4.46	3.29	0.62	0.31	0.04	0.03	0.46	0.19	0.14	0.62	17.17	0.4					0.14003	0.403239	0.297994	0.75941	0.76199	0.719122	0.923175	0.558669	0.887479	0.966798	0.589525	0.866052
	495			sorbitol	GC/MS	15053	C00794	HMDB00247		1.29	1.38	1	1.16	1.59	1.77	0.78	0.72	0.75	1.15	0.87	0.91	1.05	1.54	0.75	0.83	0.55	0.67	1.42	1.2	0.66	1.22	2.11	0.84					0.306147	0.562138	0.316598	0.75941	0.967459	0.766653	0.24191	0.268497	0.0692535	0.248911	0.0691627	0.367127
	502			maltotriose	GC/MS	15877	C01835	HMDB01262		1.47	0.78	0.73	1.14	0.54	0.81	0.77	0.86	0.46	1.72	1.18	1.13	0.53	3.74	0.69	0.41	0.43	0.36	0.63	0.65	1.05	0.83	1.77	1.03					0.259565	0.534259	0.296055	0.75941	0.698649	0.719122	0.47288	0.388168	0.180401	0.405249	0.269922	0.693072
	508			maltotetraose	LC/MS neg	15910	C02052	HMDB01296		1.77	1.13	0.88	1.01	0.63	1.18	0.71	0.77	0.52	1.77	0.83	1.08	0.68	3.38	0.47	0.45	0.38	0.3	0.63	0.55	0.84	0.78	2.13	0.87					0.0532177	0.246957	0.75964	0.821261	0.991445	0.768724	0.397142	0.360645	0.163157	0.385802	0.843882	0.93216
	515		Glycolysis, gluconeogenesis, pyruvate metabolism	1,5-anhydroglucitol (1,5-AG)	GC/MS	20675	C07326	HMDB02712		1	0.97	0.85	0.97	1.09	1.21	0.89	1.09	1.01	0.75	0.92	1.23	0.93	0.74	1.22	0.86	0.93	0.98	0.82	1.11	1.08	1.05	0.83	1.36					0.982144	0.921399	0.917423	0.850744	0.519398	0.661172	0.913823	0.557402	0.406008	0.689782	0.293868	0.693072
	517			glycerate	GC/MS	1572	C00258	HMDB00139		0.9	0.79	1.21	0.91	1.01	0.74	0.89	0.67	0.66	0.83	0.99	0.75	0.99	1.25	1.2	0.78	0.9	0.67	0.92	0.81	1.15	0.74	1.39	0.88					0.665793	0.82693	0.351042	0.75941	0.41027	0.607474	0.886946	0.548621	0.948112	0.966798	0.381998	0.756624
	519			glucose-6-phosphate (G6P)	GC/MS	31260	C00668	HMDB01401		1.92	4.43	1.29	0.15	0.87	0.61	0.13	0.06	0.32	0.95	0.56	0.45	5.71	2.91	0.59	0.29	0.04	0.03	0.43	0.18	0.13	0.66	17.22	0.41					0.14409	0.404129	0.330437	0.75941	0.728251	0.719122	0.934062	0.558669	0.87487	0.966798	0.57321	0.866052
	520			glucose 1-phosphate	GC/MS	33755	C00103	HMDB01586		1.74	1.69	0.79	1.03	0.92	1.28	0.35	0.34	0.25	1.49	0.9	0.98	0.74	5.91	0.6	0.33	0.15	0.15	0.78	0.66	0.46	0.97	5.27	0.85					0.195771	0.450145	0.401474	0.780905	0.875813	0.740311	0.805211	0.522555	0.951721	0.966798	0.772551	0.927063
	521			glucose	GC/MS	20488	C00293	HMDB00122		1.37	1.04	0.92	1.14	1.03	1.03	1	0.98	0.76	1.14	1.12	0.98	0.77	1.5	0.99	0.76	0.66	0.63	0.85	0.85	0.87	0.96	1.35	1					0.0376091	0.195099	0.869262	0.845025	0.651489	0.71365	0.348956	0.328594	0.483636	0.76122	0.947058	0.956777
	523			1,6-anhydroglucose	GC/MS	21049		HMDB00640		1.35	0.97	1.09	0.93	0.78	1.22	1.26	1.12	0.93	1.64	1.12	0.89	0.83	1.75	0.68	0.9	0.91	0.64	0.94	1.01	1	0.71	1.46	1.07					0.235333	0.496393	0.943238	0.858888	0.859732	0.735662	0.936987	0.558669	0.548332	0.800821	0.529491	0.865253
	524			fructose-6-phosphate	GC/MS	12021	C05345	HMDB00124		1.88	3.44	1.17	0.24	0.83	0.72	0.16	0.08	0.3	1.02	0.58	0.54	3.54	3.41	0.57	0.29	0.05	0.04	0.45	0.22	0.18	0.73	11.79	0.49					0.129847	0.39453	0.285019	0.75941	0.854554	0.735662	0.824448	0.52919	0.843448	0.94735	0.562492	0.866052
	525			fructose 1-phosphate	GC/MS	15909	C01094	HMDB01076		1.53	1.01	0.98	1.13	1.05	0.88	0.86	0.68	0.46	1.38	1.15	0.78	0.69	2.97	0.84	0.57	0.43	0.34	0.94	0.66	0.76	0.8	2.76	0.7					0.292286	0.544521	0.936135	0.858888	0.746797	0.719122	0.938427	0.558669	0.914102	0.966798	0.597734	0.866052
	527			Isobar: fructose 1,6-diphosphate, glucose 1,6-diphosphate, myo-inositol 1,4 or 1,3-diphosphate	LC/MS neg	36984				1.53	0.97	1.21	1.01	1.03	0.84	0.7	0.45	0.35	1.17	0.74	0.64	0.77	3.38	0.63	0.44	0.35	0.23	0.78	0.4	0.8	0.65	3.43	0.52					0.608947	0.79566	0.689665	0.808005	0.788842	0.719122	0.716362	0.483094	0.968848	0.966798	0.948096	0.956777
	528			2-phosphoglycerate	GC/MS	35629	C00631	HMDB03391		0.86	0.73	1.21	0.78	1.01	0.75	0.92	0.65	0.74	0.7	0.82	0.71	1.13	0.95	1.17	0.78	0.92	0.67	0.82	0.71	1.18	0.73	1.23	0.86					0.611021	0.79566	0.425221	0.780905	0.575338	0.702481	0.480996	0.388168	0.965615	0.966798	0.593539	0.866052
	529			3-phosphoglycerate	GC/MS	40264	C00597	HMDB00807		0.91	0.73	1.07	0.78	1.13	0.73	0.94	0.7	0.72	0.67	0.83	0.75	1.03	0.93	1.23	0.76	0.83	0.62	0.84	0.67	1.09	0.75	1.35	0.8					0.684864	0.839627	0.417523	0.780905	0.787522	0.719122	0.621986	0.44779	0.738523	0.916504	0.570935	0.866052
	531			dihydroxyacetone phosphate (DHAP)	GC/MS	15522	C00111	HMDB01473		1.04	1.27	1.56	2.2	2.11	0.8	0.75	0.49	0.37	0.86	1.23	0.65	0.76	2.31	1.43	0.92	0.74	0.78	1.74	0.95	0.8	1.07	2.21	0.55					0.788024	0.878277	0.415745	0.780905	0.408805	0.607474	0.24935	0.272963	0.0500194	0.202123	0.472287	0.838633
	534			phosphoenolpyruvate (PEP)	GC/MS	597	C00074	HMDB00263		0.97	0.7	1.18	0.97	1.19	0.79	1.07	0.85	0.7	0.69	0.87	0.8	0.83	0.98	1.27	0.78	1.04	0.71	0.85	0.71	1.33	0.68	1.2	0.84					0.845282	0.902674	0.430382	0.780905	0.690273	0.719122	0.870688	0.541473	0.672279	0.888347	0.701162	0.910257
	535			pyruvate	GC/MS	599	C00022	HMDB00243		0.85	0.93	1.1	0.72	1.02	0.79	0.73	0.64	0.86	0.78	0.9	0.89	1.33	0.91	1.14	0.79	0.83	0.72	0.94	0.84	1.05	0.87	1.29	0.89					0.478371	0.704778	0.701403	0.811107	0.649404	0.71365	0.271204	0.288969	0.863298	0.961632	0.378258	0.756624
	536			lactate	GC/MS	527	C00186	HMDB00190		0.95	0.9	0.93	0.95	1.14	0.97	1	0.95	1	0.91	1.04	0.94	1.05	0.91	1.14	0.96	0.94	1	1.09	1.07	0.98	1.07	1.09	0.98					0.626823	0.812094	0.45072	0.780905	0.564712	0.698078	0.889047	0.548621	0.154834	0.372659	0.830921	0.93216
	546		Nucleotide sugars, pentose metabolism	arabitol	GC/MS	15964	C00474	HMDB01851		1.71	0.87	0.99	1.15	1.65	1.43	1.24	1.28	1	0.76	0.88	1.03	0.78	0.75	1.16	0.63	0.75	0.68	0.73	0.74	1.18	0.91	1.08	1					0.013392	0.0959645	0.493953	0.780905	0.931827	0.757709	0.260899	0.279855	0.016273	0.0877768	0.0757925	0.379546
	548			ribitol	GC/MS	15772	C00474	HMDB00508		1.29	1.36	1.41	1.42	1.6	1.39	0.98	0.96	0.98	0.91	0.98	0.98	1.02	0.92	1.08	1.04	1.04	1.07	1.12	1.06	1.01	1.03	1.04	0.94					0.122428	0.389773	0.040415	0.31446	0.0626954	0.212823	0.0139	0.0563823	0.00224789	0.0263457	0.0380846	0.246535
	554			ribose	GC/MS	12080	C00121	HMDB00283		1.26	1.01	1.2	1.07	1.38	1.01	1.09	1.04	1.01	1.17	1.44	0.96	0.98	1.16	1.23	0.87	0.99	0.86	1.28	1.15	1.14	0.87	1.49	0.9					0.188371	0.450145	0.881394	0.845025	0.378171	0.590324	0.472447	0.388168	0.0317337	0.142572	0.962296	0.958152
	557			ribose 5-phosphate	GC/MS	561	C00117	HMDB00618		0.93	0.9	1.21	0.71	1.61	0.63	0.81	0.87	1.17	0.95	1.37	1.08	1.35	0.81	1.44	0.78	1.13	0.9	1.64	0.92	1.45	0.8	1.83	0.56					0.896506	0.916439	0.9773	0.866744	0.804095	0.723231	0.140761	0.185928	0.106787	0.308388	0.161864	0.550362
	559			ribulose	GC/MS	35855	C00309	HMDB00621,HMDB03371		1.29	1	1.29	1.16	1.33	0.88	1.08	1.09	1.01	1.16	1.5	1.01	0.93	1.14	1.3	0.84	1.09	0.91	1.19	1.02	1.3	0.84	1.31	0.86					0.133021	0.399418	0.838184	0.845025	0.121827	0.296063	0.297853	0.303214	0.0269159	0.13192	0.434884	0.804123
	561			Isobar: ribulose 5-phosphate, xylulose 5-phosphate	GC/MS	37288				0.99	0.98	1.03	0.87	1.35	0.83	1	0.98	1.06	0.89	1.22	0.99	1.08	0.83	1.37	0.99	1.02	0.93	1.2	1.02	1.03	0.91	1.29	0.85					0.998522	0.921399	0.931585	0.858888	0.938382	0.760149	0.379049	0.348172	0.0491639	0.202123	0.220776	0.658378
	565			xylitol	GC/MS	4966	C00379	HMDB00568		4.19	1	0.95	1.55	2.84	1.56	2.73	1.91	1.15	1.1	1.97	0.7	0.6	0.95	1.79	0.65	0.43	0.43	0.74	0.73	0.66	0.99	1.74	0.99					< 0.001	0.00524325	0.986182	0.866744	0.810926	0.725615	0.213291	0.247025	0.00649993	0.0427354	0.546115	0.865253
	571			xylulose	GC/MS	18344	C00310	HMDB00654		1.38	1.21	1.27	1.18	1.59	1.12	1	1.04	1.04	0.91	1.28	1.04	1	0.88	1.41	0.88	0.95	0.89	1.04	1.03	1.08	0.93	1.18	0.99					0.0589921	0.259593	0.351412	0.75941	0.277535	0.506804	0.389851	0.356047	0.0301092	0.142393	0.753969	0.927063
	579	Energy	Krebs cycle	citrate	GC/MS	1564	C00158	HMDB00094		1.51	1.23	0.98	1.08	2.51	1.57	1.26	1.82	1.75	0.89	1.12	1.45	0.96	0.51	1.25	1.03	1.18	1.25	1.48	1.16	1.15	1.05	1.19	0.78					0.0342452	0.18209	0.314077	0.75941	0.992103	0.768724	0.220446	0.253475	< 0.001	0.00147559	0.0522153	0.301269
	591			succinylcarnitine	LC/MS pos	37058				0.82	0.78	0.84	0.93	0.92	0.79	0.97	0.95	0.86	1.51	1.17	0.98	0.91	1.75	0.78	0.92	0.97	0.98	1.69	1.13	1.06	1	1.73	0.67					0.127807	0.393012	0.0631304	0.403058	0.175619	0.381046	0.849621	0.538103	0.509816	0.777429	0.082106	0.396211
	594			fumarate	GC/MS	1643	C00122	HMDB00134		0.95	0.84	1.06	1.13	1.62	1.08	1.05	0.99	0.96	0.88	1.16	0.94	0.97	0.92	1.32	0.92	1.1	1.14	1.51	1.32	1.19	1.03	1.33	0.87					0.839334	0.900089	0.401121	0.780905	0.789406	0.719122	0.294314	0.301532	0.0179499	0.0948759	0.669776	0.902355
	598			malate	GC/MS	1303	C00149	HMDB00156		0.83	0.99	0.98	1.14	1.52	1.25	0.87	0.82	0.83	0.82	0.9	0.94	1.02	0.98	1.11	1.03	0.96	1.14	1.49	1.35	0.93	1.18	1.31	0.91					0.273821	0.542794	0.83673	0.845025	0.942712	0.760774	0.234652	0.262877	0.0250814	0.127568	0.268373	0.693072
	601		Oxidative phosphorylation	acetylphosphate	GC/MS	15488	C00227	HMDB01494		1.19	0.91	1.25	0.86	0.97	0.87	1.11	0.93	1.14	0.97	1.2	0.84	1.23	0.86	1.23	0.85	0.97	0.82	0.79	0.88	1.14	0.85	0.96	1.12					0.123467	0.389773	0.44952	0.780905	0.0421725	0.161051	0.235203	0.262877	0.981368	0.966798	0.27391	0.693072
	602			phosphate	GC/MS	11438	C00009	HMDB01429		0.99	0.92	1	1	1.22	1.02	1.07	1.05	1.06	0.86	1.03	0.99	1.01	0.81	1.2	1	1.07	1.08	1.07	1.07	1.07	1.01	0.99	1					0.909963	0.916439	0.494211	0.780905	0.989546	0.768724	0.807573	0.522555	0.0277468	0.133564	0.876912	0.934845
	603			pyrophosphate (PPi)	GC/MS	2078	C00013	HMDB00250		1.71	0.97	1.82	1.06	1.03	2.25	1.9	1.39	1.56	0.86	0.88	0.73	1.12	0.55	1.03	1.08	1.47	0.97	0.52	1.17	1.36	0.66	0.54	2.25					0.0410964	0.202765	0.983458	0.866744	0.312472	0.543287	0.572747	0.427963	0.704226	0.903974	0.0327822	0.235153
	604	Lipid	Essential fatty acid	linoleate (18:2n6)	LC/MS neg	1105	C01595	HMDB00673		0.91	0.87	1.21	1.46	1.01	0.84	0.92	0.79	0.56	0.98	1.2	0.86	0.7	1.76	1.22	0.88	1.05	0.89	1.09	1.1	1.2	0.85	1.22	1.01					0.535569	0.749002	0.441094	0.780905	0.336946	0.562955	0.0259754	0.0719691	0.968341	0.966798	0.346663	0.736058
	608			linolenate [alpha or gamma; (18:3n3 or 6)]	LC/MS neg	34035	C06427	HMDB01388		0.91	0.99	1.19	1.87	0.99	0.86	0.72	0.65	0.36	0.88	1.08	0.9	0.56	2.43	1.23	0.78	0.84	0.74	0.95	1.02	1.08	0.88	1.29	1.07					0.596874	0.79566	0.947661	0.858888	0.51439	0.661172	0.00128391	0.0250708	0.951071	0.966798	0.473442	0.838633
	609			dihomo-linolenate (20:3n3 or n6)	LC/MS neg	35718	C03242	HMDB02925		1.12	0.89	1.22	1.48	1.12	0.85	1.23	1.25	1.06	1.38	1.51	1.01	0.85	1.3	1.09	0.97	1.36	1.41	1.39	1.14	1.4	1.04	0.98	0.82					0.661996	0.82693	0.519941	0.794875	0.394277	0.607474	0.0604572	0.100863	0.708652	0.904398	0.465908	0.838633
	611			docosapentaenoate (n3 DPA; 22:5n3)	LC/MS neg	32504	C16513	HMDB01976		1.45	1.08	1.51	1.78	1.65	1.16	1.37	1.59	1.26	1.29	1.54	1.16	0.79	1.02	1.19	1.02	1.66	1.55	1.47	1.23	1.63	0.93	0.95	0.84					0.0751983	0.295272	0.657618	0.798445	0.0321883	0.132378	0.00890516	0.0511948	0.0232325	0.120436	0.613491	0.870725
	612			docosapentaenoate (n6 DPA; 22:5n6)	LC/MS neg	37478	C06429	HMDB13123		1.26	1.17	1.97	1.77	1.62	0.89	1.21	1.11	1.05	1.39	1.68	0.92	0.95	1.33	1.21	1.12	1.73	1.47	1.78	1.18	1.55	0.85	1.21	0.66					0.466718	0.703667	0.610643	0.798445	0.0108788	0.0636197	0.0163827	0.0581861	0.11898	0.312192	0.772406	0.927063
	613			docosahexaenoate (DHA; 22:6n3)	LC/MS neg	19323	C06429	HMDB02183		1.45	1.03	1.53	1.67	1.58	1.1	1.3	1.31	1.03	1.18	1.41	1.01	0.79	1.14	1.2	0.92	1.38	1.19	1.28	1.07	1.5	0.86	1.08	0.84					0.0267707	0.151836	0.832143	0.845025	0.0119664	0.0656176	0.00429087	0.0410534	0.0106746	0.0612233	0.698562	0.910257
	618		Medium chain fatty acid	caproate (6:0)	LC/MS neg	32489	C01585	HMDB00535		1.1	1.14	1.02	1.13	1.14	1.12	0.93	1.09	0.99	0.94	0.9	1.18	0.9	0.95	0.95	0.96	1.01	1.01	0.97	0.91	1.04	1.01	0.96	0.94					0.592515	0.79566	0.443691	0.780905	0.888001	0.744322	0.408004	0.361346	0.342112	0.634175	0.370093	0.749815
	620			caprylate (8:0)	LC/MS neg	32492	C06423	HMDB00482		1.44	1.12	0.81	1.32	1.11	0.89	0.99	1.28	1.03	1.07	1.1	1.3	0.8	1.04	1.03	0.77	0.72	0.94	0.82	0.68	0.93	1.3	0.88	0.83					0.158229	0.420671	0.709157	0.814339	0.587244	0.702481	0.355132	0.331926	0.632933	0.8617	0.524929	0.865253
	623			undecanoate (11:0)	LC/MS neg	12067		HMDB00947		0.99	1.12	0.67	0.99	0.83	0.9	0.91	1.09	0.94	1.01	1.04	1.19	0.86	1.07	1.03	1.03	0.74	0.94	0.85	0.94	0.71	1.27	0.9	1.11					0.928751	0.916439	0.443834	0.780905	0.0025832	0.0241661	0.970145	0.567417	0.188986	0.419496	0.247106	0.69028
	625			laurate (12:0)	LC/MS neg	1645	C02679	HMDB00638		1.02	1.05	0.99	1.06	1.04	1.05	1.03	1.08	0.97	1.04	0.99	1.05	0.9	1.07	0.94	1.06	1.04	1.01	1.06	1.02	0.99	0.97	1.05	0.96					0.714859	0.840046	0.595138	0.798445	0.882543	0.743062	0.415218	0.361346	0.743049	0.916504	0.534535	0.865253
	629		Long chain fatty acid	myristate (14:0)	LC/MS neg	1365	C06424	HMDB00806		1.08	1.03	1.06	1.27	1.06	0.99	1.05	1.1	0.9	1.01	1.12	1.05	0.82	1.13	1.11	1	1.08	1.05	1	1.03	1.09	0.97	0.95	1.03					0.398462	0.665575	0.761604	0.821261	0.587673	0.702481	0.0105177	0.0546249	0.59076	0.829417	0.863568	0.93216
	630			myristoleate (14:1n5)	LC/MS neg	32418	C08322	HMDB02000		1	1.17	0.91	1.12	1.05	1.41	0.93	1.12	0.87	0.86	0.71	1.21	0.78	0.99	0.82	1.09	1.03	0.98	0.91	1	0.94	0.96	0.93	1.1					0.859355	0.908623	0.3014	0.75941	0.463135	0.624402	0.431406	0.366755	0.832434	0.938891	0.0280972	0.213064
	631			pentadecanoate (15:0)	LC/MS neg	1361	C16537	HMDB00826		1.04	0.99	1.18	1.09	1.03	1.02	1	0.92	0.94	0.96	1.08	0.92	1.02	1.03	1.12	0.96	1.05	0.98	0.96	1.05	1.09	0.94	0.97	1.1					0.709326	0.840046	0.978926	0.866744	0.117566	0.295793	0.315045	0.311736	0.8005	0.938891	0.900442	0.949983
	632			palmitate (16:0)	LC/MS neg	1336	C00249	HMDB00220		1.1	0.96	1.21	1.24	1.01	1.05	1.08	1.05	0.9	1.1	1.14	0.97	0.86	1.22	1.04	0.93	1.15	1.01	1	1.08	1.23	0.88	0.99	1.07					0.441267	0.696893	0.721835	0.820912	0.121028	0.296063	0.0745787	0.118016	0.967408	0.966798	0.708265	0.910257
	633			palmitoleate (16:1n7)	LC/MS neg	33447	C08362	HMDB03229		0.91	0.85	1.13	1.35	0.9	1.05	0.92	0.87	0.56	0.78	0.82	0.94	0.64	1.38	1.05	0.87	1.08	0.83	0.76	0.95	1.25	0.77	0.92	1.24					0.660237	0.82693	0.406891	0.780905	0.666517	0.716277	0.0597844	0.100863	0.456527	0.736909	0.655539	0.892135
	635			margarate (17:0)	LC/MS neg	1121		HMDB02259		1.05	0.95	1.06	1.19	1.04	0.99	1.04	1.15	0.92	1.15	1.28	1.11	0.8	1.24	1.12	0.94	1.16	1.05	1.14	1.21	1.23	0.9	1.09	1.06					0.758162	0.860017	0.621983	0.798445	0.687358	0.719122	0.16609	0.210678	0.767239	0.931625	0.828106	0.93216
	636			10-heptadecenoate (17:1n7)	LC/MS neg	33971				0.98	0.94	1.09	1.4	1.03	0.93	0.98	1.08	0.75	1.04	1.18	1.11	0.69	1.39	1.13	0.94	1.21	1.07	1.1	1.12	1.29	0.88	1.03	1.02					0.820478	0.892092	0.738989	0.821261	0.595878	0.704047	0.0259318	0.0719691	0.904066	0.966798	0.580508	0.866052
	639			oleate (18:1n9)	GC/MS	1359	C00712	HMDB00207		0.8	0.96	1.09	1.12	1.01	0.9	0.87	0.82	0.7	0.79	0.93	0.94	0.85	1.12	1.18	1.06	1.12	0.98	1.01	1.06	1.07	0.88	1.02	1.05					0.15218	0.417641	0.801814	0.842707	0.580668	0.702481	0.349511	0.328594	0.727544	0.912187	0.540607	0.865253
	641			cis-vaccenate (18:1n7)	GC/MS	33970	C08367			0.9	1.1	1.16	1.04	1.16	0.83	0.85	0.81	0.85	0.8	1.06	0.95	1.05	0.94	1.32	1.04	1.04	0.98	1.03	0.97	1	0.94	1.05	0.94					0.510327	0.726928	0.517666	0.794875	0.268825	0.504299	0.785857	0.519009	0.233032	0.490759	0.317139	0.701786
	647			nonadecanoate (19:0)	LC/MS neg	1356	C16535	HMDB00772		1.32	1.21	1.25	1.28	1.44	1.04	1.2	1.36	1.23	1.46	1.64	1.14	0.91	1.18	1.12	1.1	1.29	1.2	1.6	1.29	1.17	0.93	1.33	0.81					0.113063	0.379694	0.295744	0.75941	0.221175	0.446223	0.133408	0.180696	0.0592914	0.227238	0.96098	0.958152
	648			10-nonadecenoate (19:1n9)	LC/MS neg	33972				0.95	0.78	1.15	1.24	1	1.02	1.27	1.17	0.96	1.34	1.34	0.92	0.82	1.39	1	1.05	1.42	1.26	1.41	1.44	1.35	0.89	1.12	1.02					0.7453	0.856852	0.181196	0.690776	0.469349	0.624402	0.104283	0.152909	0.962959	0.966798	0.737236	0.922965
	653			eicosenoate (20:1n9 or 11)	LC/MS neg	33587		HMDB02231		0.88	0.76	1.11	1.07	0.9	0.86	1.08	1.03	0.8	1.27	1.39	0.95	0.78	1.59	1.1	0.94	1.29	0.97	1.3	1.36	1.38	0.75	1.33	1.05					0.55909	0.771326	0.163933	0.645455	0.660627	0.716277	0.567757	0.427963	0.58251	0.829417	0.515391	0.865253
	655			dihomo-linoleate (20:2n6)	LC/MS neg	17805	C16525			1.04	0.88	1.26	1.48	1.22	0.94	1.15	1.09	0.82	1.09	1.32	0.95	0.75	1.34	1.21	0.97	1.32	1.16	1.28	1.19	1.36	0.88	1.1	0.93					0.883465	0.915957	0.475725	0.780905	0.295786	0.522775	0.0501873	0.0943674	0.454965	0.736909	0.852002	0.93216
	658			mead acid (20:3n9)	LC/MS neg	35174		HMDB10378		1.18	0.65	1.27	1.29	1.33	0.79	1.15	1.2	0.9	1.03	1.57	1.04	0.75	1.15	1.52	0.63	1.29	0.98	1.16	1.05	2.04	0.76	1.19	0.91					0.470314	0.703667	0.138258	0.603751	0.407488	0.607474	0.479407	0.388168	0.479361	0.760112	0.778453	0.927063
	659			arachidonate (20:4n6)	LC/MS neg	1110	C00219	HMDB01043		1.44	1.16	1.38	1.59	1.37	0.94	1.13	1.16	1.13	1.35	1.74	1.03	0.97	1.19	1.29	0.92	1.12	1.25	1.28	1.14	1.22	1.12	1.02	0.89					0.0887187	0.32993	0.463564	0.780905	0.110387	0.295793	0.0287983	0.0759356	0.135379	0.334803	0.769221	0.927063
	665			adrenate (22:4n6)	LC/MS neg	32980	C16527	HMDB02226		1.27	0.59	1.48	1.77	1.46	0.73	1.44	0.88	0.73	0.92	1.54	0.61	0.83	1.26	1.67	0.67	1.03	1.02	1.06	0.89	1.53	1	1.03	0.84					0.277688	0.542794	0.118203	0.559359	0.10808	0.295793	0.0222718	0.068454	0.168717	0.388303	0.473968	0.838633
	692		Fatty acid, monohydroxy	4-hydroxybutyrate (GHB)	GC/MS	34585	C00989	HMDB00710		0.45	0.96	0.61	0.69	0.79	1.43	1.27	1.06	0.94	0.67	0.7	0.84	0.88	0.71	1.04	2.73	1.45	1.46	1.18	2.24	0.53	1.01	0.81	1.89					0.0195953	0.125032	0.899996	0.845025	0.357337	0.585807	0.654578	0.455893	0.61951	0.847707	0.351332	0.74005
	710			13-HODE + 9-HODE	LC/MS neg	37752				0.88	1.08	1.13	1.46	1.07	0.99	0.77	0.82	0.58	0.88	0.91	1.07	0.71	1.5	1.04	0.94	1.06	0.97	1.07	1.02	1.12	0.92	1.1	0.95					0.401011	0.665575	0.664538	0.798445	0.46166	0.624402	0.0147212	0.0563823	0.642462	0.864146	0.947811	0.956777
	714		Fatty acid, dicarboxylate	2-hydroxyglutarate	GC/MS	37253	C02630	HMDB00606		0.41	0.75	0.36	0.32	0.79	0.74	0.81	1.05	0.77	0.99	0.8	1.31	0.73	1.3	0.81	1.47	0.93	0.59	1.92	1.44	0.63	0.64	3.23	0.75					0.0109559	0.0866284	0.392357	0.780905	0.00415749	0.0338866	0.00295332	0.036309	0.417719	0.695076	0.325234	0.701786
	742		Fatty acid, branched	13-methylmyristic acid	LC/MS neg	38293				1.21	1.06	0.94	1.25	1.02	1.24	1.02	1.22	0.89	1.02	1.02	1.2	0.73	1.14	1.01	0.9	0.96	0.93	0.86	1.05	1.06	0.97	0.93	1.22					0.0962947	0.341348	0.658614	0.798445	0.611252	0.709804	0.0415192	0.0839723	0.935277	0.966798	0.0851513	0.403569
	744			methyl palmitate (15 or 2)	LC/MS neg	38768				1.16	1.04	1.23	1.06	1.04	1.01	1.11	0.96	1	1.03	1.21	0.86	1.04	1.04	1.17	0.99	1.01	0.9	0.93	1.05	1.02	0.9	1.03	1.13					0.154023	0.417732	0.765949	0.821261	0.0692565	0.227861	0.474487	0.388168	0.805528	0.938891	0.994354	0.958152
	746			17-methylstearate	LC/MS neg	38296				1.2	1.25	1.6	1.08	1.43	1.14	1.39	1.58	1.85	1.36	1.86	1.13	1.17	0.74	1.37	1.44	2.1	1.67	1.62	1.77	1.46	0.79	0.97	1.09					0.552792	0.766781	0.321194	0.75941	0.115984	0.295793	0.858904	0.540262	0.0957438	0.297849	0.641766	0.891779
	809		Fatty acid metabolism (also BCAA metabolism)	propionylcarnitine	LC/MS pos	32452	C03017	HMDB00824		0.72	1.01	0.8	0.81	1.03	0.76	0.7	0.82	0.89	1.11	1.13	1.16	1.09	1.24	1.02	0.99	0.91	1.01	1.6	1.2	0.92	1.12	1.58	0.75					0.0225849	0.131006	0.945551	0.858888	0.106738	0.295793	0.32273	0.314366	0.824092	0.938891	0.0738245	0.379223
	811			butyrylcarnitine	LC/MS pos	32412				0.47	0.51	0.73	0.63	0.34	0.39	0.83	0.72	0.77	0.7	1.02	0.87	1.07	0.91	1.45	0.9	1.13	1.05	0.51	0.85	1.25	0.93	0.48	1.68					0.00260657	0.0322467	0.0087117	0.116241	0.204012	0.419514	0.0459133	0.0873587	< 0.001	0.00118103	< 0.001	0.0171974
	812			butyrylglycine	LC/MS pos	31850		HMDB00808		1.15	0.81	0.29	0.35	0.89	0.95	1.83	3.52	3.02	1.43	1.32	1.92	0.86	0.47	0.92	1.29	0.91	0.91	1.11	1.1	0.7	1.01	1.21	0.99					0.697611	0.839856	0.525731	0.794875	0.00421298	0.0338866	0.0374561	0.0820063	0.938335	0.966798	0.929324	0.954274
	813		Fatty acid metabolism	valerylcarnitine	LC/MS pos	34406		HMDB13128		0.59	0.77	0.71	0.81	0.54	0.66	0.77	0.83	0.87	1.17	1.08	1.07	1.05	1.36	0.92	1.01	1	1.2	1.08	1.2	0.99	1.2	0.9	1.11					0.0188398	0.123293	0.233988	0.75941	0.11131	0.295793	0.636735	0.452297	0.00615176	0.0425205	0.0966278	0.425446
	819		Carnitine metabolism	deoxycarnitine	LC/MS pos	36747	C01181	HMDB01161		1.32	1.45	1.15	1.33	1.43	1.4	1.04	1.12	1.04	1.17	0.99	1.08	0.93	1.13	0.85	1.14	0.98	1.05	1.27	1.06	0.86	1.07	1.21	0.83					0.0415389	0.202765	0.00639536	0.109986	0.439743	0.620117	0.0141032	0.0563823	0.00737568	0.0470484	0.010431	0.110739
	820			carnitine	LC/MS pos	15500				0.9	0.95	0.83	0.88	0.82	0.8	0.95	0.9	1.01	1.27	1.06	0.95	1.12	1.25	0.84	1	0.84	0.99	1.16	0.94	0.83	1.19	1.17	0.81					0.319067	0.577551	0.588148	0.798445	0.101723	0.295793	0.420522	0.361346	0.068902	0.248911	0.0358112	0.239528
	821			3-dehydrocarnitine*	LC/MS pos	32654	C02636	HMDB12154		0.75	0.61	0.67	0.74	1.13	0.79	1.06	1.12	0.69	0.88	1.13	1.06	0.61	1.29	1.28	0.86	1	0.67	1.33	1.18	1.16	0.68	1.96	0.89					0.0688789	0.279044	0.00160774	0.0482674	0.0129741	0.0688134	0.055666	0.100863	0.202232	0.439634	0.132658	0.495893
	822			acetylcarnitine	LC/MS pos	32198	C02571	HMDB00201		0.53	0.56	0.49	0.43	0.35	0.39	0.92	1.39	1.42	1.55	1.33	1.5	1.02	1.09	0.86	0.97	1.28	1.13	1.01	0.96	1.32	0.88	0.89	0.95					0.0382207	0.195099	0.115291	0.559359	0.0296817	0.124463	0.04345	0.0842093	0.00311291	0.027971	0.00689984	0.0980687
	823			hexanoylcarnitine	LC/MS pos	32328	C01585	HMDB00705		0.54	0.43	0.93	0.67	0.48	0.44	1.08	1.03	1.21	0.65	0.96	0.95	1.18	0.54	1.48	0.87	1.78	1.51	0.58	0.79	2.04	0.85	0.39	1.36					0.0309746	0.168204	0.00334845	0.0804217	0.752204	0.719122	0.157329	0.202784	0.00946352	0.0566896	0.00748445	0.0980687
	825			octanoylcarnitine	LC/MS pos	33936				0.83	0.41	1.13	0.81	0.9	0.71	1.57	1.26	1.27	0.5	0.84	0.8	1.01	0.39	1.7	0.77	1.71	1.25	0.54	0.72	2.23	0.73	0.43	1.34					0.879254	0.915957	0.00763421	0.111518	0.609975	0.709804	0.492405	0.389599	0.790623	0.938891	0.502814	0.865253
	831			myristoylcarnitine	LC/MS pos	33952				2.13	0.63	0.9	2.88	0.86	0.86	4.84	3.57	0.84	0.8	1.1	0.74	0.23	0.96	1.36	1.44	1.51	1.13	0.32	0.45	1.05	0.75	0.29	1.37					0.284978	0.542794	0.306904	0.75941	0.614027	0.709804	0.0209161	0.0659806	0.791856	0.938891	0.587379	0.866052
	833			palmitoylcarnitine	LC/MS pos	22189				1.73	0.71	1.03	2.11	0.63	0.89	6.02	4.06	0.99	0.76	1.11	0.67	0.24	0.77	1.45	2.48	2.43	1.21	0.28	0.57	0.98	0.5	0.23	2.06					0.917898	0.916439	0.252657	0.75941	0.762305	0.719122	0.118064	0.166989	0.781577	0.938891	0.708443	0.910257
	834			stearoylcarnitine	LC/MS pos	34409		HMDB00848		1.51	0.99	0.91	1.79	0.69	1.14	4.56	3.14	0.95	0.84	1.05	0.69	0.3	0.88	1.25	2.99	1.9	1.13	0.38	0.79	0.63	0.59	0.34	2.07					0.88643	0.915957	0.679485	0.79998	0.909739	0.748284	0.200765	0.237915	0.641741	0.864146	0.993084	0.958152
	835			oleoylcarnitine	LC/MS pos	35160		HMDB05065		0.81	0.5	0.65	1.57	0.52	0.53	5.68	3.97	0.89	0.65	0.94	0.7	0.22	0.73	1.45	3.53	3.19	1.73	0.42	0.61	0.9	0.54	0.24	1.46					0.389618	0.662942	0.108113	0.552472	0.37228	0.588337	0.183087	0.223375	0.411539	0.689782	0.309374	0.701786
	841		Bile acid metabolism	taurocholate	LC/MS neg	18497	C05122	HMDB00036		0.94	0.07	1.66	1.03	1.14	0.03	13.04	2.16	1.06	28.77	30.87	0.17	0.49	27.04	1.07	1.03	3.81	1.17	34.77	1.08	3.68	0.31	29.83	0.03					0.948165	0.921399	0.272677	0.75941	0.779726	0.719122	0.979861	0.567417	0.680195	0.894423	0.254603	0.692257
	876		Glycerolipid metabolism	ethanolamine	GC/MS	1497	C00189	HMDB00149		1.02	1.15	0.96	0.87	1.16	1.1	1.09	1.2	1.58	1.07	0.98	1.11	1.31	0.68	0.92	1.22	1.13	1.35	1.22	1.06	0.93	1.19	0.9	0.87					0.978392	0.921399	0.471255	0.780905	0.968791	0.766653	0.903166	0.553062	0.359955	0.646876	0.56689	0.866052
	877			phosphoethanolamine	GC/MS	1600	C00346	HMDB00224		0.88	0.95	0.75	0.68	0.89	1.77	0.88	0.79	0.91	0.86	0.54	0.9	1.15	0.95	0.63	0.95	0.67	0.7	0.87	1.08	0.7	1.05	1.23	1.24					0.672955	0.829742	0.88045	0.845025	0.48616	0.637844	0.417209	0.361346	0.690458	0.903511	0.0808776	0.396211
	880			glycerol	GC/MS	15122	C00116	HMDB00131		0.85	0.89	0.97	0.99	1.14	1.02	1.01	0.97	0.98	0.82	0.99	0.96	1.01	0.84	1.21	1.06	1.1	1.14	1.11	1.19	1.04	1.03	0.97	1.08					0.193337	0.450145	0.330083	0.75941	0.78139	0.719122	0.847539	0.538103	0.154684	0.372659	0.850481	0.93216
	881			choline	LC/MS pos	15506				1.16	1.09	1.04	1.1	1.09	1.19	1.55	1.73	1.48	0.97	1.06	1.12	0.85	0.66	1.09	1.45	1.55	1.4	0.91	1.09	1.07	0.9	0.65	1.2					0.190747	0.450145	0.430149	0.780905	0.770126	0.719122	0.401615	0.361346	0.531303	0.786926	0.0742992	0.379223
	882			glycerol 3-phosphate (G3P)	GC/MS	15365	C00093	HMDB00126		0.99	0.92	1.18	0.94	1.21	0.92	1.02	0.86	1.07	0.83	1.1	0.84	1.24	0.78	1.32	0.94	1.02	1.02	1.02	1.01	1.09	0.99	1	1					0.964822	0.921399	0.619575	0.798445	0.267554	0.504299	0.941693	0.558669	0.119288	0.312192	0.545305	0.865253
	883			glycerophosphorylcholine (GPC)	LC/MS pos	15990	C00670	HMDB00086		1.39	1.15	1.4	1.51	1.43	1.38	1.24	1.18	1.14	1.1	1.15	0.95	0.97	0.96	1.05	1.02	1.19	1.24	1.13	1.15	1.16	1.04	0.91	1.02					< 0.001	0.000452264	0.0277708	0.247033	< 0.001	0.000414876	< 0.001	1.59103e-05	< 0.001	0.000306299	< 0.001	0.00111143
	886			cytidine 5'-diphosphocholine	LC/MS pos	34418				1.13	1.19	1.43	1.2	1.38	1.28	1.15	1.04	1.06	1.06	1.1	0.9	1.02	1	1.04	1.22	1.32	1.13	1.3	1.25	1.08	0.86	1.15	0.96					0.435954	0.695807	0.376397	0.772663	0.0448673	0.165434	0.32586	0.314366	0.0853135	0.277079	0.173743	0.575573
	890		Inositol metabolism	myo-inositol	GC/MS	19934	C00137	HMDB00211		0.86	0.85	0.84	0.94	0.93	0.92	0.98	0.95	0.95	0.95	0.98	0.97	1	1	1.03	0.97	0.93	1.05	1.04	1.06	0.96	1.13	0.99	1.02					0.318864	0.577551	0.328295	0.75941	0.299806	0.525538	0.950771	0.558669	0.961855	0.966798	0.570754	0.866052
	891			chiro-inositol	GC/MS	37112				1.31	1.02	0.87	1.4	1.34	1.02	1.1	1.08	0.81	1.03	1.24	0.98	0.75	1.27	1.21	0.86	0.72	0.86	1.05	0.96	0.84	1.2	1.22	0.91					0.111416	0.379154	0.86886	0.845025	0.470075	0.624402	0.0416599	0.0839723	0.0403231	0.172535	0.919077	0.952854
	892			pinitol	GC/MS	37086	C03844			1.22	1.18	1.01	1.12	1.41	1.54	0.96	0.97	1.11	0.86	0.72	1.01	1.14	0.78	0.83	0.93	0.8	1.02	1	0.9	0.87	1.27	0.98	0.91					0.435366	0.695807	0.553164	0.798445	0.962197	0.766653	0.417564	0.361346	0.109423	0.308388	0.0869093	0.404674
	893			inositol 1-phosphate (I1P)	GC/MS	1481		HMDB00213		1	1.05	1.21	0.97	1.31	0.92	1.02	0.82	0.88	0.87	1.12	0.81	1.08	0.99	1.28	1.07	0.99	0.86	1.14	1.03	0.93	0.87	1.32	0.9					0.988768	0.921399	0.655651	0.798445	0.230117	0.455667	0.949988	0.558669	0.112589	0.308388	0.56391	0.866052
	898			scyllo-inositol	GC/MS	32379	C06153	HMDB06088		0.81	0.87	0.85	0.97	0.91	0.92	0.93	1.06	0.88	0.89	1	1.14	0.83	1.02	1.12	0.99	1.11	1.04	1	1.14	1.12	0.94	0.96	1.13					0.283199	0.542794	0.416306	0.780905	0.364615	0.586281	0.851802	0.538103	0.977602	0.966798	0.625801	0.883472
	909		Lysolipid	1-palmitoylglycerophosphoethanolamine	LC/MS neg	35631		HMDB11503		2.25	1.43	2.83	1.76	2.32	1.67	1.54	1.03	1.08	0.97	1.57	0.67	1.04	0.9	1.61	0.98	1.3	0.84	1.01	1.17	1.33	0.65	1.19	1.16					< 0.001	0.00715036	0.053788	0.361257	< 0.001	0.000414876	0.00236582	0.0315099	< 0.001	0.00637855	0.0131567	0.121241
	910			2-palmitoylglycerophosphoethanolamine*	LC/MS pos	35684				1.23	0.87	0.57	1.43	0.76	0.46	1.79	3.38	1.3	2.09	2.45	1.89	0.39	1.6	1.17	1.27	1.58	1.52	1.29	0.93	1.24	0.96	0.85	0.72					0.688776	0.839627	0.636865	0.798445	0.401297	0.607474	0.347879	0.328594	0.526805	0.784575	0.0956533	0.425446
	911			1-palmitoleoylglycerophosphoethanolamine*	LC/MS neg	34565				2.04	1.57	2.09	1.67	2.04	1.45	1.06	1.21	1.03	0.81	1.41	1.13	0.85	0.78	1.75	0.82	1.24	0.84	0.81	1.01	1.51	0.68	0.96	1.24					0.002262	0.0322467	0.0516714	0.361257	0.0012276	0.0131265	0.0172802	0.0600397	0.00841338	0.0515444	0.0992029	0.425446
	913			1-heptadecanoylglycerophosphoethanolamine*	LC/MS neg	37419				2.5	1.1	2.85	1.61	2.62	1.51	1.94	1.17	1.3	1.37	2.04	0.6	1.11	1.06	1.48	0.86	1.33	0.84	1.44	1.23	1.56	0.63	1.72	0.85					< 0.001	0.00917471	0.477407	0.780905	< 0.001	0.00171721	0.0137058	0.0563823	< 0.001	0.0112407	0.0595208	0.336113
	914			1-stearoylglycerophosphoethanolamine	LC/MS pos	34416		HMDB11130		1.89	1.72	1.53	3.09	1.55	1.25	2.08	1.93	0.78	1.86	2.18	0.93	0.41	2.38	1.17	1.89	1.56	1.28	1.53	1.45	0.83	0.82	1.19	0.94					0.483362	0.704956	0.765081	0.821261	0.724073	0.719122	0.0156467	0.0568351	0.390298	0.683186	0.863996	0.93216
	915			1-oleoylglycerophosphoethanolamine	LC/MS neg	35628		HMDB11506		1.89	1.35	2.36	1.45	1.71	1.32	1.33	1.01	1.1	1.01	1.59	0.76	1.09	0.91	1.57	0.95	1.26	0.85	0.91	1.11	1.33	0.67	1.08	1.21					0.0112287	0.0866284	0.154822	0.637949	< 0.001	0.0101295	0.0391699	0.0834714	0.0395013	0.171745	0.18048	0.577119
	916			2-oleoylglycerophosphoethanolamine*	LC/MS neg	35687				1.29	1.17	1.75	0.86	1.42	1.03	1.29	1.04	1.41	1.06	1.5	0.81	1.35	0.75	1.42	1.17	1.42	0.94	1.16	1.19	1.21	0.66	1.24	1.03					0.28324	0.542794	0.370645	0.772663	0.0145542	0.0707668	0.575701	0.427963	0.128414	0.326479	0.868805	0.933555
	917			1-linoleoylglycerophosphoethanolamine*	LC/MS neg	32635		HMDB11507		2.1	1.46	2.44	1.41	2.05	1.4	1.33	1.02	1.13	1.08	1.65	0.77	1.1	0.96	1.53	0.93	1.19	0.76	1.06	1.1	1.28	0.64	1.39	1.04					0.00344353	0.0351554	0.105266	0.552472	< 0.001	0.00706578	0.0329839	0.0761481	0.00538846	0.0383227	0.158799	0.550362
	918			2-linoleoylglycerophosphoethanolamine*	LC/MS neg	36593				1.3	1.09	1.68	1.15	1.21	1.1	1.18	0.96	1.01	1.21	1.44	0.82	1.05	1.19	1.2	0.99	1.25	0.9	1.12	1.23	1.27	0.72	1.25	1.09					0.182186	0.450145	0.575966	0.798445	0.00450905	0.0338866	0.255876	0.278201	0.34543	0.634175	0.567501	0.866052
	919			1-arachidonoylglycerophosphoethanolamine*	LC/MS neg	35186		HMDB11517		1.15	1.09	1.77	1.26	1.47	1.05	1.12	0.94	0.92	0.98	1.41	0.84	0.97	1.07	1.43	1.06	1.45	1.01	1.25	1.29	1.37	0.69	1.24	1.02					0.585272	0.794561	0.674857	0.798445	0.0114158	0.0642461	0.139237	0.185928	0.055273	0.219113	0.856365	0.93216
	920			2-arachidonoylglycerophosphoethanolamine*	LC/MS pos	34656				1.27	1.63	0.93	2.38	0.99	0.69	1.76	2.14	0.89	1.99	2.34	1.21	0.42	2.24	1.18	2.27	1.56	1.67	1.55	1.27	0.69	1.07	0.93	0.82					0.806436	0.888598	0.625912	0.798445	0.761014	0.719122	0.0409953	0.0839723	0.96301	0.966798	0.293229	0.693072
	922			2-docosapentaenoylglycerophosphoethanolamine*	LC/MS pos	34875				1.08	1.37	0.76	1.77	0.83	0.52	1.77	2.36	0.92	1.78	2.4	1.34	0.39	1.94	1.35	2.23	1.66	1.49	1.37	1.15	0.74	0.9	0.92	0.84					0.925985	0.916439	0.994527	0.867061	0.464038	0.624402	0.140436	0.185928	0.806669	0.938891	0.21741	0.655709
	923			2-docosahexaenoylglycerophosphoethanolamine*	LC/MS pos	34258				0.99	1.16	0.66	1.88	0.8	0.54	1.82	2.33	0.86	2.08	2.35	1.28	0.37	2.43	1.13	2.15	1.54	1.63	1.68	1.28	0.72	1.05	1.03	0.76					0.604918	0.79566	0.543978	0.798445	0.27964	0.506804	0.098961	0.146449	0.824292	0.938891	0.249679	0.69028
	926			1-myristoylglycerophosphocholine	LC/MS pos	35626		HMDB10379		3.11	2.27	1.37	3.6	2.13	1.46	2.35	2.57	0.91	1.79	2.24	1.1	0.35	1.97	1.25	1.71	1.14	1.05	1.23	1.05	0.66	0.93	1.17	0.86					0.140613	0.403239	0.250199	0.75941	0.643605	0.71365	0.010724	0.0546249	0.131751	0.328848	0.650961	0.892135
	927			2-myristoylglycerophosphocholine*	LC/MS pos	35681				1.5	1.34	0.62	1.69	0.77	0.73	1.54	2.46	0.95	2	1.86	1.6	0.39	2.1	0.93	1.38	1.01	1.07	1.02	0.91	0.74	1.06	0.96	0.89					0.456646	0.703667	0.481943	0.780905	0.207365	0.422346	0.200959	0.237915	0.735211	0.916504	0.36468	0.749815
	928			1-pentadecanoylglycerophosphocholine*	LC/MS pos	37418				2.07	1.49	1.21	2.71	1.75	1.05	2.42	2.58	1.27	2.22	2.91	1.06	0.49	1.75	1.31	1.74	1.51	1.66	1.87	1.48	0.86	1.1	1.13	0.79					0.21417	0.467198	0.53507	0.798445	0.621744	0.711815	0.019183	0.0625703	0.127385	0.326479	0.91716	0.952854
	929			1-palmitoylglycerophosphocholine	LC/MS pos	33955				1.95	1.03	1.16	2.55	1.44	0.83	2.1	2.48	1.04	1.93	2.57	1.18	0.42	1.85	1.33	1.11	1.48	1.36	1.43	1.1	1.33	0.92	1.05	0.77					0.480478	0.704778	0.633589	0.798445	0.665156	0.716277	0.0109369	0.0546249	0.51047	0.777429	0.60498	0.866052
	930			2-palmitoylglycerophosphocholine*	LC/MS pos	35253				1.75	1.12	0.77	3.02	1.19	0.66	2.32	3.88	0.98	2.46	2.82	1.67	0.25	2.52	1.15	1.48	1.7	1.68	1.67	1.06	1.15	0.99	1	0.63					0.998144	0.921399	0.630236	0.798445	0.459187	0.624402	0.0151954	0.0564795	0.700499	0.903974	0.442307	0.8096
	931			1-palmitoleoylglycerophosphocholine*	LC/MS pos	33230				2.23	1.89	1.04	3.2	1.69	1.09	2.11	2.63	0.92	1.66	2.51	1.25	0.35	1.8	1.51	1.79	1.23	1.32	1.26	1.23	0.69	1.07	0.95	0.98					0.436195	0.695807	0.471129	0.780905	0.948693	0.762723	0.0122159	0.0563823	0.303274	0.590388	0.855166	0.93216
	932			2-palmitoleoylglycerophosphocholine*	LC/MS pos	35819				1.06	1.56	0.76	1.92	0.87	0.67	1.24	1.7	0.63	1.36	1.48	1.38	0.37	2.17	1.09	1.81	1.21	1.13	1.11	0.93	0.67	0.93	0.99	0.83					0.891573	0.916439	0.323296	0.75941	0.514341	0.661172	0.131793	0.180034	0.697398	0.903974	0.201528	0.615119
	933			1-heptadecanoylglycerophosphocholine	LC/MS pos	33957		HMDB12108		2.42	1.56	1.03	2.12	1.29	1.04	2.92	3.48	1.7	3.53	3.34	1.19	0.49	2.08	0.95	1.88	1.48	1.49	1.88	1.43	0.79	1.01	1.26	0.76					0.181401	0.450145	0.498148	0.781825	0.80488	0.723231	0.060324	0.100863	0.436709	0.722217	0.754906	0.927063
	934			1-stearoylglycerophosphocholine	LC/MS pos	33961				1.66	1.59	1.05	2.51	1.24	0.94	2.25	2.39	0.87	2.36	2.47	1.06	0.37	2.7	1.05	2.15	1.52	1.32	1.76	1.41	0.7	0.87	1.33	0.8					0.712083	0.840046	0.913033	0.849956	0.654061	0.71365	0.0509266	0.094644	0.611062	0.844722	0.782426	0.927063
	935			2-stearoylglycerophosphocholine*	LC/MS pos	35255				1.93	2.23	1.08	1.03	1.66	0.66	1.57	3.12	1.41	1.85	2.55	1.98	0.45	1.32	1.38	1.81	1.75	0.75	1.59	0.87	0.96	0.43	2.11	0.55					0.222232	0.475474	0.1367	0.603751	0.778765	0.719122	0.801126	0.522555	0.245874	0.509003	0.402717	0.774524
	936			1-oleoylglycerophosphocholine	LC/MS pos	33960				2.08	1.5	1.15	2.65	1.52	0.96	2.27	2.65	1	2.15	2.66	1.17	0.38	2.16	1.24	1.64	1.46	1.27	1.57	1.23	0.89	0.87	1.24	0.78					0.486214	0.705087	0.975591	0.866744	0.696291	0.719122	0.0374315	0.0820063	0.522578	0.784575	0.807019	0.93216
	937			2-oleoylglycerophosphocholine*	LC/MS pos	35254				2.01	1.26	0.81	2.84	1.17	0.7	2.14	3.76	1.16	2.46	2.42	1.76	0.31	2.12	0.98	1.34	1.52	1.65	1.44	0.85	1.14	1.08	0.87	0.59					0.377825	0.647191	0.815948	0.844702	0.759744	0.719122	0.0310274	0.0761481	0.82126	0.938891	0.304948	0.701786
	938			1-linoleoylglycerophosphocholine	LC/MS pos	34419	C04100			2.06	1.76	0.92	3.39	1.5	0.8	2.17	3.11	0.92	2.46	3.19	1.44	0.3	2.66	1.3	1.85	1.39	1.52	1.79	1.23	0.75	1.09	1.18	0.69					0.640483	0.825601	0.893055	0.845025	0.622423	0.711815	0.0281658	0.0759356	0.525232	0.784575	0.59884	0.866052
	939			2-linoleoylglycerophosphocholine*	LC/MS pos	35257				1.13	2.02	0.69	2.4	0.76	0.72	1.48	2.29	0.72	2.54	2.07	1.54	0.32	3.52	0.81	2.66	1.41	1.54	1.73	1.33	0.53	1.09	1.12	0.77					0.734809	0.85247	0.770339	0.822297	0.453381	0.624402	0.06451	0.105208	0.955297	0.966798	0.525896	0.865253
	944			1-arachidonoylglycerophosphocholine*	LC/MS pos	33228	C05208			1.57	1.5	0.78	4.56	1.3	0.69	1.96	2.85	0.58	2.1	2.79	1.46	0.2	3.6	1.33	1.88	1.42	1.7	1.74	1.23	0.76	1.19	1.02	0.71					0.404205	0.665575	0.544604	0.798445	0.73206	0.719122	0.0331739	0.0761481	0.40306	0.689782	0.242187	0.69028
	945			2-arachidonoylglycerophosphocholine*	LC/MS pos	35256				1.31	1.72	0.77	2.66	0.9	0.63	1.99	2.61	0.82	2.52	2.78	1.31	0.31	3.07	1.11	2.6	1.53	1.66	1.73	1.34	0.59	1.08	1.04	0.77					0.999637	0.921399	0.881865	0.845025	0.546965	0.686838	0.0304932	0.0761481	0.999173	0.972957	0.410731	0.784254
	947			2-docosapentaenoylglycerophosphocholine*	LC/MS pos	37366				1.67	1.52	0.91	2.39	1.12	0.51	2.24	3.15	1.12	2.96	3.5	1.41	0.35	2.65	1.18	2.03	1.7	1.6	1.98	1.07	0.84	0.94	1.24	0.54					0.350752	0.617391	0.554142	0.798445	0.956563	0.76617	0.156527	0.202784	0.609193	0.844722	0.104237	0.436901
	948			1-docosahexaenoylglycerophosphocholine*	LC/MS pos	33822				1	1.75	0.76	0.85	1.6	0.59	0.82	1.66	0.97	0.82	1.43	2.03	0.58	0.85	1.74	1.44	1.27	0.83	1.31	0.85	0.89	0.65	1.59	0.65					0.910095	0.916439	0.0404819	0.31446	0.274393	0.506804	0.588284	0.430421	0.115198	0.308388	0.0971597	0.425446
	949			2-docosahexaenoylglycerophosphocholine*	LC/MS pos	35883				1.26	1.28	0.58	1.97	0.78	0.54	2.31	3.21	0.93	2.85	2.88	1.39	0.29	3.06	1.01	2.34	1.47	1.45	1.77	1.24	0.63	0.99	1.22	0.7					0.962324	0.921399	0.86394	0.845025	0.358842	0.585807	0.0972057	0.145196	0.977466	0.966798	0.275091	0.693072
	951			1-palmitoylglycerophosphoinositol*	LC/MS neg	35305				2.83	1.74	3.21	2.27	2.13	1.85	1.42	1.07	1.01	1.15	1.63	0.76	0.94	1.13	1.42	0.87	1.22	0.81	0.87	1.07	1.4	0.67	1.06	1.23					< 0.001	0.00260197	0.00686908	0.109986	< 0.001	0.000414876	< 0.001	0.0238229	0.0027874	0.0273373	0.0155763	0.133357
	954			1-stearoylglycerophosphoinositol	LC/MS neg	19324				2.64	1.64	2.84	2.13	2.45	1.98	1.36	1.03	0.96	1.01	1.51	0.76	0.93	1.05	1.49	0.84	1.11	0.77	0.94	1.13	1.32	0.69	1.21	1.2					< 0.001	0.00254504	0.00499875	0.100048	< 0.001	0.000526211	< 0.001	0.0158108	< 0.001	0.00456946	0.0026376	0.06364
	956			1-oleoylglycerophosphoinositol*	LC/MS neg	36602				2.09	1.2	2.96	2.22	1.96	2.05	1.48	1.03	0.9	1.17	1.21	0.7	0.87	1.31	1.03	0.84	1.46	0.95	1.1	1.18	1.73	0.65	1.15	1.08					0.0115402	0.0866284	0.318182	0.75941	< 0.001	0.00706578	0.00696636	0.0455061	0.079312	0.270629	0.0110801	0.113106
	959			1-arachidonoylglycerophosphoinositol*	LC/MS neg	34214				0.95	0.89	1	0.96	0.99	0.92	1.09	1.22	1.16	1.59	1.61	1.12	0.95	1.37	1.01	1.01	1.28	1.16	1.65	1.55	1.26	0.91	1.42	0.94					0.753208	0.858212	0.608613	0.798445	0.986843	0.768724	0.671164	0.462368	0.973238	0.966798	0.977119	0.958152
	960			2-arachidonoylglycerophosphoinositol*	LC/MS neg	38077				1.33	0.8	0.91	1.28	0.94	0.56	1.35	1.49	1.2	1.72	2.52	1.11	0.8	1.44	1.46	0.81	1.02	1.16	1.22	1.07	1.27	1.13	1.06	0.88					0.474207	0.703667	0.620257	0.798445	0.784804	0.719122	0.260683	0.279855	0.616731	0.847707	0.163818	0.550362
	964			1-palmitoylplasmenylethanolamine*	LC/MS neg	39270				2.22	1.21	2.61	1.78	2.06	1.32	1.64	1.07	1.08	1.06	1.79	0.65	1.01	0.98	1.69	0.9	1.25	0.87	0.98	1.06	1.4	0.69	1.13	1.08					< 0.001	0.0171663	0.191848	0.705665	< 0.001	0.00358456	0.00566895	0.0413735	0.00398036	0.0324281	0.161824	0.550362
	970		Monoacylglycerol	1-palmitoylglycerol (1-monopalmitin)	GC/MS	21127				0.87	1.13	1.63	0.83	1.26	0.82	0.73	0.66	0.97	0.71	1	0.9	1.47	0.74	1.4	0.95	1.24	0.93	1.03	0.94	1.3	0.75	1.11	0.91					0.715204	0.840046	0.560684	0.798445	0.0202801	0.0922774	0.365747	0.337895	0.2079	0.448341	0.436286	0.804123
	971			2-palmitoylglycerol (2-monopalmitin)	GC/MS	33419				0.76	1.11	1.34	1.11	1.02	0.81	0.65	0.7	0.76	0.75	0.9	1.08	1.08	1	1.2	0.95	1.24	1.1	1.01	0.97	1.3	0.89	0.92	0.96					0.178919	0.450145	0.623042	0.798445	0.117415	0.295793	0.75857	0.507276	0.721694	0.91071	0.341409	0.730747
	972			1-stearoylglycerol (1-monostearin)	GC/MS	21188	D01947			1.09	1.19	1.55	1.03	1.26	1	0.9	0.8	1	0.83	1.08	0.89	1.26	0.83	1.29	0.98	1.13	0.95	0.96	0.99	1.15	0.84	1.02	1.02					0.471124	0.703667	0.216469	0.732262	0.00723494	0.0455071	0.947205	0.558669	0.109317	0.308388	0.933762	0.954274
	974			1-oleoylglycerol (1-monoolein)	GC/MS	21184		HMDB11567		0.87	2.02	1.57	1.31	0.93	0.71	0.44	0.62	0.63	0.74	1.06	1.43	1.01	1.17	1.43	1.02	1.13	0.95	0.79	0.87	1.1	0.84	0.83	1.1					0.667434	0.82693	0.00789342	0.111518	0.0617856	0.212823	0.325677	0.314366	0.999792	0.972957	0.185182	0.585105
	977			2-linoleoylglycerol (2-monolinolein)	GC/MS	32536		HMDB11538		0.5	0.92	0.73	0.93	1.17	0.72	1.26	0.59	1.05	0.94	1.22	0.47	1.78	0.9	1.3	2.3	0.86	1.95	2.19	1.75	0.37	2.26	1.13	0.8					0.0730561	0.291343	0.670683	0.798445	0.467919	0.624402	0.866539	0.540997	0.34583	0.634175	0.0993853	0.425446
	989		Diacylglycerol	1,2-dipalmitoylglycerol	GC/MS	11953		HMDB07098		0.78	1.38	0.92	1.07	0.93	0.93	0.6	0.62	0.79	0.71	0.88	1.05	1.27	0.9	1.24	1.05	0.74	1.08	0.84	1.04	0.7	1.47	0.78	1.24					0.24792	0.51444	0.233624	0.75941	0.826054	0.733017	0.896597	0.551152	0.982704	0.966798	0.709937	0.910257
	990			1,3-dipalmitoylglycerol	GC/MS	35728				1.16	1.54	1.04	1.27	1.13	1.32	0.83	0.87	0.89	1.02	0.84	1.05	1.02	1.15	0.83	1.1	0.78	0.97	0.99	0.96	0.71	1.24	1.02	0.96					0.649863	0.82693	0.149103	0.637949	0.893311	0.744322	0.580396	0.429455	0.996083	0.972957	0.260644	0.692257
	995		Sphingolipid	sphingosine	LC/MS pos	17747	C00319	HMDB00252		1.46	1.36	0.76	1.72	1.06	1.09	1.85	2.03	0.94	1.69	1.42	1.1	0.46	1.79	0.84	1.72	1.06	1.11	1.22	1.06	0.61	1.05	1.11	0.87					0.499293	0.715917	0.547697	0.798445	0.440752	0.620117	0.167964	0.211378	0.812861	0.938891	0.856796	0.93216
	1004			palmitoyl sphingomyelin	GC/MS	37506				1.05	1.14	1.19	1.19	1.14	1.04	0.94	0.84	0.87	0.89	0.98	0.89	1.04	1.02	1.1	1.02	0.94	0.99	0.96	0.97	0.93	1.04	0.97	1.01					0.787118	0.878277	0.357896	0.75941	0.154082	0.346808	0.174091	0.216107	0.410186	0.689782	0.813107	0.93216
	1005			stearoyl sphingomyelin	GC/MS	19503	C00550	HMDB01348		1.19	1.14	1.31	1.23	1.22	0.97	0.99	0.89	0.92	0.86	1.17	0.89	1.04	0.93	1.36	0.96	0.98	0.96	0.88	0.96	1.02	0.98	0.92	1.09					0.275958	0.542794	0.327883	0.75941	0.0384536	0.152288	0.119507	0.167546	0.169014	0.388303	0.818304	0.93216
	1017		Mevalonate metabolism	dimethylallyl pyrophosphate (DMAPP)	GC/MS	35844	C00235	HMDB01120		1.06	1.26	1.17	1.2	0.99	1.26	0.79	0.84	0.85	0.88	0.81	1.07	1.01	1.04	0.93	0.94	0.92	0.96	0.82	0.97	0.98	1.04	0.86	1.18					0.878058	0.915957	0.196854	0.705665	0.354395	0.585807	0.208964	0.24378	0.958965	0.966798	0.241476	0.69028
	1019		Sterol/Steroid	squalene	GC/MS	1518	C00751	HMDB00256		0.8	0.98	0.87	1.06	0.92	0.91	0.89	1.01	0.83	0.91	0.98	1.13	0.83	1.1	1.07	1.09	1.09	1.1	1.05	1.12	1	1.01	0.95	1.07					0.0421057	0.202765	0.849883	0.845025	0.192533	0.403671	0.488167	0.388168	0.644346	0.864146	0.398796	0.772581
	1020			cholesterol	GC/MS	63	C00187	HMDB00067		1.12	1.14	1.14	1.2	1.19	1.1	0.97	0.98	0.93	0.9	1.07	1.01	0.95	0.97	1.18	0.99	1	1	0.96	1.05	1.01	1	0.95	1.1					0.291099	0.544521	0.194627	0.705665	0.186931	0.399765	0.057642	0.100863	0.0972433	0.297879	0.382007	0.756624
	1023			7-alpha-hydroxycholesterol	GC/MS	35692	C03594	HMDB01496		1.25	1.05	1.27	1.13	1.13	1.16	1.09	0.91	1.08	1.01	1.08	0.84	1.18	0.94	1.07	0.91	0.93	0.97	0.91	1.01	1.01	1.05	0.94	1.11					0.143634	0.404129	0.670208	0.798445	0.132724	0.31892	0.460532	0.385366	0.306621	0.590388	0.367859	0.749815
	1024			7-beta-hydroxycholesterol	GC/MS	35092	C03594	HMDB06119		1.18	1.21	1.13	1.14	1.25	1.08	0.9	0.95	0.95	0.85	1.03	1.06	1	0.89	1.21	0.93	0.92	0.92	0.91	0.95	0.99	1.01	0.98	1.04					0.343342	0.612799	0.202471	0.715127	0.362901	0.586281	0.438386	0.368766	0.106499	0.308388	0.676305	0.90655
	1059			campesterol	GC/MS	33997	C01789	HMDB02869		1.3	1.27	1.08	1.19	1.21	0.99	1.47	1.65	1.52	1.35	1.42	1.12	0.92	0.89	1.05	1.45	1.37	1.4	1.26	1.08	0.94	1.03	0.9	0.86					0.33672	0.605214	0.248881	0.75941	0.840233	0.735662	0.315976	0.311736	0.588784	0.829417	0.934829	0.954274
	1091		Lipid peroxidation	4-hydroxy-2-nonenal	LC/MS pos	38309		HMDB04362		1.29	1.41	1.56	0.87	0.91	1.2	0.85	0.74	1.51	0.94	0.94	0.87	2.03	0.63	1	0.93	0.89	1.02	0.66	0.88	0.96	1.14	0.65	1.32					0.404144	0.665575	0.294982	0.75941	0.146379	0.340263	0.63045	0.451848	0.787447	0.938891	0.547694	0.865253
	1095	Nucleotide	Purine metabolism, (hypo)xanthine/inosine containing	xanthine	LC/MS pos	3147	C00385	HMDB00292		0.84	0.87	0.91	1.19	1.1	0.94	1.01	0.97	0.95	1.01	1.04	0.96	0.97	1.07	1.02	1.06	1.06	1.35	1.34	1.17	1	1.27	0.99	0.87					0.123285	0.389773	0.211949	0.732262	0.433279	0.620117	0.126631	0.17599	0.394283	0.685708	0.653139	0.892135
	1098			hypoxanthine	LC/MS neg	3127	C00262	HMDB00157		0.99	0.89	1.18	0.97	1.11	1.11	1.14	1.07	1.13	0.95	1	0.94	1.05	0.84	1.06	1.02	1.28	1.11	1.06	1.12	1.25	0.87	0.96	1.05					0.937166	0.916439	0.289853	0.75941	0.0973015	0.293079	0.813723	0.524411	0.35129	0.635541	0.361976	0.749815
	1098.1			arabinosylhypoxanthine	GC/MS	39269				1.82	1.36	0.85	1.13	0.44	1.67	0.79	1.1	1.05	1.81	0.91	1.39	0.95	1.73	0.5	0.59	0.51	0.65	0.44	0.84	0.87	1.27	0.68	1.89					0.187555	0.450145	0.338927	0.75941	0.699206	0.719122	0.697622	0.47446	0.0502373	0.202123	0.145118	0.513541
	1099			inosine	LC/MS neg	1123				0.97	0.96	1	0.94	0.92	0.96	0.96	0.98	0.98	1.02	1.01	1.02	1	1.04	0.99	0.95	1.01	0.95	0.96	1	1.07	0.94	1.02	1.03					0.774996	0.871367	0.702445	0.811107	0.923636	0.753915	0.476747	0.388168	0.371407	0.663036	0.64777	0.892135
	1101			inosine 5'-monophosphate (IMP)	LC/MS neg	2133	C00130	HMDB00175		1.08	1.17	1.11	1.11	1.16	1.19	0.98	1.01	1.01	0.94	0.95	1.02	1.01	0.93	1.01	1.06	1.03	1.04	1.01	1.05	0.97	1.01	0.97	1.04					0.0275178	0.15268	< 0.001	0.00740136	0.00550813	0.0379984	0.00569505	0.0413735	< 0.001	0.00369718	< 0.001	0.00111143
	1105		Purine metabolism, adenine containing	adenine	GC/MS	554	C00147	HMDB00034		1.19	1.35	1.11	1.15	1.71	1.3	0.87	0.81	0.95	0.81	1.01	0.94	1.16	0.86	1.25	0.98	0.76	0.91	1.16	1.1	0.78	1.21	1.27	0.95					0.570292	0.78255	0.279578	0.75941	0.707992	0.719122	0.362181	0.336546	0.00359242	0.031162	0.285471	0.693072
	1106			adenosine	LC/MS pos	555	C00212	HMDB00050		0.9	1.41	0.82	1.02	1.07	0.99	0.77	0.95	1.01	0.9	0.87	1.23	1.06	0.89	0.97	1.21	0.86	1.14	1.07	0.95	0.71	1.31	0.94	0.89					0.608116	0.79566	0.196142	0.705665	0.371331	0.588337	0.589877	0.430421	0.969231	0.966798	0.969899	0.958152
	1112			adenosine 2'-monophosphate (2'-AMP)	LC/MS pos	36815	C00946	HMDB11617		1.06	1.04	1.04	1.11	1.05	1.22	1.03	1.02	0.95	1.14	1	0.99	0.93	1.2	0.88	1.01	1	1	1.13	1.16	0.99	1	1.13	1.03					0.705606	0.840046	0.599781	0.798445	0.749684	0.719122	0.282447	0.295048	0.744586	0.916504	0.1283	0.486456
	1113			adenosine 3'-monophosphate (3'-AMP)	LC/MS pos	35142	C01367	HMDB03540		1.34	1.01	1.04	1.28	1.21	0.97	1.21	1.25	1.12	1.19	1.02	1.03	0.9	1.06	0.86	0.91	0.97	1.07	1.07	0.74	1.07	1.1	1	0.69					0.08925	0.32993	0.984172	0.866744	0.790219	0.719122	0.174426	0.216107	0.191412	0.419496	0.843573	0.93216
	1114			adenosine 5'-monophosphate (AMP)	LC/MS pos	32342	C00020	HMDB00045		0.94	0.96	0.93	0.82	1.15	1.15	0.97	1.08	1.19	0.87	0.84	1.11	1.11	0.72	0.97	0.99	1.06	1.04	1.06	1.02	1.07	0.97	1.02	0.97					0.651873	0.82693	0.602127	0.798445	0.589073	0.702481	0.419125	0.361346	0.304891	0.590388	0.295082	0.693072
	1116			adenosine 5'-diphosphate (ADP)	LC/MS pos	3108	C00008	HMDB01341		1.16	1.54	1.21	1.47	0.71	0.61	0.81	0.82	0.47	1.68	1.38	1.02	0.57	3.56	0.82	1.07	0.86	0.6	1.04	0.72	0.8	0.7	1.72	0.7					0.861532	0.908623	0.388129	0.780905	0.562713	0.698078	0.155701	0.202784	0.485708	0.76122	0.110087	0.442695
	1128		Purine metabolism, guanine containing	guanosine	LC/MS neg	1573	C00387	HMDB00133		0.96	1.25	1.01	0.96	0.78	0.99	0.95	1.11	1.03	1.04	0.94	1.16	0.92	1.01	0.91	1.24	1.17	1.03	0.84	0.97	0.95	0.88	0.82	1.15					0.821391	0.892092	0.214148	0.732262	0.902845	0.745481	0.776691	0.515084	0.0985242	0.298412	0.895169	0.949983
	1131			guanosine 5'- monophosphate (5'-GMP)	LC/MS pos	2849				1.1	1.07	1.11	1.25	1.12	0.94	1.08	1.02	0.93	1.04	1.08	0.94	0.92	1.11	1.04	1.05	1.02	1.06	1.05	0.92	0.98	1.03	0.99	0.87					0.302053	0.55864	0.488328	0.780905	0.22941	0.455667	0.00687724	0.0455061	0.251312	0.509732	0.606936	0.866052
	1150		Purine metabolism, urate metabolism	allantoin	GC/MS	1107	C02350	HMDB00462		1.7	0.5	1.22	0.45	2.14	0.36	3.16	2	2.96	0.89	2.81	0.63	1.48	0.3	3.14	0.94	1.43	0.78	1.12	0.59	1.53	0.55	1.43	0.52					0.184085	0.450145	0.243983	0.75941	0.851252	0.735662	0.347179	0.328594	0.461075	0.739819	0.01899	0.15273
	1153		Pyrimidine metabolism, cytidine containing	cytidine	LC/MS neg	514	C00475	HMDB00089		1.46	1.33	1.33	1.34	1.5	1.43	1.41	1.52	1.29	0.95	1.1	1.07	0.85	0.74	1.15	1.29	1.38	1.19	0.98	1.07	1.06	0.86	0.82	1.09					0.00993615	0.0818058	0.040588	0.31446	0.0500995	0.178569	0.032375	0.0761481	0.00283955	0.0273373	0.00688328	0.0980687
	1157			cytidine 5'-monophosphate (5'-CMP)	LC/MS pos	2372	C00055	HMDB00095		1.11	1.12	1.02	1.16	1.2	1.08	1.09	0.99	0.94	0.88	0.9	0.91	0.95	0.93	1.02	1.1	0.91	0.98	0.95	0.87	0.83	1.08	0.97	0.92					0.40306	0.665575	0.360456	0.75941	0.89448	0.744322	0.116846	0.166741	0.106144	0.308388	0.495881	0.865253
	1158			cytidine-3'-monophosphate (3'-CMP)	LC/MS pos	2959	C05822			0.87	1.03	0.88	1.03	1.05	1.04	0.88	0.9	0.94	0.86	0.9	1.03	1.04	0.91	1.05	1.03	0.91	1.11	1.03	1.07	0.89	1.22	0.92	1.04					0.155487	0.417732	0.76059	0.821261	0.155682	0.346808	0.675519	0.463371	0.601106	0.839571	0.638144	0.891779
	1178		Pyrimidine metabolism, uracil containing	uracil	GC/MS	605	C00106	HMDB00300		0.77	0.79	0.96	1.02	1.15	0.97	1.21	0.94	1.05	0.96	1.05	0.78	1.12	0.92	1.09	1.24	1.17	1.4	1.45	1.33	0.95	1.19	1.03	0.92					0.273456	0.542794	0.356045	0.75941	0.840634	0.735662	0.573487	0.427963	0.472938	0.754364	0.863279	0.93216
	1180			uridine	LC/MS neg	606	C00299	HMDB00296		1.14	1.15	1.18	1.2	1.15	1.12	1.14	1.12	1.09	1	1.01	0.98	0.97	0.92	1.01	1.15	1.15	1.14	1	0.99	1	0.99	0.88	0.99					0.170231	0.443343	0.156069	0.637949	0.115951	0.295793	0.0854733	0.131504	0.173088	0.392089	0.236647	0.69028
	1181			pseudouridine	LC/MS pos	33442	C02067	HMDB00767		1.01	1.38	0.68	0.75	1.31	1.35	0.85	1.48	1.57	0.87	0.79	1.73	1.06	0.55	0.92	1.16	0.99	1.16	1.12	1.06	0.85	1.16	0.97	0.95					0.933695	0.916439	0.158038	0.637949	0.0763008	0.247234	0.527594	0.407358	0.111628	0.308388	0.140824	0.506614
	1187			uridine monophosphate (5' or 3')	LC/MS pos	39879				1.12	1.09	1.05	1.17	1.17	1.06	1.05	1.05	0.96	0.93	0.91	1	0.91	0.98	0.98	1.02	0.98	1	0.97	0.86	0.96	1.02	0.97	0.89					0.244354	0.511196	0.441698	0.780905	0.640227	0.71365	0.0515608	0.0947213	0.115546	0.308388	0.543803	0.865253
	1193		Purine and pyrimidine metabolism	methylphosphate	GC/MS	37070				1.09	0.95	0.96	1.03	1.17	0.93	1.02	1.06	1.03	0.82	1.1	1.03	0.98	0.79	1.34	0.88	0.93	0.97	0.88	0.94	1.05	1.05	0.9	1.06					0.53704	0.749002	0.734011	0.821261	0.900818	0.745481	0.93271	0.558669	0.169921	0.388303	0.588951	0.866052
	1196	Cofactors and vitamins	Ascorbate and aldarate metabolism	gulono-1,4-lactone	GC/MS	33454	C01040	HMDB03466		0.99	0.84	0.3	0.26	0.86	1.25	1.34	3.08	5.22	1.49	1.06	2.3	1.69	0.29	0.71	1.14	0.92	1.39	1.3	1.35	0.81	1.51	0.94	1.04					0.98597	0.921399	0.62993	0.798445	0.105582	0.295793	0.24911	0.272963	0.89329	0.966798	0.541853	0.865253
	1198			dehydroascorbate	GC/MS	1659	C05422	HMDB01264		1.68	1.26	1.19	1.64	2.68	1.22	1.41	1.11	1.02	0.89	1.49	0.78	0.92	0.87	1.68	1.05	0.78	0.99	1.41	1.08	0.74	1.27	1.42	0.77					0.203686	0.45602	0.47095	0.780905	0.517637	0.661172	0.0625333	0.103035	0.00204317	0.0250349	0.998119	0.958152
	1221		Nicotinate and nicotinamide metabolism	nicotinamide	LC/MS pos	594	C00153	HMDB01406		1	1.02	0.95	1.01	1.11	1.01	1.03	1.08	1.04	1	0.98	1.04	0.97	0.96	0.98	1.05	1.02	1.05	1.1	0.99	0.97	1.03	1.05	0.9					0.989819	0.921399	0.854136	0.845025	0.587869	0.702481	0.642355	0.45427	0.288988	0.572801	0.995772	0.958152
	1243		Pantothenate and CoA metabolism	pantothenate	LC/MS pos	1508	C00864	HMDB00210		0.64	0.74	0.53	0.63	0.77	0.74	0.69	0.99	0.98	0.93	0.92	1.44	0.98	0.95	0.99	0.8	0.83	0.96	1.12	1.07	1.04	1.15	1.17	0.95					0.00439028	0.0400186	0.0677649	0.417321	< 0.001	0.00674712	0.0141823	0.0563823	0.103975	0.308388	0.0648907	0.35148
	1244			phosphopantetheine	LC/MS neg	15504	C01134	HMDB01416		1.25	0.94	0.87	0.9	1.13	1	1.4	1.15	1.26	1.32	1.12	0.82	1.1	1.04	0.85	1.05	0.8	0.91	1.19	0.89	0.76	1.15	1.31	0.75					0.442338	0.696893	0.77469	0.823283	0.690636	0.719122	0.799631	0.522555	0.522275	0.784575	0.730985	0.921624
	1259		Riboflavin metabolism	flavin adenine dinucleotide (FAD)	LC/MS neg	2134	C00016	HMDB01248		1.18	1.03	1.08	1.06	1.24	1.05	1.08	1.15	1.02	1.05	1.09	1.07	0.89	1.03	1.04	0.94	1.06	0.92	1.11	0.98	1.13	0.86	1.21	0.88					0.138374	0.403239	0.869577	0.845025	0.395879	0.607474	0.487774	0.388168	0.0628122	0.235166	0.586092	0.866052
	1288	Xenobiotics	Benzoate metabolism	hippurate	LC/MS neg	15753	C01586	HMDB00714		0.76	0.75	0.13	0.1	0.62	0.96	1.54	10.14	6.61	2.41	1.44	6.58	0.65	0.36	0.6	1.51	1.74	0.9	1.96	1.82	1.15	0.52	2.17	0.93					0.528691	0.745506	0.645497	0.798445	0.0250876	0.109493	0.0210542	0.0659806	0.656307	0.872164	0.877051	0.934845
	1300			catechol sulfate	LC/MS neg	35320	C00090			0.61	0.93	0.19	0.21	0.91	0.85	0.6	3	2.12	1.59	1.21	5.01	0.71	0.75	0.76	0.92	0.92	0.73	2.39	1.7	1.01	0.79	3.28	0.71					0.223553	0.475474	0.863204	0.845025	0.00459518	0.0338866	0.0290778	0.0759356	0.976525	0.966798	0.810655	0.93216
	1318		Chemical	glycolate (hydroxyacetate)	GC/MS	15737	C00160	HMDB00115		0.95	0.93	0.91	0.86	1.05	1.04	0.95	0.9	0.99	0.97	1.11	0.95	1.1	0.98	1.14	0.93	0.87	0.89	1.08	1.21	0.93	1.03	1.2	1.13					0.589386	0.79566	0.584295	0.798445	0.456547	0.624402	0.286627	0.29747	0.498034	0.77335	0.772882	0.927063
	1324			glycerol 2-phosphate	GC/MS	27728	C02979,D01488	HMDB02520		1.26	1.07	1.2	1.02	1.02	0.89	1.09	1.06	1.21	1.16	1.25	0.97	1.15	0.96	1.08	0.92	1.01	0.99	0.94	0.89	1.09	0.98	0.95	0.94					0.0932305	0.335141	0.592299	0.798445	0.148228	0.340855	0.975297	0.567417	0.797724	0.938891	0.394383	0.769651
	1352			oxamate	GC/MS	20706	C01444			1.47	1.39	1.37	1.25	1.6	1.8	1	0.98	1.17	0.93	0.95	0.97	1.2	0.8	1.02	0.95	0.91	1	1.02	1.17	0.96	1.1	1.02	1.14					0.117114	0.388192	0.126561	0.584557	0.189909	0.402113	0.0855707	0.131504	0.0162812	0.0877768	0.00775953	0.0980687
	1360			Isobar: 2-propylpentanoate, 2-ethylhexanoate	LC/MS neg	35490				0.81	1.16	1.05	1.39	1.29	1.1	0.9	0.85	0.83	0.75	0.83	0.95	0.97	0.91	1.1	1.29	1.1	1.41	1.19	1.12	0.86	1.28	0.85	0.94					0.194187	0.450145	0.346577	0.75941	0.676079	0.719122	0.0426824	0.0842093	0.0961283	0.297849	0.601704	0.866052
	1565		Food component/Plant	ergothioneine	LC/MS pos	37459	C05570	HMDB03045		1.09	0.92	0.7	0.6	0.89	0.68	1.41	1.27	1.56	1.22	1.21	0.9	1.24	0.78	0.99	1.18	0.81	0.86	0.99	0.75	0.68	1.06	1.16	0.75					0.807729	0.888598	0.600384	0.798445	0.114127	0.295793	0.116577	0.166741	0.912278	0.966798	0.175659	0.575573
	1568			N-glycolylneuraminate	GC/MS	37123	C03410	HMDB00833		0.77	0.77	1.08	0.47	0.75	0.66	1.23	0.88	1.63	1.33	1.16	0.72	1.85	0.82	0.87	1.24	1.24	1.01	1.3	0.99	1	0.81	1.29	0.76					0.203092	0.45602	0.558854	0.798445	0.91614	0.750662	0.0563443	0.100863	0.247359	0.509003	0.140026	0.506614
	1584			stachydrine	LC/MS pos	34384	C10172	HMDB04827		0.9	1.06	0.8	1.03	0.94	1.15	0.8	0.9	0.81	0.83	0.86	1.12	0.91	1.03	1.04	0.95	0.8	0.94	0.88	1.11	0.85	1.16	0.94	1.27					0.423507	0.688475	0.625103	0.798445	0.115308	0.295793	0.658912	0.455893	0.571926	0.82006	0.288458	0.693072
	1598			quebrachitol	GC/MS	37088				1.09	2.38	0.48	2.54	0.84	1.3	0.44	0.67	0.36	0.91	0.63	1.53	0.53	2.53	0.7	0.95	0.3	0.83	0.69	0.75	0.31	2.8	0.83	1.08					0.455447	0.703667	0.236918	0.75941	0.316273	0.54546	0.233449	0.262877	0.941242	0.966798	0.686693	0.910257
	1601			cinnamoylglycine	LC/MS neg	38637				0.9	0.81	0.1	0.09	0.65	0.9	1.58	14.5	10.49	2.27	1.45	9.21	0.72	0.22	0.64	1.43	1.63	1.08	1.64	1.46	1.14	0.66	1.52	0.89					0.859928	0.908623	0.811909	0.84416	0.011007	0.0636197	0.0321278	0.0761481	0.656796	0.872164	0.986777	0.958152
	1609.1			equol sulfate	LC/MS neg	40478				0.71	1	0.28	0.33	1.08	0.69	0.71	2.5	2.13	0.74	1.14	3.52	0.85	0.35	1.55	1	1	1	1.12	1.1	1	1	1.12	0.98					0.266167	0.542794	1	0.867061	0.0165088	0.0767502	0.031219	0.0761481	0.826153	0.938891	0.282342	0.693072
	1632		Sugar, sugar substitute, starch	erythritol	GC/MS	20699	C00503	HMDB02994		1.03	0.81	0.76	0.63	1.36	0.95	0.82	1.23	1.4	0.79	1.13	1.51	1.14	0.56	1.43	0.65	0.91	0.86	1.05	1.04	1.41	0.94	1.21	1					0.881761	0.915957	0.293388	0.75941	0.293199	0.522775	0.195376	0.234783	0.0883281	0.283454	0.782131	0.927063
[truncated: 71 more columns]
