# Supplementary material for: Transcriptional programming of lipid and amino acid metabolism by the skeletal muscle circadian clock
Source: PLoS Biol. 2018 Aug 10;16(8):e2005886. doi: 10.1371/journal.pbio.2005886 (PMC6105032; doi:10.1371/journal.pbio.2005886)
Supplement: S4 Table — (XLSX) [file pbio.2005886.s015.xlsx]

## Sheet: Sheet1
Table S4.
REAGENT or RESOURCE		SOURCE		IDENTIFIER
Antibodies
anti-Bmal1 (ChIP)		Abcam		ab93806; lot:GR279846-2
anti-Rev-erbα (ChIP)		Ron Evans		#27401
anti-Rev-erbα (ChIP)		Ron Evans		#23678
anti-NcoR1 (ChIP)		Protein Tech		20018-1-AP
anti-HDAC3 (ChIP)		Abcam		ab7030
rabbit IgG (ChIP)		Santa Cruz		2027x
anti-REV-ERBβ (D-8)		Santa Cruz		sc-398252
anti-GAPDH		Abcam		ab8245
anti-RNA polymerase II (RNAP2)		Biolegends		#MMS-126R; clone 8WG1
Deposited Data
muscle Bmal1(ZT4) Rev-erbα(ZT8) RNAP2 (ZT4) ChIP-seq		Gene Expression Omnibus			GSE108650
Circadian Metabolomics Data		(http://circadiomics.igb.uci.edu)			MUSCLE; Bmal1 WT vs mKO (Dyar et al. 2013)
Circadian Microarray Data		Gene Expression Omnibus			GSE43071
Experimental Models: Organisms/Strains
Bmal1fl/fl (backcrossed >6 times to C57BL/6J)			Jax		B6.129S4-Arntltm1Weit/J
Mlc1f-Cre (backcrossed >6 times to C57BL/6J)			Jax		Myl1tm1(cre)Sjb
Primer Sequences used for ChIP-qPCR
Gapdh_FW:	GCTCACTGGCATGGCCTTCCG
Gapdh_RV:	GTAGGCCATGAGGTCCACCAC
Per1_enh_FW:	AAAGTATGCCCACTACGCCAT
Per1_enh_RV:	GCTGTAGGGAACACGTGCAG
Nr1d1_enh_FW:	AGACATGTGCAAGTGAGGGG
Nr1d1_enh_RV:	AACATGTTTTGCAACGGCGA
Dgat2_prom_FW:	CCGCCTTGTCATTCTCCCAA
Dgat2_prom_RV:	GGAAAGCACAGCCAAAAGGG
Dgat2_int_FW:	ACCCTGGGCAGTTTGAAGAG
Dgat2_int_RV:	GTGTCTGAGCACATGGGACA
Foxl2_FW:	GCTGGCAGAATAGCATCCG
Foxl2_RV:	TGATGAAGCACTCGTTGAGGC
Bmal1_RE_FW:	AGCGGATTGGTCGGAAAGT
Bmal1_RE_RV:	ACCTCCGTCCCTGACCTACT
Clock_RE2_FW:	CCCGAGTGGTGACAGGAATA
Clock_RE2_RV:	TCGCGCTTGAGACTGGG
Plin5_RE1_FW:	TCCAGTAGGGACAGACCCG
Plin5_RE1_RV:	CTCCACGTGCAATCTTTGCC
Acsl1_RE_FW:	GTGGCTTTTGCTTGCTGACA
Acsl1_RE_RV:	TAAGGCCCAGTCCTCCTTCA
Ucp3_RE_ChIP_FW:	GCCATGCTGTAACTGGCTTG
Ucp3_RE_ChIP_RV:	AGCTATGAGTCGGGGGAAGT
Murf1_RE_105_FW:	GGGCTCATGTGACAGAGGTG
Murf1_RE_105_RV:	CCAAACCCACTCGGATCCTC
Atrogin_RE_102_FW:	GGTGAATGAACCAGGCCTCA
Atrogin_RE_102_RV:	CTTTTTCTGGGTCGTGCAGC
Ubc_RE_126_FW:	TCTGTGGAGTGGTTGAGACC
Ubc_RE_126_RV:	GTGCCCCCAAGAGGTTGTAG
Tissues used in this study
Assay	tissues used	notes
gene expression (microarray)	tibialis anterior, soleus	These tissues all come from the same cohort and same circadian experiment
global metabolomics profiling (Metabolon)	tibialis anterior
quantitative lipidomics (triglycerides)	gastrocnemius
ChIP-qPCR	gastrocnemius
western blotting	vastus lateralis
mitochondrial respiratory chain activity	vastus lateralis
serum amino acids	serum
ChIP-seq	gastrocnemius
palmitate oxidation	gastrocnemius
mitochondrial membrane potential	flexor digitorum brevis
protein synthesis rates	tibialis anterior
in vivo transfection and bioluminescence	tibialis anterior
